# Supplementary material for: CFTR expression decreases with age in several airway cell types
Source: Sci Rep. 2024 Nov 21;14:28832. doi: 10.1038/s41598-024-80108-8 (PMC11582707; doi:10.1038/s41598-024-80108-8)
Supplement: Supplementary file 1 — Supplementary Material 1. [file 41598_2024_80108_MOESM1_ESM.xls]

## Sheet: CFTR club
	age	cpm	cell type	disease	gene	ethnicity	Sex	name
1	50	0	club_cell	normal	CFTR	unknown	female	dd036a539499e188445202845f771e38
2	50	0	club_cell	normal	CFTR	unknown	female	dd036a539499e188445202845f771e38
3	50	0	club_cell	normal	CFTR	unknown	female	dd036a539499e188445202845f771e38
4	50	0	club_cell	normal	CFTR	unknown	female	dd036a539499e188445202845f771e38
5	50	0	club_cell	normal	CFTR	unknown	female	dd036a539499e188445202845f771e38
6	50	0	club_cell	normal	CFTR	unknown	female	dd036a539499e188445202845f771e38
7	50	0	club_cell	normal	CFTR	unknown	female	dd036a539499e188445202845f771e38
8	50	0	club_cell	normal	CFTR	unknown	female	dd036a539499e188445202845f771e38
9	50	0	club_cell	normal	CFTR	unknown	female	dd036a539499e188445202845f771e38
10	50	0	club_cell	normal	CFTR	unknown	female	dd036a539499e188445202845f771e38
11	50	0	club_cell	normal	CFTR	unknown	female	dd036a539499e188445202845f771e38
12	50	0	club_cell	normal	CFTR	unknown	female	dd036a539499e188445202845f771e38
13	50	0	club_cell	normal	CFTR	unknown	female	dd036a539499e188445202845f771e38
14	50	0	club_cell	normal	CFTR	unknown	female	dd036a539499e188445202845f771e38
15	50	0	club_cell	normal	CFTR	unknown	female	dd036a539499e188445202845f771e38
16	50	0	club_cell	normal	CFTR	unknown	female	dd036a539499e188445202845f771e38
17	50	0	club_cell	normal	CFTR	unknown	female	dd036a539499e188445202845f771e38
18	50	0	club_cell	normal	CFTR	unknown	female	dd036a539499e188445202845f771e38
19	50	0	club_cell	normal	CFTR	unknown	female	dd036a539499e188445202845f771e38
20	50	0	club_cell	normal	CFTR	unknown	female	dd036a539499e188445202845f771e38
21	50	0	club_cell	normal	CFTR	unknown	female	dd036a539499e188445202845f771e38
22	50	0	club_cell	normal	CFTR	unknown	female	dd036a539499e188445202845f771e38
23	50	0	club_cell	normal	CFTR	unknown	female	dd036a539499e188445202845f771e38
24	50	0	club_cell	normal	CFTR	unknown	female	dd036a539499e188445202845f771e38
25	50	0	club_cell	normal	CFTR	unknown	female	dd036a539499e188445202845f771e38
26	50	0	club_cell	normal	CFTR	unknown	female	dd036a539499e188445202845f771e38
27	50	0	club_cell	normal	CFTR	unknown	female	dd036a539499e188445202845f771e38
28	50	0	club_cell	normal	CFTR	unknown	female	dd036a539499e188445202845f771e38
29	50	1453.49	club_cell	normal	CFTR	unknown	female	dd036a539499e188445202845f771e38
30	50	0	club_cell	normal	CFTR	unknown	female	dd036a539499e188445202845f771e38
31	50	0	club_cell	normal	CFTR	unknown	female	dd036a539499e188445202845f771e38
32	50	286.944	club_cell	normal	CFTR	unknown	female	dd036a539499e188445202845f771e38
33	50	195.848	club_cell	normal	CFTR	unknown	female	dd036a539499e188445202845f771e38
34	50	0	club_cell	normal	CFTR	unknown	female	dd036a539499e188445202845f771e38
35	50	0	club_cell	normal	CFTR	unknown	female	dd036a539499e188445202845f771e38
36	50	0	club_cell	normal	CFTR	unknown	female	dd036a539499e188445202845f771e38
37	50	0	club_cell	normal	CFTR	unknown	female	dd036a539499e188445202845f771e38
38	50	0	club_cell	normal	CFTR	unknown	female	dd036a539499e188445202845f771e38
39	50	0	club_cell	normal	CFTR	unknown	female	dd036a539499e188445202845f771e38
40	50	0	club_cell	normal	CFTR	unknown	female	dd036a539499e188445202845f771e38
41	50	0	club_cell	normal	CFTR	unknown	female	dd036a539499e188445202845f771e38
42	50	0	club_cell	normal	CFTR	unknown	female	dd036a539499e188445202845f771e38
43	50	0	club_cell	normal	CFTR	unknown	female	dd036a539499e188445202845f771e38
44	50	0	club_cell	normal	CFTR	unknown	female	dd036a539499e188445202845f771e38
45	50	0	club_cell	normal	CFTR	unknown	female	dd036a539499e188445202845f771e38
46	50	0	club_cell	normal	CFTR	unknown	female	dd036a539499e188445202845f771e38
47	50	0	club_cell	normal	CFTR	unknown	female	dd036a539499e188445202845f771e38
48	50	0	club_cell	normal	CFTR	unknown	female	dd036a539499e188445202845f771e38
49	50	594.884	club_cell	normal	CFTR	unknown	female	dd036a539499e188445202845f771e38
50	50	0	club_cell	normal	CFTR	unknown	female	dd036a539499e188445202845f771e38
51	50	0	club_cell	normal	CFTR	unknown	female	dd036a539499e188445202845f771e38
52	50	0	club_cell	normal	CFTR	unknown	female	dd036a539499e188445202845f771e38
53	50	0	club_cell	normal	CFTR	unknown	female	dd036a539499e188445202845f771e38
54	50	0	club_cell	normal	CFTR	unknown	female	dd036a539499e188445202845f771e38
55	50	0	club_cell	normal	CFTR	unknown	female	dd036a539499e188445202845f771e38
56	50	0	club_cell	normal	CFTR	unknown	female	dd036a539499e188445202845f771e38
57	50	0	club_cell	normal	CFTR	unknown	female	dd036a539499e188445202845f771e38
58	50	0	club_cell	normal	CFTR	unknown	female	dd036a539499e188445202845f771e38
59	50	0	club_cell	normal	CFTR	unknown	female	dd036a539499e188445202845f771e38
60	50	0	club_cell	normal	CFTR	unknown	female	dd036a539499e188445202845f771e38
61	50	486.145	club_cell	normal	CFTR	unknown	female	dd036a539499e188445202845f771e38
62	50	0	club_cell	normal	CFTR	unknown	female	dd036a539499e188445202845f771e38
63	50	0	club_cell	normal	CFTR	unknown	female	dd036a539499e188445202845f771e38
64	50	0	club_cell	normal	CFTR	unknown	female	dd036a539499e188445202845f771e38
65	50	0	club_cell	normal	CFTR	unknown	female	dd036a539499e188445202845f771e38
66	50	0	club_cell	normal	CFTR	unknown	female	dd036a539499e188445202845f771e38
67	50	0	club_cell	normal	CFTR	unknown	female	dd036a539499e188445202845f771e38
68	50	0	club_cell	normal	CFTR	unknown	female	dd036a539499e188445202845f771e38
69	50	0	club_cell	normal	CFTR	unknown	female	dd036a539499e188445202845f771e38
70	50	0	club_cell	normal	CFTR	unknown	female	dd036a539499e188445202845f771e38
71	50	0	club_cell	normal	CFTR	unknown	female	dd036a539499e188445202845f771e38
72	50	0	club_cell	normal	CFTR	unknown	female	dd036a539499e188445202845f771e38
73	50	0	club_cell	normal	CFTR	unknown	female	dd036a539499e188445202845f771e38
74	79	0	club_cell	normal	CFTR	unknown	female	e73957b68fe77fa7835f13a226f60012
75	79	0	club_cell	normal	CFTR	unknown	female	e73957b68fe77fa7835f13a226f60012
76	79	0	club_cell	normal	CFTR	unknown	female	e73957b68fe77fa7835f13a226f60012
77	79	479.157	club_cell	normal	CFTR	unknown	female	e73957b68fe77fa7835f13a226f60012
78	79	0	club_cell	normal	CFTR	unknown	female	e73957b68fe77fa7835f13a226f60012
79	79	0	club_cell	normal	CFTR	unknown	female	e73957b68fe77fa7835f13a226f60012
80	79	0	club_cell	normal	CFTR	unknown	female	e73957b68fe77fa7835f13a226f60012
81	79	0	club_cell	normal	CFTR	unknown	female	e73957b68fe77fa7835f13a226f60012
82	79	725.953	club_cell	normal	CFTR	unknown	female	e73957b68fe77fa7835f13a226f60012
83	79	365.364	club_cell	normal	CFTR	unknown	female	e73957b68fe77fa7835f13a226f60012
84	79	0	club_cell	normal	CFTR	unknown	female	e73957b68fe77fa7835f13a226f60012
85	79	0	club_cell	normal	CFTR	unknown	female	e73957b68fe77fa7835f13a226f60012
86	79	1633.99	club_cell	normal	CFTR	unknown	female	e73957b68fe77fa7835f13a226f60012
87	79	438.404	club_cell	normal	CFTR	unknown	female	e73957b68fe77fa7835f13a226f60012
88	79	0	club_cell	normal	CFTR	unknown	female	e73957b68fe77fa7835f13a226f60012
89	79	0	club_cell	normal	CFTR	unknown	female	e73957b68fe77fa7835f13a226f60012
90	79	399.095	club_cell	normal	CFTR	unknown	female	e73957b68fe77fa7835f13a226f60012
91	79	0	club_cell	normal	CFTR	unknown	female	e73957b68fe77fa7835f13a226f60012
92	79	0	club_cell	normal	CFTR	unknown	female	e73957b68fe77fa7835f13a226f60012
93	79	0	club_cell	normal	CFTR	unknown	female	e73957b68fe77fa7835f13a226f60012
94	79	0	club_cell	normal	CFTR	unknown	female	e73957b68fe77fa7835f13a226f60012
95	79	0	club_cell	normal	CFTR	unknown	female	e73957b68fe77fa7835f13a226f60012
96	79	0	club_cell	normal	CFTR	unknown	female	e73957b68fe77fa7835f13a226f60012
97	79	0	club_cell	normal	CFTR	unknown	female	e73957b68fe77fa7835f13a226f60012
98	79	0	club_cell	normal	CFTR	unknown	female	e73957b68fe77fa7835f13a226f60012
99	79	0	club_cell	normal	CFTR	unknown	female	e73957b68fe77fa7835f13a226f60012
100	79	1653.92	club_cell	normal	CFTR	unknown	female	e73957b68fe77fa7835f13a226f60012
101	79	0	club_cell	normal	CFTR	unknown	female	e73957b68fe77fa7835f13a226f60012
102	79	851.789	club_cell	normal	CFTR	unknown	female	e73957b68fe77fa7835f13a226f60012
103	79	0	club_cell	normal	CFTR	unknown	female	e73957b68fe77fa7835f13a226f60012
104	79	0	club_cell	normal	CFTR	unknown	female	e73957b68fe77fa7835f13a226f60012
105	79	0	club_cell	normal	CFTR	unknown	female	e73957b68fe77fa7835f13a226f60012
106	79	0	club_cell	normal	CFTR	unknown	female	e73957b68fe77fa7835f13a226f60012
107	79	939.85	club_cell	normal	CFTR	unknown	female	e73957b68fe77fa7835f13a226f60012
108	79	0	club_cell	normal	CFTR	unknown	female	e73957b68fe77fa7835f13a226f60012
109	79	0	club_cell	normal	CFTR	unknown	female	e73957b68fe77fa7835f13a226f60012
110	79	2405.77	club_cell	normal	CFTR	unknown	female	e73957b68fe77fa7835f13a226f60012
111	79	396.354	club_cell	normal	CFTR	unknown	female	e73957b68fe77fa7835f13a226f60012
112	79	277.469	club_cell	normal	CFTR	unknown	female	e73957b68fe77fa7835f13a226f60012
113	79	0	club_cell	normal	CFTR	unknown	female	e73957b68fe77fa7835f13a226f60012
114	79	447.427	club_cell	normal	CFTR	unknown	female	e73957b68fe77fa7835f13a226f60012
115	79	146.499	club_cell	normal	CFTR	unknown	female	e73957b68fe77fa7835f13a226f60012
116	79	2019.39	club_cell	normal	CFTR	unknown	female	e73957b68fe77fa7835f13a226f60012
117	79	355.114	club_cell	normal	CFTR	unknown	female	e73957b68fe77fa7835f13a226f60012
118	79	0	club_cell	normal	CFTR	unknown	female	e73957b68fe77fa7835f13a226f60012
119	79	0	club_cell	normal	CFTR	unknown	female	e73957b68fe77fa7835f13a226f60012
120	79	0	club_cell	normal	CFTR	unknown	female	e73957b68fe77fa7835f13a226f60012
121	79	164.582	club_cell	normal	CFTR	unknown	female	e73957b68fe77fa7835f13a226f60012
122	79	0	club_cell	normal	CFTR	unknown	female	e73957b68fe77fa7835f13a226f60012
123	79	0	club_cell	normal	CFTR	unknown	female	e73957b68fe77fa7835f13a226f60012
124	79	0	club_cell	normal	CFTR	unknown	female	e73957b68fe77fa7835f13a226f60012
125	79	0	club_cell	normal	CFTR	unknown	female	e73957b68fe77fa7835f13a226f60012
126	79	204.666	club_cell	normal	CFTR	unknown	female	e73957b68fe77fa7835f13a226f60012
127	79	1328.61	club_cell	normal	CFTR	unknown	female	e73957b68fe77fa7835f13a226f60012
128	79	988.142	club_cell	normal	CFTR	unknown	female	e73957b68fe77fa7835f13a226f60012
129	79	0	club_cell	normal	CFTR	unknown	female	e73957b68fe77fa7835f13a226f60012
130	79	349.162	club_cell	normal	CFTR	unknown	female	e73957b68fe77fa7835f13a226f60012
131	79	734.214	club_cell	normal	CFTR	unknown	female	e73957b68fe77fa7835f13a226f60012
132	79	0	club_cell	normal	CFTR	unknown	female	e73957b68fe77fa7835f13a226f60012
133	79	0	club_cell	normal	CFTR	unknown	female	e73957b68fe77fa7835f13a226f60012
134	79	0	club_cell	normal	CFTR	unknown	female	e73957b68fe77fa7835f13a226f60012
135	79	0	club_cell	normal	CFTR	unknown	female	e73957b68fe77fa7835f13a226f60012
136	79	0	club_cell	normal	CFTR	unknown	female	e73957b68fe77fa7835f13a226f60012
137	79	0	club_cell	normal	CFTR	unknown	female	e73957b68fe77fa7835f13a226f60012
138	79	0	club_cell	normal	CFTR	unknown	female	e73957b68fe77fa7835f13a226f60012
139	79	0	club_cell	normal	CFTR	unknown	female	e73957b68fe77fa7835f13a226f60012
140	79	0	club_cell	normal	CFTR	unknown	female	e73957b68fe77fa7835f13a226f60012
141	79	0	club_cell	normal	CFTR	unknown	female	e73957b68fe77fa7835f13a226f60012
142	79	0	club_cell	normal	CFTR	unknown	female	e73957b68fe77fa7835f13a226f60012
143	79	0	club_cell	normal	CFTR	unknown	female	e73957b68fe77fa7835f13a226f60012
144	79	399.361	club_cell	normal	CFTR	unknown	female	e73957b68fe77fa7835f13a226f60012
145	79	0	club_cell	normal	CFTR	unknown	female	e73957b68fe77fa7835f13a226f60012
146	79	0	club_cell	normal	CFTR	unknown	female	e73957b68fe77fa7835f13a226f60012
147	79	1033.59	club_cell	normal	CFTR	unknown	female	e73957b68fe77fa7835f13a226f60012
148	79	587.199	club_cell	normal	CFTR	unknown	female	e73957b68fe77fa7835f13a226f60012
149	79	0	club_cell	normal	CFTR	unknown	female	e73957b68fe77fa7835f13a226f60012
150	79	591.891	club_cell	normal	CFTR	unknown	female	e73957b68fe77fa7835f13a226f60012
151	79	224.517	club_cell	normal	CFTR	unknown	female	e73957b68fe77fa7835f13a226f60012
152	79	855.676	club_cell	normal	CFTR	unknown	female	e73957b68fe77fa7835f13a226f60012
153	79	426.986	club_cell	normal	CFTR	unknown	female	e73957b68fe77fa7835f13a226f60012
154	79	0	club_cell	normal	CFTR	unknown	female	e73957b68fe77fa7835f13a226f60012
155	79	771.903	club_cell	normal	CFTR	unknown	female	e73957b68fe77fa7835f13a226f60012
156	79	899.685	club_cell	normal	CFTR	unknown	female	e73957b68fe77fa7835f13a226f60012
157	79	0	club_cell	normal	CFTR	unknown	female	e73957b68fe77fa7835f13a226f60012
158	79	187.864	club_cell	normal	CFTR	unknown	female	e73957b68fe77fa7835f13a226f60012
159	79	0	club_cell	normal	CFTR	unknown	female	e73957b68fe77fa7835f13a226f60012
160	79	0	club_cell	normal	CFTR	unknown	female	e73957b68fe77fa7835f13a226f60012
161	79	0	club_cell	normal	CFTR	unknown	female	e73957b68fe77fa7835f13a226f60012
162	79	0	club_cell	normal	CFTR	unknown	female	e73957b68fe77fa7835f13a226f60012
163	79	0	club_cell	normal	CFTR	unknown	female	e73957b68fe77fa7835f13a226f60012
164	79	0	club_cell	normal	CFTR	unknown	female	e73957b68fe77fa7835f13a226f60012
165	79	0	club_cell	normal	CFTR	unknown	female	e73957b68fe77fa7835f13a226f60012
166	79	1047.67	club_cell	normal	CFTR	unknown	female	e73957b68fe77fa7835f13a226f60012
167	79	225.225	club_cell	normal	CFTR	unknown	female	e73957b68fe77fa7835f13a226f60012
168	79	0	club_cell	normal	CFTR	unknown	female	e73957b68fe77fa7835f13a226f60012
169	79	0	club_cell	normal	CFTR	unknown	female	e73957b68fe77fa7835f13a226f60012
170	79	0	club_cell	normal	CFTR	unknown	female	e73957b68fe77fa7835f13a226f60012
171	79	0	club_cell	normal	CFTR	unknown	female	e73957b68fe77fa7835f13a226f60012
172	79	0	club_cell	normal	CFTR	unknown	female	e73957b68fe77fa7835f13a226f60012
173	79	0	club_cell	normal	CFTR	unknown	female	e73957b68fe77fa7835f13a226f60012
174	79	0	club_cell	normal	CFTR	unknown	female	e73957b68fe77fa7835f13a226f60012
175	79	354.359	club_cell	normal	CFTR	unknown	female	e73957b68fe77fa7835f13a226f60012
176	79	0	club_cell	normal	CFTR	unknown	female	e73957b68fe77fa7835f13a226f60012
177	79	426.076	club_cell	normal	CFTR	unknown	female	e73957b68fe77fa7835f13a226f60012
178	79	0	club_cell	normal	CFTR	unknown	female	e73957b68fe77fa7835f13a226f60012
179	79	0	club_cell	normal	CFTR	unknown	female	e73957b68fe77fa7835f13a226f60012
180	79	0	club_cell	normal	CFTR	unknown	female	e73957b68fe77fa7835f13a226f60012
181	79	937.646	club_cell	normal	CFTR	unknown	female	e73957b68fe77fa7835f13a226f60012
182	79	0	club_cell	normal	CFTR	unknown	female	e73957b68fe77fa7835f13a226f60012
183	79	0	club_cell	normal	CFTR	unknown	female	e73957b68fe77fa7835f13a226f60012
184	79	0	club_cell	normal	CFTR	unknown	female	e73957b68fe77fa7835f13a226f60012
185	79	0	club_cell	normal	CFTR	unknown	female	e73957b68fe77fa7835f13a226f60012
186	79	558.659	club_cell	normal	CFTR	unknown	female	e73957b68fe77fa7835f13a226f60012
187	79	0	club_cell	normal	CFTR	unknown	female	e73957b68fe77fa7835f13a226f60012
188	79	0	club_cell	normal	CFTR	unknown	female	e73957b68fe77fa7835f13a226f60012
189	79	0	club_cell	normal	CFTR	unknown	female	e73957b68fe77fa7835f13a226f60012
190	79	0	club_cell	normal	CFTR	unknown	female	e73957b68fe77fa7835f13a226f60012
191	79	0	club_cell	normal	CFTR	unknown	female	e73957b68fe77fa7835f13a226f60012
192	79	0	club_cell	normal	CFTR	unknown	female	e73957b68fe77fa7835f13a226f60012
193	79	0	club_cell	normal	CFTR	unknown	female	e73957b68fe77fa7835f13a226f60012
194	79	0	club_cell	normal	CFTR	unknown	female	e73957b68fe77fa7835f13a226f60012
195	79	0	club_cell	normal	CFTR	unknown	female	e73957b68fe77fa7835f13a226f60012
196	79	0	club_cell	normal	CFTR	unknown	female	e73957b68fe77fa7835f13a226f60012
197	79	0	club_cell	normal	CFTR	unknown	female	e73957b68fe77fa7835f13a226f60012
198	79	502.513	club_cell	normal	CFTR	unknown	female	e73957b68fe77fa7835f13a226f60012
199	79	0	club_cell	normal	CFTR	unknown	female	e73957b68fe77fa7835f13a226f60012
200	79	170.882	club_cell	normal	CFTR	unknown	female	e73957b68fe77fa7835f13a226f60012
201	79	535.906	club_cell	normal	CFTR	unknown	female	e73957b68fe77fa7835f13a226f60012
202	79	0	club_cell	normal	CFTR	unknown	female	e73957b68fe77fa7835f13a226f60012
203	79	371.816	club_cell	normal	CFTR	unknown	female	e73957b68fe77fa7835f13a226f60012
204	79	439.56	club_cell	normal	CFTR	unknown	female	e73957b68fe77fa7835f13a226f60012
205	79	960.615	club_cell	normal	CFTR	unknown	female	e73957b68fe77fa7835f13a226f60012
206	79	0	club_cell	normal	CFTR	unknown	female	e73957b68fe77fa7835f13a226f60012
207	79	531.067	club_cell	normal	CFTR	unknown	female	e73957b68fe77fa7835f13a226f60012
208	79	568.343	club_cell	normal	CFTR	unknown	female	e73957b68fe77fa7835f13a226f60012
209	79	0	club_cell	normal	CFTR	unknown	female	e73957b68fe77fa7835f13a226f60012
210	79	515.996	club_cell	normal	CFTR	unknown	female	e73957b68fe77fa7835f13a226f60012
211	79	834.725	club_cell	normal	CFTR	unknown	female	e73957b68fe77fa7835f13a226f60012
212	79	0	club_cell	normal	CFTR	unknown	female	e73957b68fe77fa7835f13a226f60012
213	79	0	club_cell	normal	CFTR	unknown	female	e73957b68fe77fa7835f13a226f60012
214	79	0	club_cell	normal	CFTR	unknown	female	e73957b68fe77fa7835f13a226f60012
215	79	0	club_cell	normal	CFTR	unknown	female	e73957b68fe77fa7835f13a226f60012
216	79	0	club_cell	normal	CFTR	unknown	female	e73957b68fe77fa7835f13a226f60012
217	79	0	club_cell	normal	CFTR	unknown	female	e73957b68fe77fa7835f13a226f60012
218	79	0	club_cell	normal	CFTR	unknown	female	e73957b68fe77fa7835f13a226f60012
219	79	0	club_cell	normal	CFTR	unknown	female	e73957b68fe77fa7835f13a226f60012
220	79	0	club_cell	normal	CFTR	unknown	female	e73957b68fe77fa7835f13a226f60012
221	79	634.719	club_cell	normal	CFTR	unknown	female	e73957b68fe77fa7835f13a226f60012
222	79	0	club_cell	normal	CFTR	unknown	female	e73957b68fe77fa7835f13a226f60012
223	79	0	club_cell	normal	CFTR	unknown	female	e73957b68fe77fa7835f13a226f60012
224	79	438.404	club_cell	normal	CFTR	unknown	female	e73957b68fe77fa7835f13a226f60012
225	79	4354.93	club_cell	normal	CFTR	unknown	female	e73957b68fe77fa7835f13a226f60012
226	79	305.53	club_cell	normal	CFTR	unknown	female	e73957b68fe77fa7835f13a226f60012
227	79	792.707	club_cell	normal	CFTR	unknown	female	e73957b68fe77fa7835f13a226f60012
228	79	0	club_cell	normal	CFTR	unknown	female	e73957b68fe77fa7835f13a226f60012
229	79	0	club_cell	normal	CFTR	unknown	female	e73957b68fe77fa7835f13a226f60012
230	79	0	club_cell	normal	CFTR	unknown	female	e73957b68fe77fa7835f13a226f60012
231	79	0	club_cell	normal	CFTR	unknown	female	e73957b68fe77fa7835f13a226f60012
232	79	360.295	club_cell	normal	CFTR	unknown	female	e73957b68fe77fa7835f13a226f60012
233	79	644.053	club_cell	normal	CFTR	unknown	female	e73957b68fe77fa7835f13a226f60012
234	79	0	club_cell	normal	CFTR	unknown	female	e73957b68fe77fa7835f13a226f60012
235	79	0	club_cell	normal	CFTR	unknown	female	e73957b68fe77fa7835f13a226f60012
236	79	551.937	club_cell	normal	CFTR	unknown	female	e73957b68fe77fa7835f13a226f60012
237	79	0	club_cell	normal	CFTR	unknown	female	e73957b68fe77fa7835f13a226f60012
238	79	0	club_cell	normal	CFTR	unknown	female	e73957b68fe77fa7835f13a226f60012
239	79	0	club_cell	normal	CFTR	unknown	female	e73957b68fe77fa7835f13a226f60012
240	79	259.605	club_cell	normal	CFTR	unknown	female	e73957b68fe77fa7835f13a226f60012
241	79	0	club_cell	normal	CFTR	unknown	female	e73957b68fe77fa7835f13a226f60012
242	79	364.431	club_cell	normal	CFTR	unknown	female	e73957b68fe77fa7835f13a226f60012
243	79	156.544	club_cell	normal	CFTR	unknown	female	e73957b68fe77fa7835f13a226f60012
244	79	0	club_cell	normal	CFTR	unknown	female	e73957b68fe77fa7835f13a226f60012
245	79	442.87	club_cell	normal	CFTR	unknown	female	e73957b68fe77fa7835f13a226f60012
246	79	0	club_cell	normal	CFTR	unknown	female	e73957b68fe77fa7835f13a226f60012
247	79	0	club_cell	normal	CFTR	unknown	female	e73957b68fe77fa7835f13a226f60012
248	76	91.9456	club_cell	normal	CFTR	unknown	female	eccf3811d7f775e99055392674ebfc22
249	76	0	club_cell	normal	CFTR	unknown	female	eccf3811d7f775e99055392674ebfc22
250	76	0	club_cell	normal	CFTR	unknown	female	eccf3811d7f775e99055392674ebfc22
251	76	0	club_cell	normal	CFTR	unknown	female	eccf3811d7f775e99055392674ebfc22
252	76	329.598	club_cell	normal	CFTR	unknown	female	eccf3811d7f775e99055392674ebfc22
253	76	0	club_cell	normal	CFTR	unknown	female	eccf3811d7f775e99055392674ebfc22
254	76	0	club_cell	normal	CFTR	unknown	female	eccf3811d7f775e99055392674ebfc22
255	76	0	club_cell	normal	CFTR	unknown	female	eccf3811d7f775e99055392674ebfc22
256	76	573.066	club_cell	normal	CFTR	unknown	female	eccf3811d7f775e99055392674ebfc22
257	76	0	club_cell	normal	CFTR	unknown	female	eccf3811d7f775e99055392674ebfc22
258	76	0	club_cell	normal	CFTR	unknown	female	eccf3811d7f775e99055392674ebfc22
259	76	353.857	club_cell	normal	CFTR	unknown	female	eccf3811d7f775e99055392674ebfc22
260	76	0	club_cell	normal	CFTR	unknown	female	eccf3811d7f775e99055392674ebfc22
261	76	0	club_cell	normal	CFTR	unknown	female	eccf3811d7f775e99055392674ebfc22
262	76	556.38	club_cell	normal	CFTR	unknown	female	eccf3811d7f775e99055392674ebfc22
263	76	0	club_cell	normal	CFTR	unknown	female	eccf3811d7f775e99055392674ebfc22
264	76	0	club_cell	normal	CFTR	unknown	female	eccf3811d7f775e99055392674ebfc22
265	76	0	club_cell	normal	CFTR	unknown	female	eccf3811d7f775e99055392674ebfc22
266	76	0	club_cell	normal	CFTR	unknown	female	eccf3811d7f775e99055392674ebfc22
267	76	0	club_cell	normal	CFTR	unknown	female	eccf3811d7f775e99055392674ebfc22
268	76	0	club_cell	normal	CFTR	unknown	female	eccf3811d7f775e99055392674ebfc22
269	76	0	club_cell	normal	CFTR	unknown	female	eccf3811d7f775e99055392674ebfc22
270	76	0	club_cell	normal	CFTR	unknown	female	eccf3811d7f775e99055392674ebfc22
271	76	0	club_cell	normal	CFTR	unknown	female	eccf3811d7f775e99055392674ebfc22
272	76	0	club_cell	normal	CFTR	unknown	female	eccf3811d7f775e99055392674ebfc22
273	76	0	club_cell	normal	CFTR	unknown	female	eccf3811d7f775e99055392674ebfc22
274	76	0	club_cell	normal	CFTR	unknown	female	eccf3811d7f775e99055392674ebfc22
275	76	791.452	club_cell	normal	CFTR	unknown	female	eccf3811d7f775e99055392674ebfc22
276	76	0	club_cell	normal	CFTR	unknown	female	eccf3811d7f775e99055392674ebfc22
277	76	305.81	club_cell	normal	CFTR	unknown	female	eccf3811d7f775e99055392674ebfc22
278	76	143.41	club_cell	normal	CFTR	unknown	female	eccf3811d7f775e99055392674ebfc22
279	76	0	club_cell	normal	CFTR	unknown	female	eccf3811d7f775e99055392674ebfc22
280	76	0	club_cell	normal	CFTR	unknown	female	eccf3811d7f775e99055392674ebfc22
281	76	0	club_cell	normal	CFTR	unknown	female	eccf3811d7f775e99055392674ebfc22
282	76	0	club_cell	normal	CFTR	unknown	female	eccf3811d7f775e99055392674ebfc22
283	76	0	club_cell	normal	CFTR	unknown	female	eccf3811d7f775e99055392674ebfc22
284	76	0	club_cell	normal	CFTR	unknown	female	eccf3811d7f775e99055392674ebfc22
285	76	382.556	club_cell	normal	CFTR	unknown	female	eccf3811d7f775e99055392674ebfc22
286	76	0	club_cell	normal	CFTR	unknown	female	eccf3811d7f775e99055392674ebfc22
287	76	0	club_cell	normal	CFTR	unknown	female	eccf3811d7f775e99055392674ebfc22
288	76	0	club_cell	normal	CFTR	unknown	female	eccf3811d7f775e99055392674ebfc22
289	76	0	club_cell	normal	CFTR	unknown	female	eccf3811d7f775e99055392674ebfc22
290	76	586.51	club_cell	normal	CFTR	unknown	female	eccf3811d7f775e99055392674ebfc22
291	76	0	club_cell	normal	CFTR	unknown	female	eccf3811d7f775e99055392674ebfc22
292	76	0	club_cell	normal	CFTR	unknown	female	eccf3811d7f775e99055392674ebfc22
293	76	0	club_cell	normal	CFTR	unknown	female	eccf3811d7f775e99055392674ebfc22
294	76	205.465	club_cell	normal	CFTR	unknown	female	eccf3811d7f775e99055392674ebfc22
295	76	0	club_cell	normal	CFTR	unknown	female	eccf3811d7f775e99055392674ebfc22
296	76	282.686	club_cell	normal	CFTR	unknown	female	eccf3811d7f775e99055392674ebfc22
297	76	0	club_cell	normal	CFTR	unknown	female	eccf3811d7f775e99055392674ebfc22
298	76	93.6242	club_cell	normal	CFTR	unknown	female	eccf3811d7f775e99055392674ebfc22
299	76	0	club_cell	normal	CFTR	unknown	female	eccf3811d7f775e99055392674ebfc22
300	76	0	club_cell	normal	CFTR	unknown	female	eccf3811d7f775e99055392674ebfc22
301	76	0	club_cell	normal	CFTR	unknown	female	eccf3811d7f775e99055392674ebfc22
302	76	0	club_cell	normal	CFTR	unknown	female	eccf3811d7f775e99055392674ebfc22
303	76	0	club_cell	normal	CFTR	unknown	female	eccf3811d7f775e99055392674ebfc22
304	76	0	club_cell	normal	CFTR	unknown	female	eccf3811d7f775e99055392674ebfc22
305	76	0	club_cell	normal	CFTR	unknown	female	eccf3811d7f775e99055392674ebfc22
306	76	412.371	club_cell	normal	CFTR	unknown	female	eccf3811d7f775e99055392674ebfc22
307	76	0	club_cell	normal	CFTR	unknown	female	eccf3811d7f775e99055392674ebfc22
308	76	0	club_cell	normal	CFTR	unknown	female	eccf3811d7f775e99055392674ebfc22
309	76	342.466	club_cell	normal	CFTR	unknown	female	eccf3811d7f775e99055392674ebfc22
310	76	0	club_cell	normal	CFTR	unknown	female	eccf3811d7f775e99055392674ebfc22
311	76	411.015	club_cell	normal	CFTR	unknown	female	eccf3811d7f775e99055392674ebfc22
312	76	0	club_cell	normal	CFTR	unknown	female	eccf3811d7f775e99055392674ebfc22
313	76	405.68	club_cell	normal	CFTR	unknown	female	eccf3811d7f775e99055392674ebfc22
314	76	219.394	club_cell	normal	CFTR	unknown	female	eccf3811d7f775e99055392674ebfc22
315	76	0	club_cell	normal	CFTR	unknown	female	eccf3811d7f775e99055392674ebfc22
316	76	260.078	club_cell	normal	CFTR	unknown	female	eccf3811d7f775e99055392674ebfc22
317	76	0	club_cell	normal	CFTR	unknown	female	eccf3811d7f775e99055392674ebfc22
318	76	1474.93	club_cell	normal	CFTR	unknown	female	eccf3811d7f775e99055392674ebfc22
319	76	706.88	club_cell	normal	CFTR	unknown	female	eccf3811d7f775e99055392674ebfc22
320	76	0	club_cell	normal	CFTR	unknown	female	eccf3811d7f775e99055392674ebfc22
321	76	0	club_cell	normal	CFTR	unknown	female	eccf3811d7f775e99055392674ebfc22
322	76	0	club_cell	normal	CFTR	unknown	female	eccf3811d7f775e99055392674ebfc22
323	76	0	club_cell	normal	CFTR	unknown	female	eccf3811d7f775e99055392674ebfc22
324	76	0	club_cell	normal	CFTR	unknown	female	eccf3811d7f775e99055392674ebfc22
325	76	0	club_cell	normal	CFTR	unknown	female	eccf3811d7f775e99055392674ebfc22
326	76	357.782	club_cell	normal	CFTR	unknown	female	eccf3811d7f775e99055392674ebfc22
327	76	0	club_cell	normal	CFTR	unknown	female	eccf3811d7f775e99055392674ebfc22
328	76	554.631	club_cell	normal	CFTR	unknown	female	eccf3811d7f775e99055392674ebfc22
329	76	0	club_cell	normal	CFTR	unknown	female	eccf3811d7f775e99055392674ebfc22
330	76	0	club_cell	normal	CFTR	unknown	female	eccf3811d7f775e99055392674ebfc22
331	76	832.64	club_cell	normal	CFTR	unknown	female	eccf3811d7f775e99055392674ebfc22
332	76	0	club_cell	normal	CFTR	unknown	female	eccf3811d7f775e99055392674ebfc22
333	76	0	club_cell	normal	CFTR	unknown	female	eccf3811d7f775e99055392674ebfc22
334	76	0	club_cell	normal	CFTR	unknown	female	eccf3811d7f775e99055392674ebfc22
335	76	0	club_cell	normal	CFTR	unknown	female	eccf3811d7f775e99055392674ebfc22
336	76	0	club_cell	normal	CFTR	unknown	female	eccf3811d7f775e99055392674ebfc22
337	76	0	club_cell	normal	CFTR	unknown	female	eccf3811d7f775e99055392674ebfc22
338	76	0	club_cell	normal	CFTR	unknown	female	eccf3811d7f775e99055392674ebfc22
339	76	0	club_cell	normal	CFTR	unknown	female	eccf3811d7f775e99055392674ebfc22
340	76	0	club_cell	normal	CFTR	unknown	female	eccf3811d7f775e99055392674ebfc22
341	76	0	club_cell	normal	CFTR	unknown	female	eccf3811d7f775e99055392674ebfc22
342	76	0	club_cell	normal	CFTR	unknown	female	eccf3811d7f775e99055392674ebfc22
343	76	0	club_cell	normal	CFTR	unknown	female	eccf3811d7f775e99055392674ebfc22
344	76	0	club_cell	normal	CFTR	unknown	female	eccf3811d7f775e99055392674ebfc22
345	76	369.822	club_cell	normal	CFTR	unknown	female	eccf3811d7f775e99055392674ebfc22
346	76	260.688	club_cell	normal	CFTR	unknown	female	eccf3811d7f775e99055392674ebfc22
347	76	0	club_cell	normal	CFTR	unknown	female	eccf3811d7f775e99055392674ebfc22
348	76	0	club_cell	normal	CFTR	unknown	female	eccf3811d7f775e99055392674ebfc22
349	76	0	club_cell	normal	CFTR	unknown	female	eccf3811d7f775e99055392674ebfc22
350	76	0	club_cell	normal	CFTR	unknown	female	eccf3811d7f775e99055392674ebfc22
351	76	0	club_cell	normal	CFTR	unknown	female	eccf3811d7f775e99055392674ebfc22
352	76	387.297	club_cell	normal	CFTR	unknown	female	eccf3811d7f775e99055392674ebfc22
353	76	276.625	club_cell	normal	CFTR	unknown	female	eccf3811d7f775e99055392674ebfc22
354	76	174.064	club_cell	normal	CFTR	unknown	female	eccf3811d7f775e99055392674ebfc22
355	76	0	club_cell	normal	CFTR	unknown	female	eccf3811d7f775e99055392674ebfc22
356	76	0	club_cell	normal	CFTR	unknown	female	eccf3811d7f775e99055392674ebfc22
357	76	0	club_cell	normal	CFTR	unknown	female	eccf3811d7f775e99055392674ebfc22
358	76	0	club_cell	normal	CFTR	unknown	female	eccf3811d7f775e99055392674ebfc22
359	76	473.485	club_cell	normal	CFTR	unknown	female	eccf3811d7f775e99055392674ebfc22
360	76	0	club_cell	normal	CFTR	unknown	female	eccf3811d7f775e99055392674ebfc22
361	76	444.444	club_cell	normal	CFTR	unknown	female	eccf3811d7f775e99055392674ebfc22
362	76	1140.9	club_cell	normal	CFTR	unknown	female	eccf3811d7f775e99055392674ebfc22
363	76	0	club_cell	normal	CFTR	unknown	female	eccf3811d7f775e99055392674ebfc22
364	76	162.813	club_cell	normal	CFTR	unknown	female	eccf3811d7f775e99055392674ebfc22
365	76	664.894	club_cell	normal	CFTR	unknown	female	eccf3811d7f775e99055392674ebfc22
366	76	334.784	club_cell	normal	CFTR	unknown	female	eccf3811d7f775e99055392674ebfc22
367	76	0	club_cell	normal	CFTR	unknown	female	eccf3811d7f775e99055392674ebfc22
368	76	0	club_cell	normal	CFTR	unknown	female	eccf3811d7f775e99055392674ebfc22
369	76	226.347	club_cell	normal	CFTR	unknown	female	eccf3811d7f775e99055392674ebfc22
370	76	0	club_cell	normal	CFTR	unknown	female	eccf3811d7f775e99055392674ebfc22
371	76	0	club_cell	normal	CFTR	unknown	female	eccf3811d7f775e99055392674ebfc22
372	76	0	club_cell	normal	CFTR	unknown	female	eccf3811d7f775e99055392674ebfc22
373	76	0	club_cell	normal	CFTR	unknown	female	eccf3811d7f775e99055392674ebfc22
374	76	0	club_cell	normal	CFTR	unknown	female	eccf3811d7f775e99055392674ebfc22
375	76	0	club_cell	normal	CFTR	unknown	female	eccf3811d7f775e99055392674ebfc22
376	76	0	club_cell	normal	CFTR	unknown	female	eccf3811d7f775e99055392674ebfc22
377	76	0	club_cell	normal	CFTR	unknown	female	eccf3811d7f775e99055392674ebfc22
378	76	0	club_cell	normal	CFTR	unknown	female	eccf3811d7f775e99055392674ebfc22
379	76	0	club_cell	normal	CFTR	unknown	female	eccf3811d7f775e99055392674ebfc22
380	76	0	club_cell	normal	CFTR	unknown	female	eccf3811d7f775e99055392674ebfc22
381	76	0	club_cell	normal	CFTR	unknown	female	eccf3811d7f775e99055392674ebfc22
382	76	0	club_cell	normal	CFTR	unknown	female	eccf3811d7f775e99055392674ebfc22
383	76	197.746	club_cell	normal	CFTR	unknown	female	eccf3811d7f775e99055392674ebfc22
384	76	0	club_cell	normal	CFTR	unknown	female	eccf3811d7f775e99055392674ebfc22
385	76	0	club_cell	normal	CFTR	unknown	female	eccf3811d7f775e99055392674ebfc22
386	76	0	club_cell	normal	CFTR	unknown	female	eccf3811d7f775e99055392674ebfc22
387	76	0	club_cell	normal	CFTR	unknown	female	eccf3811d7f775e99055392674ebfc22
388	76	0	club_cell	normal	CFTR	unknown	female	eccf3811d7f775e99055392674ebfc22
389	76	0	club_cell	normal	CFTR	unknown	female	eccf3811d7f775e99055392674ebfc22
390	76	0	club_cell	normal	CFTR	unknown	female	eccf3811d7f775e99055392674ebfc22
391	76	0	club_cell	normal	CFTR	unknown	female	eccf3811d7f775e99055392674ebfc22
392	76	0	club_cell	normal	CFTR	unknown	female	eccf3811d7f775e99055392674ebfc22
393	76	0	club_cell	normal	CFTR	unknown	female	eccf3811d7f775e99055392674ebfc22
394	76	0	club_cell	normal	CFTR	unknown	female	eccf3811d7f775e99055392674ebfc22
395	76	727.537	club_cell	normal	CFTR	unknown	female	eccf3811d7f775e99055392674ebfc22
396	76	119.317	club_cell	normal	CFTR	unknown	female	eccf3811d7f775e99055392674ebfc22
397	76	218.818	club_cell	normal	CFTR	unknown	female	eccf3811d7f775e99055392674ebfc22
398	76	675.676	club_cell	normal	CFTR	unknown	female	eccf3811d7f775e99055392674ebfc22
399	76	0	club_cell	normal	CFTR	unknown	female	eccf3811d7f775e99055392674ebfc22
400	76	667.557	club_cell	normal	CFTR	unknown	female	eccf3811d7f775e99055392674ebfc22
401	76	385.06	club_cell	normal	CFTR	unknown	female	eccf3811d7f775e99055392674ebfc22
402	76	0	club_cell	normal	CFTR	unknown	female	eccf3811d7f775e99055392674ebfc22
403	76	0	club_cell	normal	CFTR	unknown	female	eccf3811d7f775e99055392674ebfc22
404	76	0	club_cell	normal	CFTR	unknown	female	eccf3811d7f775e99055392674ebfc22
405	56	0	club_cell	normal	CFTR	unknown	female	cba65711b382221ef41989165d8c9388
406	56	0	club_cell	normal	CFTR	unknown	female	cba65711b382221ef41989165d8c9388
407	56	0	club_cell	normal	CFTR	unknown	female	cba65711b382221ef41989165d8c9388
408	56	489.237	club_cell	normal	CFTR	unknown	female	cba65711b382221ef41989165d8c9388
409	56	0	club_cell	normal	CFTR	unknown	female	cba65711b382221ef41989165d8c9388
410	56	111.161	club_cell	normal	CFTR	unknown	female	cba65711b382221ef41989165d8c9388
411	56	322.373	club_cell	normal	CFTR	unknown	female	cba65711b382221ef41989165d8c9388
412	56	280.191	club_cell	normal	CFTR	unknown	female	cba65711b382221ef41989165d8c9388
413	56	0	club_cell	normal	CFTR	unknown	female	cba65711b382221ef41989165d8c9388
414	56	0	club_cell	normal	CFTR	unknown	female	cba65711b382221ef41989165d8c9388
415	56	0	club_cell	normal	CFTR	unknown	female	cba65711b382221ef41989165d8c9388
416	56	0	club_cell	normal	CFTR	unknown	female	cba65711b382221ef41989165d8c9388
417	56	290.36	club_cell	normal	CFTR	unknown	female	cba65711b382221ef41989165d8c9388
418	56	452.694	club_cell	normal	CFTR	unknown	female	cba65711b382221ef41989165d8c9388
419	56	451.467	club_cell	normal	CFTR	unknown	female	cba65711b382221ef41989165d8c9388
420	56	0	club_cell	normal	CFTR	unknown	female	cba65711b382221ef41989165d8c9388
421	56	0	club_cell	normal	CFTR	unknown	female	cba65711b382221ef41989165d8c9388
422	56	0	club_cell	normal	CFTR	unknown	female	cba65711b382221ef41989165d8c9388
423	56	283.286	club_cell	normal	CFTR	unknown	female	cba65711b382221ef41989165d8c9388
424	56	0	club_cell	normal	CFTR	unknown	female	cba65711b382221ef41989165d8c9388
425	56	419.112	club_cell	normal	CFTR	unknown	female	cba65711b382221ef41989165d8c9388
426	56	0	club_cell	normal	CFTR	unknown	female	cba65711b382221ef41989165d8c9388
427	56	263.852	club_cell	normal	CFTR	unknown	female	cba65711b382221ef41989165d8c9388
428	56	0	club_cell	normal	CFTR	unknown	female	cba65711b382221ef41989165d8c9388
429	56	0	club_cell	normal	CFTR	unknown	female	cba65711b382221ef41989165d8c9388
430	56	0	club_cell	normal	CFTR	unknown	female	cba65711b382221ef41989165d8c9388
431	56	0	club_cell	normal	CFTR	unknown	female	cba65711b382221ef41989165d8c9388
432	56	0	club_cell	normal	CFTR	unknown	female	cba65711b382221ef41989165d8c9388
433	56	0	club_cell	normal	CFTR	unknown	female	cba65711b382221ef41989165d8c9388
434	56	0	club_cell	normal	CFTR	unknown	female	cba65711b382221ef41989165d8c9388
435	56	367.107	club_cell	normal	CFTR	unknown	female	cba65711b382221ef41989165d8c9388
436	56	0	club_cell	normal	CFTR	unknown	female	cba65711b382221ef41989165d8c9388
437	56	1059.04	club_cell	normal	CFTR	unknown	female	cba65711b382221ef41989165d8c9388
438	56	0	club_cell	normal	CFTR	unknown	female	cba65711b382221ef41989165d8c9388
439	56	955.414	club_cell	normal	CFTR	unknown	female	cba65711b382221ef41989165d8c9388
440	56	965.717	club_cell	normal	CFTR	unknown	female	cba65711b382221ef41989165d8c9388
441	56	390.472	club_cell	normal	CFTR	unknown	female	cba65711b382221ef41989165d8c9388
442	56	0	club_cell	normal	CFTR	unknown	female	cba65711b382221ef41989165d8c9388
443	56	0	club_cell	normal	CFTR	unknown	female	cba65711b382221ef41989165d8c9388
444	56	0	club_cell	normal	CFTR	unknown	female	cba65711b382221ef41989165d8c9388
445	56	0	club_cell	normal	CFTR	unknown	female	cba65711b382221ef41989165d8c9388
446	56	441.501	club_cell	normal	CFTR	unknown	female	cba65711b382221ef41989165d8c9388
447	56	0	club_cell	normal	CFTR	unknown	female	cba65711b382221ef41989165d8c9388
448	56	0	club_cell	normal	CFTR	unknown	female	cba65711b382221ef41989165d8c9388
449	56	0	club_cell	normal	CFTR	unknown	female	cba65711b382221ef41989165d8c9388
450	56	0	club_cell	normal	CFTR	unknown	female	cba65711b382221ef41989165d8c9388
451	56	0	club_cell	normal	CFTR	unknown	female	cba65711b382221ef41989165d8c9388
452	56	0	club_cell	normal	CFTR	unknown	female	cba65711b382221ef41989165d8c9388
453	56	391.428	club_cell	normal	CFTR	unknown	female	cba65711b382221ef41989165d8c9388
454	56	797.236	club_cell	normal	CFTR	unknown	female	cba65711b382221ef41989165d8c9388
455	56	0	club_cell	normal	CFTR	unknown	female	cba65711b382221ef41989165d8c9388
456	56	667.891	club_cell	normal	CFTR	unknown	female	cba65711b382221ef41989165d8c9388
457	56	0	club_cell	normal	CFTR	unknown	female	cba65711b382221ef41989165d8c9388
458	56	0	club_cell	normal	CFTR	unknown	female	cba65711b382221ef41989165d8c9388
459	56	465.116	club_cell	normal	CFTR	unknown	female	cba65711b382221ef41989165d8c9388
460	56	0	club_cell	normal	CFTR	unknown	female	cba65711b382221ef41989165d8c9388
461	56	0	club_cell	normal	CFTR	unknown	female	cba65711b382221ef41989165d8c9388
462	56	0	club_cell	normal	CFTR	unknown	female	cba65711b382221ef41989165d8c9388
463	56	0	club_cell	normal	CFTR	unknown	female	cba65711b382221ef41989165d8c9388
464	56	661.376	club_cell	normal	CFTR	unknown	female	cba65711b382221ef41989165d8c9388
465	56	0	club_cell	normal	CFTR	unknown	female	cba65711b382221ef41989165d8c9388
466	56	283.366	club_cell	normal	CFTR	unknown	female	cba65711b382221ef41989165d8c9388
467	56	332.116	club_cell	normal	CFTR	unknown	female	cba65711b382221ef41989165d8c9388
468	56	828.5	club_cell	normal	CFTR	unknown	female	cba65711b382221ef41989165d8c9388
469	56	0	club_cell	normal	CFTR	unknown	female	cba65711b382221ef41989165d8c9388
470	56	0	club_cell	normal	CFTR	unknown	female	cba65711b382221ef41989165d8c9388
471	56	272.851	club_cell	normal	CFTR	unknown	female	cba65711b382221ef41989165d8c9388
472	56	0	club_cell	normal	CFTR	unknown	female	cba65711b382221ef41989165d8c9388
473	56	446.229	club_cell	normal	CFTR	unknown	female	cba65711b382221ef41989165d8c9388
474	56	373.832	club_cell	normal	CFTR	unknown	female	cba65711b382221ef41989165d8c9388
475	56	0	club_cell	normal	CFTR	unknown	female	cba65711b382221ef41989165d8c9388
476	56	221.631	club_cell	normal	CFTR	unknown	female	cba65711b382221ef41989165d8c9388
477	56	0	club_cell	normal	CFTR	unknown	female	cba65711b382221ef41989165d8c9388
478	56	0	club_cell	normal	CFTR	unknown	female	cba65711b382221ef41989165d8c9388
479	56	0	club_cell	normal	CFTR	unknown	female	cba65711b382221ef41989165d8c9388
480	56	0	club_cell	normal	CFTR	unknown	female	cba65711b382221ef41989165d8c9388
481	56	0	club_cell	normal	CFTR	unknown	female	cba65711b382221ef41989165d8c9388
482	56	49.2514	club_cell	normal	CFTR	unknown	female	cba65711b382221ef41989165d8c9388
483	56	0	club_cell	normal	CFTR	unknown	female	cba65711b382221ef41989165d8c9388
484	56	1413.23	club_cell	normal	CFTR	unknown	female	cba65711b382221ef41989165d8c9388
485	56	284.981	club_cell	normal	CFTR	unknown	female	cba65711b382221ef41989165d8c9388
486	56	0	club_cell	normal	CFTR	unknown	female	cba65711b382221ef41989165d8c9388
487	56	0	club_cell	normal	CFTR	unknown	female	cba65711b382221ef41989165d8c9388
488	56	0	club_cell	normal	CFTR	unknown	female	cba65711b382221ef41989165d8c9388
489	56	318.421	club_cell	normal	CFTR	unknown	female	cba65711b382221ef41989165d8c9388
490	56	0	club_cell	normal	CFTR	unknown	female	cba65711b382221ef41989165d8c9388
491	56	0	club_cell	normal	CFTR	unknown	female	cba65711b382221ef41989165d8c9388
492	56	112.765	club_cell	normal	CFTR	unknown	female	cba65711b382221ef41989165d8c9388
493	56	0	club_cell	normal	CFTR	unknown	female	cba65711b382221ef41989165d8c9388
494	56	0	club_cell	normal	CFTR	unknown	female	cba65711b382221ef41989165d8c9388
495	56	384.025	club_cell	normal	CFTR	unknown	female	cba65711b382221ef41989165d8c9388
496	56	381.098	club_cell	normal	CFTR	unknown	female	cba65711b382221ef41989165d8c9388
497	56	0	club_cell	normal	CFTR	unknown	female	cba65711b382221ef41989165d8c9388
498	56	0	club_cell	normal	CFTR	unknown	female	cba65711b382221ef41989165d8c9388
499	56	576.203	club_cell	normal	CFTR	unknown	female	cba65711b382221ef41989165d8c9388
500	56	363.24	club_cell	normal	CFTR	unknown	female	cba65711b382221ef41989165d8c9388
501	56	0	club_cell	normal	CFTR	unknown	female	cba65711b382221ef41989165d8c9388
502	56	0	club_cell	normal	CFTR	unknown	female	cba65711b382221ef41989165d8c9388
503	56	0	club_cell	normal	CFTR	unknown	female	cba65711b382221ef41989165d8c9388
504	56	0	club_cell	normal	CFTR	unknown	female	cba65711b382221ef41989165d8c9388
505	56	0	club_cell	normal	CFTR	unknown	female	cba65711b382221ef41989165d8c9388
506	56	168.265	club_cell	normal	CFTR	unknown	female	cba65711b382221ef41989165d8c9388
507	56	0	club_cell	normal	CFTR	unknown	female	cba65711b382221ef41989165d8c9388
508	56	0	club_cell	normal	CFTR	unknown	female	cba65711b382221ef41989165d8c9388
509	56	0	club_cell	normal	CFTR	unknown	female	cba65711b382221ef41989165d8c9388
510	56	0	club_cell	normal	CFTR	unknown	female	cba65711b382221ef41989165d8c9388
511	56	0	club_cell	normal	CFTR	unknown	female	cba65711b382221ef41989165d8c9388
512	56	361.664	club_cell	normal	CFTR	unknown	female	cba65711b382221ef41989165d8c9388
513	56	0	club_cell	normal	CFTR	unknown	female	cba65711b382221ef41989165d8c9388
514	56	0	club_cell	normal	CFTR	unknown	female	cba65711b382221ef41989165d8c9388
515	56	122.369	club_cell	normal	CFTR	unknown	female	cba65711b382221ef41989165d8c9388
516	56	312.891	club_cell	normal	CFTR	unknown	female	cba65711b382221ef41989165d8c9388
517	56	0	club_cell	normal	CFTR	unknown	female	cba65711b382221ef41989165d8c9388
518	56	0	club_cell	normal	CFTR	unknown	female	cba65711b382221ef41989165d8c9388
519	56	800.213	club_cell	normal	CFTR	unknown	female	cba65711b382221ef41989165d8c9388
520	56	898.473	club_cell	normal	CFTR	unknown	female	cba65711b382221ef41989165d8c9388
521	56	925.069	club_cell	normal	CFTR	unknown	female	cba65711b382221ef41989165d8c9388
522	56	0	club_cell	normal	CFTR	unknown	female	cba65711b382221ef41989165d8c9388
523	56	0	club_cell	normal	CFTR	unknown	female	cba65711b382221ef41989165d8c9388
524	56	0	club_cell	normal	CFTR	unknown	female	cba65711b382221ef41989165d8c9388
525	56	0	club_cell	normal	CFTR	unknown	female	cba65711b382221ef41989165d8c9388
526	46	0	club_cell	normal	CFTR	unknown	male	25356674d31bfd866d4d5c6bbc4d19ef
527	46	180.05	club_cell	normal	CFTR	unknown	male	25356674d31bfd866d4d5c6bbc4d19ef
528	46	0	club_cell	normal	CFTR	unknown	male	25356674d31bfd866d4d5c6bbc4d19ef
529	46	0	club_cell	normal	CFTR	unknown	male	25356674d31bfd866d4d5c6bbc4d19ef
530	46	0	club_cell	normal	CFTR	unknown	male	25356674d31bfd866d4d5c6bbc4d19ef
531	46	0	club_cell	normal	CFTR	unknown	male	25356674d31bfd866d4d5c6bbc4d19ef
532	46	0	club_cell	normal	CFTR	unknown	male	25356674d31bfd866d4d5c6bbc4d19ef
533	46	0	club_cell	normal	CFTR	unknown	male	25356674d31bfd866d4d5c6bbc4d19ef
534	46	0	club_cell	normal	CFTR	unknown	male	25356674d31bfd866d4d5c6bbc4d19ef
535	46	0	club_cell	normal	CFTR	unknown	male	25356674d31bfd866d4d5c6bbc4d19ef
536	46	0	club_cell	normal	CFTR	unknown	male	25356674d31bfd866d4d5c6bbc4d19ef
537	46	0	club_cell	normal	CFTR	unknown	male	25356674d31bfd866d4d5c6bbc4d19ef
538	46	240.674	club_cell	normal	CFTR	unknown	male	25356674d31bfd866d4d5c6bbc4d19ef
539	46	0	club_cell	normal	CFTR	unknown	male	25356674d31bfd866d4d5c6bbc4d19ef
540	46	86.5351	club_cell	normal	CFTR	unknown	male	25356674d31bfd866d4d5c6bbc4d19ef
541	46	0	club_cell	normal	CFTR	unknown	male	25356674d31bfd866d4d5c6bbc4d19ef
542	46	0	club_cell	normal	CFTR	unknown	male	25356674d31bfd866d4d5c6bbc4d19ef
543	46	0	club_cell	normal	CFTR	unknown	male	25356674d31bfd866d4d5c6bbc4d19ef
544	46	0	club_cell	normal	CFTR	unknown	male	25356674d31bfd866d4d5c6bbc4d19ef
545	46	0	club_cell	normal	CFTR	unknown	male	25356674d31bfd866d4d5c6bbc4d19ef
546	46	175.408	club_cell	normal	CFTR	unknown	male	25356674d31bfd866d4d5c6bbc4d19ef
547	46	0	club_cell	normal	CFTR	unknown	male	25356674d31bfd866d4d5c6bbc4d19ef
548	46	149.79	club_cell	normal	CFTR	unknown	male	25356674d31bfd866d4d5c6bbc4d19ef
549	46	0	club_cell	normal	CFTR	unknown	male	25356674d31bfd866d4d5c6bbc4d19ef
550	46	0	club_cell	normal	CFTR	unknown	male	25356674d31bfd866d4d5c6bbc4d19ef
551	46	0	club_cell	normal	CFTR	unknown	male	25356674d31bfd866d4d5c6bbc4d19ef
552	46	0	club_cell	normal	CFTR	unknown	male	25356674d31bfd866d4d5c6bbc4d19ef
553	46	181.851	club_cell	normal	CFTR	unknown	male	25356674d31bfd866d4d5c6bbc4d19ef
554	46	0	club_cell	normal	CFTR	unknown	male	25356674d31bfd866d4d5c6bbc4d19ef
555	46	366.3	club_cell	normal	CFTR	unknown	male	25356674d31bfd866d4d5c6bbc4d19ef
556	46	236.724	club_cell	normal	CFTR	unknown	male	25356674d31bfd866d4d5c6bbc4d19ef
557	46	0	club_cell	normal	CFTR	unknown	male	25356674d31bfd866d4d5c6bbc4d19ef
558	46	0	club_cell	normal	CFTR	unknown	male	25356674d31bfd866d4d5c6bbc4d19ef
559	46	0	club_cell	normal	CFTR	unknown	male	25356674d31bfd866d4d5c6bbc4d19ef
560	46	81.6526	club_cell	normal	CFTR	unknown	male	25356674d31bfd866d4d5c6bbc4d19ef
561	46	60.6759	club_cell	normal	CFTR	unknown	male	25356674d31bfd866d4d5c6bbc4d19ef
562	46	57.2115	club_cell	normal	CFTR	unknown	male	25356674d31bfd866d4d5c6bbc4d19ef
563	46	0	club_cell	normal	CFTR	unknown	male	25356674d31bfd866d4d5c6bbc4d19ef
564	46	111.832	club_cell	normal	CFTR	unknown	male	25356674d31bfd866d4d5c6bbc4d19ef
565	46	0	club_cell	normal	CFTR	unknown	male	25356674d31bfd866d4d5c6bbc4d19ef
566	46	40.6868	club_cell	normal	CFTR	unknown	male	25356674d31bfd866d4d5c6bbc4d19ef
567	46	0	club_cell	normal	CFTR	unknown	male	25356674d31bfd866d4d5c6bbc4d19ef
568	46	0	club_cell	normal	CFTR	unknown	male	25356674d31bfd866d4d5c6bbc4d19ef
569	46	0	club_cell	normal	CFTR	unknown	male	25356674d31bfd866d4d5c6bbc4d19ef
570	46	0	club_cell	normal	CFTR	unknown	male	25356674d31bfd866d4d5c6bbc4d19ef
571	46	0	club_cell	normal	CFTR	unknown	male	25356674d31bfd866d4d5c6bbc4d19ef
572	46	0	club_cell	normal	CFTR	unknown	male	25356674d31bfd866d4d5c6bbc4d19ef
573	46	0	club_cell	normal	CFTR	unknown	male	25356674d31bfd866d4d5c6bbc4d19ef
574	46	0	club_cell	normal	CFTR	unknown	male	25356674d31bfd866d4d5c6bbc4d19ef
575	46	0	club_cell	normal	CFTR	unknown	male	25356674d31bfd866d4d5c6bbc4d19ef
576	46	33.3233	club_cell	normal	CFTR	unknown	male	25356674d31bfd866d4d5c6bbc4d19ef
577	46	0	club_cell	normal	CFTR	unknown	male	25356674d31bfd866d4d5c6bbc4d19ef
578	46	0	club_cell	normal	CFTR	unknown	male	25356674d31bfd866d4d5c6bbc4d19ef
579	46	129.425	club_cell	normal	CFTR	unknown	male	25356674d31bfd866d4d5c6bbc4d19ef
580	46	0	club_cell	normal	CFTR	unknown	male	25356674d31bfd866d4d5c6bbc4d19ef
581	46	0	club_cell	normal	CFTR	unknown	male	25356674d31bfd866d4d5c6bbc4d19ef
582	46	258.665	club_cell	normal	CFTR	unknown	male	25356674d31bfd866d4d5c6bbc4d19ef
583	46	239.006	club_cell	normal	CFTR	unknown	male	25356674d31bfd866d4d5c6bbc4d19ef
584	46	0	club_cell	normal	CFTR	unknown	male	25356674d31bfd866d4d5c6bbc4d19ef
585	46	0	club_cell	normal	CFTR	unknown	male	25356674d31bfd866d4d5c6bbc4d19ef
586	46	0	club_cell	normal	CFTR	unknown	male	25356674d31bfd866d4d5c6bbc4d19ef
587	46	0	club_cell	normal	CFTR	unknown	male	25356674d31bfd866d4d5c6bbc4d19ef
588	46	0	club_cell	normal	CFTR	unknown	male	25356674d31bfd866d4d5c6bbc4d19ef
589	46	0	club_cell	normal	CFTR	unknown	male	25356674d31bfd866d4d5c6bbc4d19ef
590	46	0	club_cell	normal	CFTR	unknown	male	25356674d31bfd866d4d5c6bbc4d19ef
591	46	0	club_cell	normal	CFTR	unknown	male	25356674d31bfd866d4d5c6bbc4d19ef
592	46	0	club_cell	normal	CFTR	unknown	male	25356674d31bfd866d4d5c6bbc4d19ef
593	46	348.25	club_cell	normal	CFTR	unknown	male	25356674d31bfd866d4d5c6bbc4d19ef
594	46	57.5407	club_cell	normal	CFTR	unknown	male	25356674d31bfd866d4d5c6bbc4d19ef
595	46	0	club_cell	normal	CFTR	unknown	male	25356674d31bfd866d4d5c6bbc4d19ef
596	46	52.8821	club_cell	normal	CFTR	unknown	male	25356674d31bfd866d4d5c6bbc4d19ef
597	46	70.9874	club_cell	normal	CFTR	unknown	male	25356674d31bfd866d4d5c6bbc4d19ef
598	46	0	club_cell	normal	CFTR	unknown	male	25356674d31bfd866d4d5c6bbc4d19ef
599	46	0	club_cell	normal	CFTR	unknown	male	25356674d31bfd866d4d5c6bbc4d19ef
600	46	260.417	club_cell	normal	CFTR	unknown	male	25356674d31bfd866d4d5c6bbc4d19ef
601	46	0	club_cell	normal	CFTR	unknown	male	25356674d31bfd866d4d5c6bbc4d19ef
602	46	0	club_cell	normal	CFTR	unknown	male	25356674d31bfd866d4d5c6bbc4d19ef
603	46	0	club_cell	normal	CFTR	unknown	male	25356674d31bfd866d4d5c6bbc4d19ef
604	46	451.926	club_cell	normal	CFTR	unknown	male	25356674d31bfd866d4d5c6bbc4d19ef
605	46	0	club_cell	normal	CFTR	unknown	male	25356674d31bfd866d4d5c6bbc4d19ef
606	46	0	club_cell	normal	CFTR	unknown	male	25356674d31bfd866d4d5c6bbc4d19ef
607	46	163.239	club_cell	normal	CFTR	unknown	male	25356674d31bfd866d4d5c6bbc4d19ef
608	46	0	club_cell	normal	CFTR	unknown	male	25356674d31bfd866d4d5c6bbc4d19ef
609	46	0	club_cell	normal	CFTR	unknown	male	25356674d31bfd866d4d5c6bbc4d19ef
610	46	0	club_cell	normal	CFTR	unknown	male	25356674d31bfd866d4d5c6bbc4d19ef
611	46	0	club_cell	normal	CFTR	unknown	male	25356674d31bfd866d4d5c6bbc4d19ef
612	46	0	club_cell	normal	CFTR	unknown	male	25356674d31bfd866d4d5c6bbc4d19ef
613	46	0	club_cell	normal	CFTR	unknown	male	25356674d31bfd866d4d5c6bbc4d19ef
614	46	0	club_cell	normal	CFTR	unknown	male	25356674d31bfd866d4d5c6bbc4d19ef
615	46	0	club_cell	normal	CFTR	unknown	male	25356674d31bfd866d4d5c6bbc4d19ef
616	46	72.4533	club_cell	normal	CFTR	unknown	male	25356674d31bfd866d4d5c6bbc4d19ef
617	46	0	club_cell	normal	CFTR	unknown	male	25356674d31bfd866d4d5c6bbc4d19ef
618	46	0	club_cell	normal	CFTR	unknown	male	25356674d31bfd866d4d5c6bbc4d19ef
619	46	0	club_cell	normal	CFTR	unknown	male	25356674d31bfd866d4d5c6bbc4d19ef
620	46	0	club_cell	normal	CFTR	unknown	male	25356674d31bfd866d4d5c6bbc4d19ef
621	46	0	club_cell	normal	CFTR	unknown	male	25356674d31bfd866d4d5c6bbc4d19ef
622	46	0	club_cell	normal	CFTR	unknown	male	25356674d31bfd866d4d5c6bbc4d19ef
623	46	0	club_cell	normal	CFTR	unknown	male	25356674d31bfd866d4d5c6bbc4d19ef
624	46	0	club_cell	normal	CFTR	unknown	male	25356674d31bfd866d4d5c6bbc4d19ef
625	46	0	club_cell	normal	CFTR	unknown	male	25356674d31bfd866d4d5c6bbc4d19ef
626	46	0	club_cell	normal	CFTR	unknown	male	25356674d31bfd866d4d5c6bbc4d19ef
627	46	0	club_cell	normal	CFTR	unknown	male	25356674d31bfd866d4d5c6bbc4d19ef
628	46	0	club_cell	normal	CFTR	unknown	male	25356674d31bfd866d4d5c6bbc4d19ef
629	46	0	club_cell	normal	CFTR	unknown	male	25356674d31bfd866d4d5c6bbc4d19ef
630	46	0	club_cell	normal	CFTR	unknown	male	25356674d31bfd866d4d5c6bbc4d19ef
631	46	0	club_cell	normal	CFTR	unknown	male	25356674d31bfd866d4d5c6bbc4d19ef
632	46	0	club_cell	normal	CFTR	unknown	male	25356674d31bfd866d4d5c6bbc4d19ef
633	46	0	club_cell	normal	CFTR	unknown	male	25356674d31bfd866d4d5c6bbc4d19ef
634	46	0	club_cell	normal	CFTR	unknown	male	25356674d31bfd866d4d5c6bbc4d19ef
635	75	0	club_cell	normal	CFTR	unknown	male	766a15e94c6449e642349a28256b0e0b
636	75	0	club_cell	normal	CFTR	unknown	male	766a15e94c6449e642349a28256b0e0b
637	75	0	club_cell	normal	CFTR	unknown	male	766a15e94c6449e642349a28256b0e0b
638	75	0	club_cell	normal	CFTR	unknown	male	766a15e94c6449e642349a28256b0e0b
639	75	114.916	club_cell	normal	CFTR	unknown	male	766a15e94c6449e642349a28256b0e0b
640	75	0	club_cell	normal	CFTR	unknown	male	766a15e94c6449e642349a28256b0e0b
641	75	0	club_cell	normal	CFTR	unknown	male	766a15e94c6449e642349a28256b0e0b
642	75	0	club_cell	normal	CFTR	unknown	male	766a15e94c6449e642349a28256b0e0b
643	75	0	club_cell	normal	CFTR	unknown	male	766a15e94c6449e642349a28256b0e0b
644	75	0	club_cell	normal	CFTR	unknown	male	766a15e94c6449e642349a28256b0e0b
645	75	0	club_cell	normal	CFTR	unknown	male	766a15e94c6449e642349a28256b0e0b
646	75	0	club_cell	normal	CFTR	unknown	male	766a15e94c6449e642349a28256b0e0b
647	75	0	club_cell	normal	CFTR	unknown	male	766a15e94c6449e642349a28256b0e0b
648	75	0	club_cell	normal	CFTR	unknown	male	766a15e94c6449e642349a28256b0e0b
649	75	0	club_cell	normal	CFTR	unknown	male	766a15e94c6449e642349a28256b0e0b
650	75	0	club_cell	normal	CFTR	unknown	male	766a15e94c6449e642349a28256b0e0b
651	75	0	club_cell	normal	CFTR	unknown	male	766a15e94c6449e642349a28256b0e0b
652	75	0	club_cell	normal	CFTR	unknown	male	766a15e94c6449e642349a28256b0e0b
653	75	0	club_cell	normal	CFTR	unknown	male	766a15e94c6449e642349a28256b0e0b
654	75	0	club_cell	normal	CFTR	unknown	male	766a15e94c6449e642349a28256b0e0b
655	75	0	club_cell	normal	CFTR	unknown	male	766a15e94c6449e642349a28256b0e0b
656	75	0	club_cell	normal	CFTR	unknown	male	766a15e94c6449e642349a28256b0e0b
657	75	0	club_cell	normal	CFTR	unknown	male	766a15e94c6449e642349a28256b0e0b
658	75	0	club_cell	normal	CFTR	unknown	male	766a15e94c6449e642349a28256b0e0b
659	75	0	club_cell	normal	CFTR	unknown	male	766a15e94c6449e642349a28256b0e0b
660	75	0	club_cell	normal	CFTR	unknown	male	766a15e94c6449e642349a28256b0e0b
661	75	0	club_cell	normal	CFTR	unknown	male	766a15e94c6449e642349a28256b0e0b
662	75	0	club_cell	normal	CFTR	unknown	male	766a15e94c6449e642349a28256b0e0b
663	75	0	club_cell	normal	CFTR	unknown	male	766a15e94c6449e642349a28256b0e0b
664	75	0	club_cell	normal	CFTR	unknown	male	766a15e94c6449e642349a28256b0e0b
665	75	0	club_cell	normal	CFTR	unknown	male	766a15e94c6449e642349a28256b0e0b
666	75	0	club_cell	normal	CFTR	unknown	male	766a15e94c6449e642349a28256b0e0b
667	75	0	club_cell	normal	CFTR	unknown	male	766a15e94c6449e642349a28256b0e0b
668	75	0	club_cell	normal	CFTR	unknown	male	766a15e94c6449e642349a28256b0e0b
669	75	0	club_cell	normal	CFTR	unknown	male	766a15e94c6449e642349a28256b0e0b
670	75	0	club_cell	normal	CFTR	unknown	male	766a15e94c6449e642349a28256b0e0b
671	75	0	club_cell	normal	CFTR	unknown	male	766a15e94c6449e642349a28256b0e0b
672	75	0	club_cell	normal	CFTR	unknown	male	766a15e94c6449e642349a28256b0e0b
673	75	0	club_cell	normal	CFTR	unknown	male	766a15e94c6449e642349a28256b0e0b
674	75	0	club_cell	normal	CFTR	unknown	male	766a15e94c6449e642349a28256b0e0b
675	75	0	club_cell	normal	CFTR	unknown	male	766a15e94c6449e642349a28256b0e0b
676	75	0	club_cell	normal	CFTR	unknown	male	766a15e94c6449e642349a28256b0e0b
677	75	0	club_cell	normal	CFTR	unknown	male	766a15e94c6449e642349a28256b0e0b
678	75	0	club_cell	normal	CFTR	unknown	male	766a15e94c6449e642349a28256b0e0b
679	75	0	club_cell	normal	CFTR	unknown	male	766a15e94c6449e642349a28256b0e0b
680	75	0	club_cell	normal	CFTR	unknown	male	766a15e94c6449e642349a28256b0e0b
681	75	0	club_cell	normal	CFTR	unknown	male	766a15e94c6449e642349a28256b0e0b
682	75	0	club_cell	normal	CFTR	unknown	male	766a15e94c6449e642349a28256b0e0b
683	75	0	club_cell	normal	CFTR	unknown	male	766a15e94c6449e642349a28256b0e0b
684	75	0	club_cell	normal	CFTR	unknown	male	766a15e94c6449e642349a28256b0e0b
685	75	0	club_cell	normal	CFTR	unknown	male	766a15e94c6449e642349a28256b0e0b
686	75	0	club_cell	normal	CFTR	unknown	male	766a15e94c6449e642349a28256b0e0b
687	75	0	club_cell	normal	CFTR	unknown	male	766a15e94c6449e642349a28256b0e0b
688	75	0	club_cell	normal	CFTR	unknown	male	766a15e94c6449e642349a28256b0e0b
689	75	0	club_cell	normal	CFTR	unknown	male	766a15e94c6449e642349a28256b0e0b
690	75	56.4716	club_cell	normal	CFTR	unknown	male	766a15e94c6449e642349a28256b0e0b
691	75	0	club_cell	normal	CFTR	unknown	male	766a15e94c6449e642349a28256b0e0b
692	75	0	club_cell	normal	CFTR	unknown	male	766a15e94c6449e642349a28256b0e0b
693	75	0	club_cell	normal	CFTR	unknown	male	766a15e94c6449e642349a28256b0e0b
694	75	0	club_cell	normal	CFTR	unknown	male	766a15e94c6449e642349a28256b0e0b
695	75	0	club_cell	normal	CFTR	unknown	male	766a15e94c6449e642349a28256b0e0b
696	75	0	club_cell	normal	CFTR	unknown	male	766a15e94c6449e642349a28256b0e0b
697	75	0	club_cell	normal	CFTR	unknown	male	766a15e94c6449e642349a28256b0e0b
698	75	0	club_cell	normal	CFTR	unknown	male	766a15e94c6449e642349a28256b0e0b
699	75	0	club_cell	normal	CFTR	unknown	male	766a15e94c6449e642349a28256b0e0b
700	75	0	club_cell	normal	CFTR	unknown	male	766a15e94c6449e642349a28256b0e0b
701	75	0	club_cell	normal	CFTR	unknown	male	766a15e94c6449e642349a28256b0e0b
702	75	0	club_cell	normal	CFTR	unknown	male	766a15e94c6449e642349a28256b0e0b
703	75	0	club_cell	normal	CFTR	unknown	male	766a15e94c6449e642349a28256b0e0b
704	75	0	club_cell	normal	CFTR	unknown	male	766a15e94c6449e642349a28256b0e0b
705	75	0	club_cell	normal	CFTR	unknown	male	766a15e94c6449e642349a28256b0e0b
706	75	0	club_cell	normal	CFTR	unknown	male	766a15e94c6449e642349a28256b0e0b
707	75	0	club_cell	normal	CFTR	unknown	male	766a15e94c6449e642349a28256b0e0b
708	75	0	club_cell	normal	CFTR	unknown	male	766a15e94c6449e642349a28256b0e0b
709	75	0	club_cell	normal	CFTR	unknown	male	766a15e94c6449e642349a28256b0e0b
710	75	0	club_cell	normal	CFTR	unknown	male	766a15e94c6449e642349a28256b0e0b
711	75	0	club_cell	normal	CFTR	unknown	male	766a15e94c6449e642349a28256b0e0b
712	75	0	club_cell	normal	CFTR	unknown	male	766a15e94c6449e642349a28256b0e0b
713	75	0	club_cell	normal	CFTR	unknown	male	766a15e94c6449e642349a28256b0e0b
714	75	0	club_cell	normal	CFTR	unknown	male	766a15e94c6449e642349a28256b0e0b
715	75	0	club_cell	normal	CFTR	unknown	male	766a15e94c6449e642349a28256b0e0b
716	75	295.508	club_cell	normal	CFTR	unknown	male	766a15e94c6449e642349a28256b0e0b
717	75	0	club_cell	normal	CFTR	unknown	male	766a15e94c6449e642349a28256b0e0b
718	75	0	club_cell	normal	CFTR	unknown	male	766a15e94c6449e642349a28256b0e0b
719	75	0	club_cell	normal	CFTR	unknown	male	766a15e94c6449e642349a28256b0e0b
720	75	0	club_cell	normal	CFTR	unknown	male	766a15e94c6449e642349a28256b0e0b
721	75	0	club_cell	normal	CFTR	unknown	male	766a15e94c6449e642349a28256b0e0b
722	75	0	club_cell	normal	CFTR	unknown	male	766a15e94c6449e642349a28256b0e0b
723	75	0	club_cell	normal	CFTR	unknown	male	766a15e94c6449e642349a28256b0e0b
724	75	0	club_cell	normal	CFTR	unknown	male	766a15e94c6449e642349a28256b0e0b
725	75	0	club_cell	normal	CFTR	unknown	male	766a15e94c6449e642349a28256b0e0b
726	75	0	club_cell	normal	CFTR	unknown	male	766a15e94c6449e642349a28256b0e0b
727	75	0	club_cell	normal	CFTR	unknown	male	766a15e94c6449e642349a28256b0e0b
728	75	0	club_cell	normal	CFTR	unknown	male	766a15e94c6449e642349a28256b0e0b
729	75	0	club_cell	normal	CFTR	unknown	male	766a15e94c6449e642349a28256b0e0b
730	75	0	club_cell	normal	CFTR	unknown	male	766a15e94c6449e642349a28256b0e0b
731	75	0	club_cell	normal	CFTR	unknown	male	766a15e94c6449e642349a28256b0e0b
732	75	190.913	club_cell	normal	CFTR	unknown	male	766a15e94c6449e642349a28256b0e0b
733	75	0	club_cell	normal	CFTR	unknown	male	766a15e94c6449e642349a28256b0e0b
734	75	0	club_cell	normal	CFTR	unknown	male	766a15e94c6449e642349a28256b0e0b
735	75	0	club_cell	normal	CFTR	unknown	male	766a15e94c6449e642349a28256b0e0b
736	75	0	club_cell	normal	CFTR	unknown	male	766a15e94c6449e642349a28256b0e0b
737	75	0	club_cell	normal	CFTR	unknown	male	766a15e94c6449e642349a28256b0e0b
738	75	0	club_cell	normal	CFTR	unknown	male	766a15e94c6449e642349a28256b0e0b
739	75	0	club_cell	normal	CFTR	unknown	male	766a15e94c6449e642349a28256b0e0b
740	75	0	club_cell	normal	CFTR	unknown	male	766a15e94c6449e642349a28256b0e0b
741	75	0	club_cell	normal	CFTR	unknown	male	766a15e94c6449e642349a28256b0e0b
742	75	0	club_cell	normal	CFTR	unknown	male	766a15e94c6449e642349a28256b0e0b
743	75	127.016	club_cell	normal	CFTR	unknown	male	766a15e94c6449e642349a28256b0e0b
744	75	0	club_cell	normal	CFTR	unknown	male	766a15e94c6449e642349a28256b0e0b
745	75	0	club_cell	normal	CFTR	unknown	male	766a15e94c6449e642349a28256b0e0b
746	75	0	club_cell	normal	CFTR	unknown	male	766a15e94c6449e642349a28256b0e0b
747	75	181.686	club_cell	normal	CFTR	unknown	male	766a15e94c6449e642349a28256b0e0b
748	75	198.295	club_cell	normal	CFTR	unknown	male	766a15e94c6449e642349a28256b0e0b
749	75	0	club_cell	normal	CFTR	unknown	male	766a15e94c6449e642349a28256b0e0b
750	75	0	club_cell	normal	CFTR	unknown	male	766a15e94c6449e642349a28256b0e0b
751	75	0	club_cell	normal	CFTR	unknown	male	766a15e94c6449e642349a28256b0e0b
752	75	0	club_cell	normal	CFTR	unknown	male	766a15e94c6449e642349a28256b0e0b
753	75	0	club_cell	normal	CFTR	unknown	male	766a15e94c6449e642349a28256b0e0b
754	75	0	club_cell	normal	CFTR	unknown	male	766a15e94c6449e642349a28256b0e0b
755	75	0	club_cell	normal	CFTR	unknown	male	766a15e94c6449e642349a28256b0e0b
756	75	0	club_cell	normal	CFTR	unknown	male	766a15e94c6449e642349a28256b0e0b
757	75	0	club_cell	normal	CFTR	unknown	male	766a15e94c6449e642349a28256b0e0b
758	75	0	club_cell	normal	CFTR	unknown	male	766a15e94c6449e642349a28256b0e0b
759	75	0	club_cell	normal	CFTR	unknown	male	766a15e94c6449e642349a28256b0e0b
760	75	0	club_cell	normal	CFTR	unknown	male	766a15e94c6449e642349a28256b0e0b
761	75	0	club_cell	normal	CFTR	unknown	male	766a15e94c6449e642349a28256b0e0b
762	75	0	club_cell	normal	CFTR	unknown	male	766a15e94c6449e642349a28256b0e0b
763	75	0	club_cell	normal	CFTR	unknown	male	766a15e94c6449e642349a28256b0e0b
764	75	0	club_cell	normal	CFTR	unknown	male	766a15e94c6449e642349a28256b0e0b
765	75	0	club_cell	normal	CFTR	unknown	male	766a15e94c6449e642349a28256b0e0b
766	75	0	club_cell	normal	CFTR	unknown	male	766a15e94c6449e642349a28256b0e0b
767	75	0	club_cell	normal	CFTR	unknown	male	766a15e94c6449e642349a28256b0e0b
768	75	0	club_cell	normal	CFTR	unknown	male	766a15e94c6449e642349a28256b0e0b
769	75	0	club_cell	normal	CFTR	unknown	male	766a15e94c6449e642349a28256b0e0b
770	75	0	club_cell	normal	CFTR	unknown	male	766a15e94c6449e642349a28256b0e0b
771	75	0	club_cell	normal	CFTR	unknown	male	766a15e94c6449e642349a28256b0e0b
772	75	0	club_cell	normal	CFTR	unknown	male	766a15e94c6449e642349a28256b0e0b
773	75	0	club_cell	normal	CFTR	unknown	male	766a15e94c6449e642349a28256b0e0b
774	75	0	club_cell	normal	CFTR	unknown	male	766a15e94c6449e642349a28256b0e0b
775	75	0	club_cell	normal	CFTR	unknown	male	766a15e94c6449e642349a28256b0e0b
776	75	0	club_cell	normal	CFTR	unknown	male	766a15e94c6449e642349a28256b0e0b
777	75	0	club_cell	normal	CFTR	unknown	male	766a15e94c6449e642349a28256b0e0b
778	75	0	club_cell	normal	CFTR	unknown	male	766a15e94c6449e642349a28256b0e0b
779	75	0	club_cell	normal	CFTR	unknown	male	766a15e94c6449e642349a28256b0e0b
780	75	0	club_cell	normal	CFTR	unknown	male	766a15e94c6449e642349a28256b0e0b
781	75	0	club_cell	normal	CFTR	unknown	male	766a15e94c6449e642349a28256b0e0b
782	75	0	club_cell	normal	CFTR	unknown	male	766a15e94c6449e642349a28256b0e0b
783	75	310.366	club_cell	normal	CFTR	unknown	male	766a15e94c6449e642349a28256b0e0b
784	75	0	club_cell	normal	CFTR	unknown	male	766a15e94c6449e642349a28256b0e0b
785	75	359.583	club_cell	normal	CFTR	unknown	male	766a15e94c6449e642349a28256b0e0b
786	75	0	club_cell	normal	CFTR	unknown	male	766a15e94c6449e642349a28256b0e0b
787	75	0	club_cell	normal	CFTR	unknown	male	766a15e94c6449e642349a28256b0e0b
788	75	0	club_cell	normal	CFTR	unknown	male	766a15e94c6449e642349a28256b0e0b
789	75	0	club_cell	normal	CFTR	unknown	male	766a15e94c6449e642349a28256b0e0b
790	75	0	club_cell	normal	CFTR	unknown	male	766a15e94c6449e642349a28256b0e0b
791	75	0	club_cell	normal	CFTR	unknown	male	766a15e94c6449e642349a28256b0e0b
792	75	0	club_cell	normal	CFTR	unknown	male	766a15e94c6449e642349a28256b0e0b
793	75	0	club_cell	normal	CFTR	unknown	male	766a15e94c6449e642349a28256b0e0b
794	75	0	club_cell	normal	CFTR	unknown	male	766a15e94c6449e642349a28256b0e0b
795	75	0	club_cell	normal	CFTR	unknown	male	766a15e94c6449e642349a28256b0e0b
796	75	0	club_cell	normal	CFTR	unknown	male	766a15e94c6449e642349a28256b0e0b
797	75	0	club_cell	normal	CFTR	unknown	male	766a15e94c6449e642349a28256b0e0b
798	75	0	club_cell	normal	CFTR	unknown	male	766a15e94c6449e642349a28256b0e0b
799	75	0	club_cell	normal	CFTR	unknown	male	766a15e94c6449e642349a28256b0e0b
800	75	0	club_cell	normal	CFTR	unknown	male	766a15e94c6449e642349a28256b0e0b
801	75	0	club_cell	normal	CFTR	unknown	male	766a15e94c6449e642349a28256b0e0b
802	75	0	club_cell	normal	CFTR	unknown	male	766a15e94c6449e642349a28256b0e0b
803	75	0	club_cell	normal	CFTR	unknown	male	766a15e94c6449e642349a28256b0e0b
804	75	0	club_cell	normal	CFTR	unknown	male	766a15e94c6449e642349a28256b0e0b
805	75	0	club_cell	normal	CFTR	unknown	male	766a15e94c6449e642349a28256b0e0b
806	75	0	club_cell	normal	CFTR	unknown	male	766a15e94c6449e642349a28256b0e0b
807	75	0	club_cell	normal	CFTR	unknown	male	766a15e94c6449e642349a28256b0e0b
808	75	0	club_cell	normal	CFTR	unknown	male	766a15e94c6449e642349a28256b0e0b
809	75	0	club_cell	normal	CFTR	unknown	male	766a15e94c6449e642349a28256b0e0b
810	75	0	club_cell	normal	CFTR	unknown	male	766a15e94c6449e642349a28256b0e0b
811	51	0	club_cell	normal	CFTR	unknown	female	d0e5d329db09f20fd01adec31663a204
812	51	0	club_cell	normal	CFTR	unknown	female	d0e5d329db09f20fd01adec31663a204
813	51	321.578	club_cell	normal	CFTR	unknown	female	d0e5d329db09f20fd01adec31663a204
814	51	0	club_cell	normal	CFTR	unknown	female	d0e5d329db09f20fd01adec31663a204
815	51	0	club_cell	normal	CFTR	unknown	female	d0e5d329db09f20fd01adec31663a204
816	51	0	club_cell	normal	CFTR	unknown	female	d0e5d329db09f20fd01adec31663a204
817	51	0	club_cell	normal	CFTR	unknown	female	d0e5d329db09f20fd01adec31663a204
818	51	193.237	club_cell	normal	CFTR	unknown	female	d0e5d329db09f20fd01adec31663a204
819	51	840.336	club_cell	normal	CFTR	unknown	female	d0e5d329db09f20fd01adec31663a204
820	51	0	club_cell	normal	CFTR	unknown	female	d0e5d329db09f20fd01adec31663a204
821	51	0	club_cell	normal	CFTR	unknown	female	d0e5d329db09f20fd01adec31663a204
822	51	0	club_cell	normal	CFTR	unknown	female	d0e5d329db09f20fd01adec31663a204
823	51	138.485	club_cell	normal	CFTR	unknown	female	d0e5d329db09f20fd01adec31663a204
824	51	87.2372	club_cell	normal	CFTR	unknown	female	d0e5d329db09f20fd01adec31663a204
825	51	59.1017	club_cell	normal	CFTR	unknown	female	d0e5d329db09f20fd01adec31663a204
826	51	131.944	club_cell	normal	CFTR	unknown	female	d0e5d329db09f20fd01adec31663a204
827	51	0	club_cell	normal	CFTR	unknown	female	d0e5d329db09f20fd01adec31663a204
828	51	0	club_cell	normal	CFTR	unknown	female	d0e5d329db09f20fd01adec31663a204
829	51	0	club_cell	normal	CFTR	unknown	female	d0e5d329db09f20fd01adec31663a204
830	51	0	club_cell	normal	CFTR	unknown	female	d0e5d329db09f20fd01adec31663a204
831	51	68.7648	club_cell	normal	CFTR	unknown	female	d0e5d329db09f20fd01adec31663a204
832	51	0	club_cell	normal	CFTR	unknown	female	d0e5d329db09f20fd01adec31663a204
833	51	143.287	club_cell	normal	CFTR	unknown	female	d0e5d329db09f20fd01adec31663a204
834	51	100.503	club_cell	normal	CFTR	unknown	female	d0e5d329db09f20fd01adec31663a204
835	51	0	club_cell	normal	CFTR	unknown	female	d0e5d329db09f20fd01adec31663a204
836	51	329.056	club_cell	normal	CFTR	unknown	female	d0e5d329db09f20fd01adec31663a204
837	51	0	club_cell	normal	CFTR	unknown	female	d0e5d329db09f20fd01adec31663a204
838	51	0	club_cell	normal	CFTR	unknown	female	d0e5d329db09f20fd01adec31663a204
839	51	0	club_cell	normal	CFTR	unknown	female	d0e5d329db09f20fd01adec31663a204
840	51	0	club_cell	normal	CFTR	unknown	female	d0e5d329db09f20fd01adec31663a204
841	51	0	club_cell	normal	CFTR	unknown	female	d0e5d329db09f20fd01adec31663a204
842	51	203.293	club_cell	normal	CFTR	unknown	female	d0e5d329db09f20fd01adec31663a204
843	51	0	club_cell	normal	CFTR	unknown	female	d0e5d329db09f20fd01adec31663a204
844	51	106.086	club_cell	normal	CFTR	unknown	female	d0e5d329db09f20fd01adec31663a204
845	51	0	club_cell	normal	CFTR	unknown	female	d0e5d329db09f20fd01adec31663a204
846	51	0	club_cell	normal	CFTR	unknown	female	d0e5d329db09f20fd01adec31663a204
847	51	0	club_cell	normal	CFTR	unknown	female	d0e5d329db09f20fd01adec31663a204
848	51	0	club_cell	normal	CFTR	unknown	female	d0e5d329db09f20fd01adec31663a204
849	51	0	club_cell	normal	CFTR	unknown	female	d0e5d329db09f20fd01adec31663a204
850	51	0	club_cell	normal	CFTR	unknown	female	d0e5d329db09f20fd01adec31663a204
851	51	0	club_cell	normal	CFTR	unknown	female	d0e5d329db09f20fd01adec31663a204
852	51	0	club_cell	normal	CFTR	unknown	female	d0e5d329db09f20fd01adec31663a204
853	51	0	club_cell	normal	CFTR	unknown	female	d0e5d329db09f20fd01adec31663a204
854	51	0	club_cell	normal	CFTR	unknown	female	d0e5d329db09f20fd01adec31663a204
855	51	0	club_cell	normal	CFTR	unknown	female	d0e5d329db09f20fd01adec31663a204
856	51	0	club_cell	normal	CFTR	unknown	female	d0e5d329db09f20fd01adec31663a204
857	51	0	club_cell	normal	CFTR	unknown	female	d0e5d329db09f20fd01adec31663a204
858	51	0	club_cell	normal	CFTR	unknown	female	d0e5d329db09f20fd01adec31663a204
859	51	265.111	club_cell	normal	CFTR	unknown	female	d0e5d329db09f20fd01adec31663a204
860	51	56.7634	club_cell	normal	CFTR	unknown	female	d0e5d329db09f20fd01adec31663a204
861	51	79.4534	club_cell	normal	CFTR	unknown	female	d0e5d329db09f20fd01adec31663a204
862	51	0	club_cell	normal	CFTR	unknown	female	d0e5d329db09f20fd01adec31663a204
863	51	0	club_cell	normal	CFTR	unknown	female	d0e5d329db09f20fd01adec31663a204
864	51	0	club_cell	normal	CFTR	unknown	female	d0e5d329db09f20fd01adec31663a204
865	51	0	club_cell	normal	CFTR	unknown	female	d0e5d329db09f20fd01adec31663a204
866	51	0	club_cell	normal	CFTR	unknown	female	d0e5d329db09f20fd01adec31663a204
867	51	0	club_cell	normal	CFTR	unknown	female	d0e5d329db09f20fd01adec31663a204
868	51	0	club_cell	normal	CFTR	unknown	female	d0e5d329db09f20fd01adec31663a204
869	51	0	club_cell	normal	CFTR	unknown	female	d0e5d329db09f20fd01adec31663a204
870	51	0	club_cell	normal	CFTR	unknown	female	d0e5d329db09f20fd01adec31663a204
871	51	227.842	club_cell	normal	CFTR	unknown	female	d0e5d329db09f20fd01adec31663a204
872	51	1075.27	club_cell	normal	CFTR	unknown	female	d0e5d329db09f20fd01adec31663a204
873	51	0	club_cell	normal	CFTR	unknown	female	d0e5d329db09f20fd01adec31663a204
874	51	393.391	club_cell	normal	CFTR	unknown	female	d0e5d329db09f20fd01adec31663a204
875	51	0	club_cell	normal	CFTR	unknown	female	d0e5d329db09f20fd01adec31663a204
876	51	0	club_cell	normal	CFTR	unknown	female	d0e5d329db09f20fd01adec31663a204
877	51	94.4822	club_cell	normal	CFTR	unknown	female	d0e5d329db09f20fd01adec31663a204
878	51	0	club_cell	normal	CFTR	unknown	female	d0e5d329db09f20fd01adec31663a204
879	51	0	club_cell	normal	CFTR	unknown	female	d0e5d329db09f20fd01adec31663a204
880	51	0	club_cell	normal	CFTR	unknown	female	d0e5d329db09f20fd01adec31663a204
881	51	0	club_cell	normal	CFTR	unknown	female	d0e5d329db09f20fd01adec31663a204
882	51	0	club_cell	normal	CFTR	unknown	female	d0e5d329db09f20fd01adec31663a204
883	51	0	club_cell	normal	CFTR	unknown	female	d0e5d329db09f20fd01adec31663a204
884	51	0	club_cell	normal	CFTR	unknown	female	d0e5d329db09f20fd01adec31663a204
885	51	0	club_cell	normal	CFTR	unknown	female	d0e5d329db09f20fd01adec31663a204
886	51	182.349	club_cell	normal	CFTR	unknown	female	d0e5d329db09f20fd01adec31663a204
887	51	0	club_cell	normal	CFTR	unknown	female	d0e5d329db09f20fd01adec31663a204
888	51	0	club_cell	normal	CFTR	unknown	female	d0e5d329db09f20fd01adec31663a204
889	51	0	club_cell	normal	CFTR	unknown	female	d0e5d329db09f20fd01adec31663a204
890	51	0	club_cell	normal	CFTR	unknown	female	d0e5d329db09f20fd01adec31663a204
891	51	248.262	club_cell	normal	CFTR	unknown	female	d0e5d329db09f20fd01adec31663a204
892	51	0	club_cell	normal	CFTR	unknown	female	d0e5d329db09f20fd01adec31663a204
893	51	0	club_cell	normal	CFTR	unknown	female	d0e5d329db09f20fd01adec31663a204
894	51	36.2476	club_cell	normal	CFTR	unknown	female	d0e5d329db09f20fd01adec31663a204
895	51	19.9326	club_cell	normal	CFTR	unknown	female	d0e5d329db09f20fd01adec31663a204
896	51	0	club_cell	normal	CFTR	unknown	female	d0e5d329db09f20fd01adec31663a204
897	51	0	club_cell	normal	CFTR	unknown	female	d0e5d329db09f20fd01adec31663a204
898	51	365.364	club_cell	normal	CFTR	unknown	female	d0e5d329db09f20fd01adec31663a204
899	51	49.3535	club_cell	normal	CFTR	unknown	female	d0e5d329db09f20fd01adec31663a204
900	51	0	club_cell	normal	CFTR	unknown	female	d0e5d329db09f20fd01adec31663a204
901	51	0	club_cell	normal	CFTR	unknown	female	d0e5d329db09f20fd01adec31663a204
902	51	0	club_cell	normal	CFTR	unknown	female	d0e5d329db09f20fd01adec31663a204
903	51	0	club_cell	normal	CFTR	unknown	female	d0e5d329db09f20fd01adec31663a204
904	51	0	club_cell	normal	CFTR	unknown	female	d0e5d329db09f20fd01adec31663a204
905	51	0	club_cell	normal	CFTR	unknown	female	d0e5d329db09f20fd01adec31663a204
906	51	424.989	club_cell	normal	CFTR	unknown	female	d0e5d329db09f20fd01adec31663a204
907	51	0	club_cell	normal	CFTR	unknown	female	d0e5d329db09f20fd01adec31663a204
908	51	0	club_cell	normal	CFTR	unknown	female	d0e5d329db09f20fd01adec31663a204
909	51	0	club_cell	normal	CFTR	unknown	female	d0e5d329db09f20fd01adec31663a204
910	51	51.3189	club_cell	normal	CFTR	unknown	female	d0e5d329db09f20fd01adec31663a204
911	51	0	club_cell	normal	CFTR	unknown	female	d0e5d329db09f20fd01adec31663a204
912	51	0	club_cell	normal	CFTR	unknown	female	d0e5d329db09f20fd01adec31663a204
913	51	0	club_cell	normal	CFTR	unknown	female	d0e5d329db09f20fd01adec31663a204
914	51	0	club_cell	normal	CFTR	unknown	female	d0e5d329db09f20fd01adec31663a204
915	51	0	club_cell	normal	CFTR	unknown	female	d0e5d329db09f20fd01adec31663a204
916	51	0	club_cell	normal	CFTR	unknown	female	d0e5d329db09f20fd01adec31663a204
917	51	0	club_cell	normal	CFTR	unknown	female	d0e5d329db09f20fd01adec31663a204
918	51	0	club_cell	normal	CFTR	unknown	female	d0e5d329db09f20fd01adec31663a204
919	51	0	club_cell	normal	CFTR	unknown	female	d0e5d329db09f20fd01adec31663a204
920	51	0	club_cell	normal	CFTR	unknown	female	d0e5d329db09f20fd01adec31663a204
921	51	0	club_cell	normal	CFTR	unknown	female	d0e5d329db09f20fd01adec31663a204
922	51	0	club_cell	normal	CFTR	unknown	female	d0e5d329db09f20fd01adec31663a204
923	51	0	club_cell	normal	CFTR	unknown	female	d0e5d329db09f20fd01adec31663a204
924	51	0	club_cell	normal	CFTR	unknown	female	d0e5d329db09f20fd01adec31663a204
925	51	0	club_cell	normal	CFTR	unknown	female	d0e5d329db09f20fd01adec31663a204
926	51	0	club_cell	normal	CFTR	unknown	female	d0e5d329db09f20fd01adec31663a204
927	51	0	club_cell	normal	CFTR	unknown	female	d0e5d329db09f20fd01adec31663a204
928	51	0	club_cell	normal	CFTR	unknown	female	d0e5d329db09f20fd01adec31663a204
929	51	0	club_cell	normal	CFTR	unknown	female	d0e5d329db09f20fd01adec31663a204
930	51	91.2326	club_cell	normal	CFTR	unknown	female	d0e5d329db09f20fd01adec31663a204
931	51	0	club_cell	normal	CFTR	unknown	female	d0e5d329db09f20fd01adec31663a204
932	51	0	club_cell	normal	CFTR	unknown	female	d0e5d329db09f20fd01adec31663a204
933	51	0	club_cell	normal	CFTR	unknown	female	d0e5d329db09f20fd01adec31663a204
934	51	0	club_cell	normal	CFTR	unknown	female	d0e5d329db09f20fd01adec31663a204
935	51	0	club_cell	normal	CFTR	unknown	female	d0e5d329db09f20fd01adec31663a204
936	51	41.6372	club_cell	normal	CFTR	unknown	female	d0e5d329db09f20fd01adec31663a204
937	51	580.046	club_cell	normal	CFTR	unknown	female	d0e5d329db09f20fd01adec31663a204
938	51	156.47	club_cell	normal	CFTR	unknown	female	d0e5d329db09f20fd01adec31663a204
939	51	0	club_cell	normal	CFTR	unknown	female	d0e5d329db09f20fd01adec31663a204
940	51	0	club_cell	normal	CFTR	unknown	female	d0e5d329db09f20fd01adec31663a204
941	51	0	club_cell	normal	CFTR	unknown	female	d0e5d329db09f20fd01adec31663a204
942	51	0	club_cell	normal	CFTR	unknown	female	d0e5d329db09f20fd01adec31663a204
943	51	0	club_cell	normal	CFTR	unknown	female	d0e5d329db09f20fd01adec31663a204
944	51	100.543	club_cell	normal	CFTR	unknown	female	d0e5d329db09f20fd01adec31663a204
945	51	0	club_cell	normal	CFTR	unknown	female	d0e5d329db09f20fd01adec31663a204
946	51	0	club_cell	normal	CFTR	unknown	female	d0e5d329db09f20fd01adec31663a204
947	51	212.404	club_cell	normal	CFTR	unknown	female	d0e5d329db09f20fd01adec31663a204
948	51	0	club_cell	normal	CFTR	unknown	female	d0e5d329db09f20fd01adec31663a204
949	51	0	club_cell	normal	CFTR	unknown	female	d0e5d329db09f20fd01adec31663a204
950	51	0	club_cell	normal	CFTR	unknown	female	d0e5d329db09f20fd01adec31663a204
951	51	0	club_cell	normal	CFTR	unknown	female	d0e5d329db09f20fd01adec31663a204
952	51	0	club_cell	normal	CFTR	unknown	female	d0e5d329db09f20fd01adec31663a204
953	51	0	club_cell	normal	CFTR	unknown	female	d0e5d329db09f20fd01adec31663a204
954	51	0	club_cell	normal	CFTR	unknown	female	d0e5d329db09f20fd01adec31663a204
955	51	0	club_cell	normal	CFTR	unknown	female	d0e5d329db09f20fd01adec31663a204
956	51	0	club_cell	normal	CFTR	unknown	female	d0e5d329db09f20fd01adec31663a204
957	51	62.751	club_cell	normal	CFTR	unknown	female	d0e5d329db09f20fd01adec31663a204
958	51	0	club_cell	normal	CFTR	unknown	female	d0e5d329db09f20fd01adec31663a204
959	51	0	club_cell	normal	CFTR	unknown	female	d0e5d329db09f20fd01adec31663a204
960	51	0	club_cell	normal	CFTR	unknown	female	d0e5d329db09f20fd01adec31663a204
961	51	0	club_cell	normal	CFTR	unknown	female	d0e5d329db09f20fd01adec31663a204
962	51	387.747	club_cell	normal	CFTR	unknown	female	d0e5d329db09f20fd01adec31663a204
963	51	0	club_cell	normal	CFTR	unknown	female	d0e5d329db09f20fd01adec31663a204
964	51	0	club_cell	normal	CFTR	unknown	female	d0e5d329db09f20fd01adec31663a204
965	51	0	club_cell	normal	CFTR	unknown	female	d0e5d329db09f20fd01adec31663a204
966	51	0	club_cell	normal	CFTR	unknown	female	d0e5d329db09f20fd01adec31663a204
967	51	0	club_cell	normal	CFTR	unknown	female	d0e5d329db09f20fd01adec31663a204
968	51	0	club_cell	normal	CFTR	unknown	female	d0e5d329db09f20fd01adec31663a204
969	51	0	club_cell	normal	CFTR	unknown	female	d0e5d329db09f20fd01adec31663a204
970	51	0	club_cell	normal	CFTR	unknown	female	d0e5d329db09f20fd01adec31663a204
971	51	0	club_cell	normal	CFTR	unknown	female	d0e5d329db09f20fd01adec31663a204
972	51	0	club_cell	normal	CFTR	unknown	female	d0e5d329db09f20fd01adec31663a204
973	51	0	club_cell	normal	CFTR	unknown	female	d0e5d329db09f20fd01adec31663a204
974	51	102.712	club_cell	normal	CFTR	unknown	female	d0e5d329db09f20fd01adec31663a204
975	51	0	club_cell	normal	CFTR	unknown	female	d0e5d329db09f20fd01adec31663a204
976	51	0	club_cell	normal	CFTR	unknown	female	d0e5d329db09f20fd01adec31663a204
977	51	0	club_cell	normal	CFTR	unknown	female	d0e5d329db09f20fd01adec31663a204
978	51	0	club_cell	normal	CFTR	unknown	female	d0e5d329db09f20fd01adec31663a204
979	51	0	club_cell	normal	CFTR	unknown	female	d0e5d329db09f20fd01adec31663a204
980	51	300.571	club_cell	normal	CFTR	unknown	female	d0e5d329db09f20fd01adec31663a204
981	51	0	club_cell	normal	CFTR	unknown	female	d0e5d329db09f20fd01adec31663a204
982	51	0	club_cell	normal	CFTR	unknown	female	d0e5d329db09f20fd01adec31663a204
983	51	0	club_cell	normal	CFTR	unknown	female	d0e5d329db09f20fd01adec31663a204
984	51	0	club_cell	normal	CFTR	unknown	female	d0e5d329db09f20fd01adec31663a204
985	51	0	club_cell	normal	CFTR	unknown	female	d0e5d329db09f20fd01adec31663a204
986	51	0	club_cell	normal	CFTR	unknown	female	d0e5d329db09f20fd01adec31663a204
987	51	0	club_cell	normal	CFTR	unknown	female	d0e5d329db09f20fd01adec31663a204
988	51	0	club_cell	normal	CFTR	unknown	female	d0e5d329db09f20fd01adec31663a204
989	51	0	club_cell	normal	CFTR	unknown	female	d0e5d329db09f20fd01adec31663a204
990	51	0	club_cell	normal	CFTR	unknown	female	d0e5d329db09f20fd01adec31663a204
991	51	0	club_cell	normal	CFTR	unknown	female	d0e5d329db09f20fd01adec31663a204
992	51	0	club_cell	normal	CFTR	unknown	female	d0e5d329db09f20fd01adec31663a204
993	51	0	club_cell	normal	CFTR	unknown	female	d0e5d329db09f20fd01adec31663a204
994	51	0	club_cell	normal	CFTR	unknown	female	d0e5d329db09f20fd01adec31663a204
995	51	0	club_cell	normal	CFTR	unknown	female	d0e5d329db09f20fd01adec31663a204
996	51	0	club_cell	normal	CFTR	unknown	female	d0e5d329db09f20fd01adec31663a204
997	51	0	club_cell	normal	CFTR	unknown	female	d0e5d329db09f20fd01adec31663a204
998	51	0	club_cell	normal	CFTR	unknown	female	d0e5d329db09f20fd01adec31663a204
999	51	392.465	club_cell	normal	CFTR	unknown	female	d0e5d329db09f20fd01adec31663a204
1000	51	123.793	club_cell	normal	CFTR	unknown	female	d0e5d329db09f20fd01adec31663a204
1001	51	0	club_cell	normal	CFTR	unknown	female	d0e5d329db09f20fd01adec31663a204
1002	51	0	club_cell	normal	CFTR	unknown	female	d0e5d329db09f20fd01adec31663a204
1003	51	44.0878	club_cell	normal	CFTR	unknown	female	d0e5d329db09f20fd01adec31663a204
1004	51	0	club_cell	normal	CFTR	unknown	female	d0e5d329db09f20fd01adec31663a204
1005	51	0	club_cell	normal	CFTR	unknown	female	d0e5d329db09f20fd01adec31663a204
1006	51	0	club_cell	normal	CFTR	unknown	female	d0e5d329db09f20fd01adec31663a204
1007	51	0	club_cell	normal	CFTR	unknown	female	d0e5d329db09f20fd01adec31663a204
1008	51	106.101	club_cell	normal	CFTR	unknown	female	d0e5d329db09f20fd01adec31663a204
1009	51	0	club_cell	normal	CFTR	unknown	female	d0e5d329db09f20fd01adec31663a204
1010	51	0	club_cell	normal	CFTR	unknown	female	d0e5d329db09f20fd01adec31663a204
1011	51	0	club_cell	normal	CFTR	unknown	female	d0e5d329db09f20fd01adec31663a204
1012	51	0	club_cell	normal	CFTR	unknown	female	d0e5d329db09f20fd01adec31663a204
1013	51	0	club_cell	normal	CFTR	unknown	female	d0e5d329db09f20fd01adec31663a204
1014	51	0	club_cell	normal	CFTR	unknown	female	d0e5d329db09f20fd01adec31663a204
1015	51	0	club_cell	normal	CFTR	unknown	female	d0e5d329db09f20fd01adec31663a204
1016	51	0	club_cell	normal	CFTR	unknown	female	d0e5d329db09f20fd01adec31663a204
1017	51	0	club_cell	normal	CFTR	unknown	female	d0e5d329db09f20fd01adec31663a204
1018	51	0	club_cell	normal	CFTR	unknown	female	d0e5d329db09f20fd01adec31663a204
1019	51	0	club_cell	normal	CFTR	unknown	female	d0e5d329db09f20fd01adec31663a204
1020	51	0	club_cell	normal	CFTR	unknown	female	d0e5d329db09f20fd01adec31663a204
1021	51	0	club_cell	normal	CFTR	unknown	female	d0e5d329db09f20fd01adec31663a204
1022	51	20.4447	club_cell	normal	CFTR	unknown	female	d0e5d329db09f20fd01adec31663a204
1023	51	0	club_cell	normal	CFTR	unknown	female	d0e5d329db09f20fd01adec31663a204
1024	51	0	club_cell	normal	CFTR	unknown	female	d0e5d329db09f20fd01adec31663a204
1025	51	0	club_cell	normal	CFTR	unknown	female	d0e5d329db09f20fd01adec31663a204
1026	51	0	club_cell	normal	CFTR	unknown	female	d0e5d329db09f20fd01adec31663a204
1027	51	0	club_cell	normal	CFTR	unknown	female	d0e5d329db09f20fd01adec31663a204
1028	51	180.897	club_cell	normal	CFTR	unknown	female	d0e5d329db09f20fd01adec31663a204
1029	51	0	club_cell	normal	CFTR	unknown	female	d0e5d329db09f20fd01adec31663a204
1030	51	0	club_cell	normal	CFTR	unknown	female	d0e5d329db09f20fd01adec31663a204
1031	51	0	club_cell	normal	CFTR	unknown	female	d0e5d329db09f20fd01adec31663a204
1032	51	0	club_cell	normal	CFTR	unknown	female	d0e5d329db09f20fd01adec31663a204
1033	51	0	club_cell	normal	CFTR	unknown	female	d0e5d329db09f20fd01adec31663a204
1034	51	0	club_cell	normal	CFTR	unknown	female	d0e5d329db09f20fd01adec31663a204
1035	51	0	club_cell	normal	CFTR	unknown	female	d0e5d329db09f20fd01adec31663a204
1036	51	0	club_cell	normal	CFTR	unknown	female	d0e5d329db09f20fd01adec31663a204
1037	51	0	club_cell	normal	CFTR	unknown	female	d0e5d329db09f20fd01adec31663a204
1038	51	295.508	club_cell	normal	CFTR	unknown	female	d0e5d329db09f20fd01adec31663a204
1039	51	90.082	club_cell	normal	CFTR	unknown	female	d0e5d329db09f20fd01adec31663a204
1040	51	0	club_cell	normal	CFTR	unknown	female	d0e5d329db09f20fd01adec31663a204
1041	51	0	club_cell	normal	CFTR	unknown	female	d0e5d329db09f20fd01adec31663a204
1042	51	0	club_cell	normal	CFTR	unknown	female	d0e5d329db09f20fd01adec31663a204
1043	51	30.7446	club_cell	normal	CFTR	unknown	female	d0e5d329db09f20fd01adec31663a204
1044	51	0	club_cell	normal	CFTR	unknown	female	d0e5d329db09f20fd01adec31663a204
1045	51	0	club_cell	normal	CFTR	unknown	female	d0e5d329db09f20fd01adec31663a204
1046	51	0	club_cell	normal	CFTR	unknown	female	d0e5d329db09f20fd01adec31663a204
1047	51	0	club_cell	normal	CFTR	unknown	female	d0e5d329db09f20fd01adec31663a204
1048	51	0	club_cell	normal	CFTR	unknown	female	d0e5d329db09f20fd01adec31663a204
1049	51	166.5	club_cell	normal	CFTR	unknown	female	d0e5d329db09f20fd01adec31663a204
1050	51	0	club_cell	normal	CFTR	unknown	female	d0e5d329db09f20fd01adec31663a204
1051	51	0	club_cell	normal	CFTR	unknown	female	d0e5d329db09f20fd01adec31663a204
1052	51	0	club_cell	normal	CFTR	unknown	female	d0e5d329db09f20fd01adec31663a204
1053	51	0	club_cell	normal	CFTR	unknown	female	d0e5d329db09f20fd01adec31663a204
1054	51	0	club_cell	normal	CFTR	unknown	female	d0e5d329db09f20fd01adec31663a204
1055	51	81.1096	club_cell	normal	CFTR	unknown	female	d0e5d329db09f20fd01adec31663a204
1056	51	0	club_cell	normal	CFTR	unknown	female	d0e5d329db09f20fd01adec31663a204
1057	51	0	club_cell	normal	CFTR	unknown	female	d0e5d329db09f20fd01adec31663a204
1058	51	0	club_cell	normal	CFTR	unknown	female	d0e5d329db09f20fd01adec31663a204
1059	51	0	club_cell	normal	CFTR	unknown	female	d0e5d329db09f20fd01adec31663a204
1060	51	89.2299	club_cell	normal	CFTR	unknown	female	d0e5d329db09f20fd01adec31663a204
1061	51	0	club_cell	normal	CFTR	unknown	female	d0e5d329db09f20fd01adec31663a204
1062	51	1018.33	club_cell	normal	CFTR	unknown	female	d0e5d329db09f20fd01adec31663a204
1063	51	0	club_cell	normal	CFTR	unknown	female	d0e5d329db09f20fd01adec31663a204
1064	51	0	club_cell	normal	CFTR	unknown	female	d0e5d329db09f20fd01adec31663a204
1065	51	0	club_cell	normal	CFTR	unknown	female	d0e5d329db09f20fd01adec31663a204
1066	51	198.57	club_cell	normal	CFTR	unknown	female	d0e5d329db09f20fd01adec31663a204
1067	51	0	club_cell	normal	CFTR	unknown	female	d0e5d329db09f20fd01adec31663a204
1068	51	0	club_cell	normal	CFTR	unknown	female	d0e5d329db09f20fd01adec31663a204
1069	51	0	club_cell	normal	CFTR	unknown	female	d0e5d329db09f20fd01adec31663a204
1070	51	0	club_cell	normal	CFTR	unknown	female	d0e5d329db09f20fd01adec31663a204
1071	51	27.2517	club_cell	normal	CFTR	unknown	female	d0e5d329db09f20fd01adec31663a204
1072	51	0	club_cell	normal	CFTR	unknown	female	d0e5d329db09f20fd01adec31663a204
1073	51	0	club_cell	normal	CFTR	unknown	female	d0e5d329db09f20fd01adec31663a204
1074	51	0	club_cell	normal	CFTR	unknown	female	d0e5d329db09f20fd01adec31663a204
1075	51	0	club_cell	normal	CFTR	unknown	female	d0e5d329db09f20fd01adec31663a204
1076	51	0	club_cell	normal	CFTR	unknown	female	d0e5d329db09f20fd01adec31663a204
1077	51	0	club_cell	normal	CFTR	unknown	female	d0e5d329db09f20fd01adec31663a204
1078	51	0	club_cell	normal	CFTR	unknown	female	d0e5d329db09f20fd01adec31663a204
1079	51	0	club_cell	normal	CFTR	unknown	female	d0e5d329db09f20fd01adec31663a204
1080	51	95.2426	club_cell	normal	CFTR	unknown	female	d0e5d329db09f20fd01adec31663a204
1081	51	0	club_cell	normal	CFTR	unknown	female	d0e5d329db09f20fd01adec31663a204
1082	51	0	club_cell	normal	CFTR	unknown	female	d0e5d329db09f20fd01adec31663a204
1083	51	0	club_cell	normal	CFTR	unknown	female	d0e5d329db09f20fd01adec31663a204
1084	51	0	club_cell	normal	CFTR	unknown	female	d0e5d329db09f20fd01adec31663a204
1085	51	0	club_cell	normal	CFTR	unknown	female	d0e5d329db09f20fd01adec31663a204
1086	51	59.0075	club_cell	normal	CFTR	unknown	female	d0e5d329db09f20fd01adec31663a204
1087	51	291.8	club_cell	normal	CFTR	unknown	female	d0e5d329db09f20fd01adec31663a204
1088	51	0	club_cell	normal	CFTR	unknown	female	d0e5d329db09f20fd01adec31663a204
1089	51	0	club_cell	normal	CFTR	unknown	female	d0e5d329db09f20fd01adec31663a204
1090	51	0	club_cell	normal	CFTR	unknown	female	d0e5d329db09f20fd01adec31663a204
1091	51	0	club_cell	normal	CFTR	unknown	female	d0e5d329db09f20fd01adec31663a204
1092	51	0	club_cell	normal	CFTR	unknown	female	d0e5d329db09f20fd01adec31663a204
1093	51	0	club_cell	normal	CFTR	unknown	female	d0e5d329db09f20fd01adec31663a204
1094	51	0	club_cell	normal	CFTR	unknown	female	d0e5d329db09f20fd01adec31663a204
1095	51	0	club_cell	normal	CFTR	unknown	female	d0e5d329db09f20fd01adec31663a204
1096	51	0	club_cell	normal	CFTR	unknown	female	d0e5d329db09f20fd01adec31663a204
1097	51	0	club_cell	normal	CFTR	unknown	female	d0e5d329db09f20fd01adec31663a204
1098	51	0	club_cell	normal	CFTR	unknown	female	d0e5d329db09f20fd01adec31663a204
1099	51	0	club_cell	normal	CFTR	unknown	female	d0e5d329db09f20fd01adec31663a204
1100	51	42.6276	club_cell	normal	CFTR	unknown	female	d0e5d329db09f20fd01adec31663a204
1101	51	66.1551	club_cell	normal	CFTR	unknown	female	d0e5d329db09f20fd01adec31663a204
1102	51	0	club_cell	normal	CFTR	unknown	female	d0e5d329db09f20fd01adec31663a204
1103	51	206.569	club_cell	normal	CFTR	unknown	female	d0e5d329db09f20fd01adec31663a204
1104	51	0	club_cell	normal	CFTR	unknown	female	d0e5d329db09f20fd01adec31663a204
1105	51	0	club_cell	normal	CFTR	unknown	female	d0e5d329db09f20fd01adec31663a204
1106	51	0	club_cell	normal	CFTR	unknown	female	d0e5d329db09f20fd01adec31663a204
1107	51	0	club_cell	normal	CFTR	unknown	female	d0e5d329db09f20fd01adec31663a204
1108	51	0	club_cell	normal	CFTR	unknown	female	d0e5d329db09f20fd01adec31663a204
1109	51	0	club_cell	normal	CFTR	unknown	female	d0e5d329db09f20fd01adec31663a204
1110	51	0	club_cell	normal	CFTR	unknown	female	d0e5d329db09f20fd01adec31663a204
1111	51	0	club_cell	normal	CFTR	unknown	female	d0e5d329db09f20fd01adec31663a204
1112	51	38.8666	club_cell	normal	CFTR	unknown	female	d0e5d329db09f20fd01adec31663a204
1113	51	0	club_cell	normal	CFTR	unknown	female	d0e5d329db09f20fd01adec31663a204
1114	51	0	club_cell	normal	CFTR	unknown	female	d0e5d329db09f20fd01adec31663a204
1115	51	0	club_cell	normal	CFTR	unknown	female	d0e5d329db09f20fd01adec31663a204
1116	51	0	club_cell	normal	CFTR	unknown	female	d0e5d329db09f20fd01adec31663a204
1117	51	0	club_cell	normal	CFTR	unknown	female	d0e5d329db09f20fd01adec31663a204
1118	51	0	club_cell	normal	CFTR	unknown	female	d0e5d329db09f20fd01adec31663a204
1119	51	0	club_cell	normal	CFTR	unknown	female	d0e5d329db09f20fd01adec31663a204
1120	51	0	club_cell	normal	CFTR	unknown	female	d0e5d329db09f20fd01adec31663a204
1121	51	0	club_cell	normal	CFTR	unknown	female	d0e5d329db09f20fd01adec31663a204
1122	51	217.155	club_cell	normal	CFTR	unknown	female	d0e5d329db09f20fd01adec31663a204
1123	51	0	club_cell	normal	CFTR	unknown	female	d0e5d329db09f20fd01adec31663a204
1124	51	0	club_cell	normal	CFTR	unknown	female	d0e5d329db09f20fd01adec31663a204
1125	51	0	club_cell	normal	CFTR	unknown	female	d0e5d329db09f20fd01adec31663a204
1126	51	0	club_cell	normal	CFTR	unknown	female	d0e5d329db09f20fd01adec31663a204
1127	51	155.304	club_cell	normal	CFTR	unknown	female	d0e5d329db09f20fd01adec31663a204
1128	51	130.753	club_cell	normal	CFTR	unknown	female	d0e5d329db09f20fd01adec31663a204
1129	51	73.5565	club_cell	normal	CFTR	unknown	female	d0e5d329db09f20fd01adec31663a204
1130	51	0	club_cell	normal	CFTR	unknown	female	d0e5d329db09f20fd01adec31663a204
1131	51	0	club_cell	normal	CFTR	unknown	female	d0e5d329db09f20fd01adec31663a204
1132	51	0	club_cell	normal	CFTR	unknown	female	d0e5d329db09f20fd01adec31663a204
1133	51	0	club_cell	normal	CFTR	unknown	female	d0e5d329db09f20fd01adec31663a204
1134	51	0	club_cell	normal	CFTR	unknown	female	d0e5d329db09f20fd01adec31663a204
1135	51	0	club_cell	normal	CFTR	unknown	female	d0e5d329db09f20fd01adec31663a204
1136	51	121.139	club_cell	normal	CFTR	unknown	female	d0e5d329db09f20fd01adec31663a204
1137	51	0	club_cell	normal	CFTR	unknown	female	d0e5d329db09f20fd01adec31663a204
1138	51	0	club_cell	normal	CFTR	unknown	female	d0e5d329db09f20fd01adec31663a204
1139	51	0	club_cell	normal	CFTR	unknown	female	d0e5d329db09f20fd01adec31663a204
1140	51	0	club_cell	normal	CFTR	unknown	female	d0e5d329db09f20fd01adec31663a204
1141	51	0	club_cell	normal	CFTR	unknown	female	d0e5d329db09f20fd01adec31663a204
1142	51	0	club_cell	normal	CFTR	unknown	female	d0e5d329db09f20fd01adec31663a204
1143	51	512.164	club_cell	normal	CFTR	unknown	female	d0e5d329db09f20fd01adec31663a204
1144	51	0	club_cell	normal	CFTR	unknown	female	d0e5d329db09f20fd01adec31663a204
1145	51	0	club_cell	normal	CFTR	unknown	female	d0e5d329db09f20fd01adec31663a204
1146	51	0	club_cell	normal	CFTR	unknown	female	d0e5d329db09f20fd01adec31663a204
1147	51	0	club_cell	normal	CFTR	unknown	female	d0e5d329db09f20fd01adec31663a204
1148	51	0	club_cell	normal	CFTR	unknown	female	d0e5d329db09f20fd01adec31663a204
1149	51	0	club_cell	normal	CFTR	unknown	female	d0e5d329db09f20fd01adec31663a204
1150	51	0	club_cell	normal	CFTR	unknown	female	d0e5d329db09f20fd01adec31663a204
1151	51	0	club_cell	normal	CFTR	unknown	female	d0e5d329db09f20fd01adec31663a204
1152	51	0	club_cell	normal	CFTR	unknown	female	d0e5d329db09f20fd01adec31663a204
1153	51	0	club_cell	normal	CFTR	unknown	female	d0e5d329db09f20fd01adec31663a204
1154	51	0	club_cell	normal	CFTR	unknown	female	d0e5d329db09f20fd01adec31663a204
1155	51	176.866	club_cell	normal	CFTR	unknown	female	d0e5d329db09f20fd01adec31663a204
1156	51	0	club_cell	normal	CFTR	unknown	female	d0e5d329db09f20fd01adec31663a204
1157	51	0	club_cell	normal	CFTR	unknown	female	d0e5d329db09f20fd01adec31663a204
1158	51	0	club_cell	normal	CFTR	unknown	female	d0e5d329db09f20fd01adec31663a204
1159	51	0	club_cell	normal	CFTR	unknown	female	d0e5d329db09f20fd01adec31663a204
1160	51	0	club_cell	normal	CFTR	unknown	female	d0e5d329db09f20fd01adec31663a204
1161	51	0	club_cell	normal	CFTR	unknown	female	d0e5d329db09f20fd01adec31663a204
1162	51	0	club_cell	normal	CFTR	unknown	female	d0e5d329db09f20fd01adec31663a204
1163	51	0	club_cell	normal	CFTR	unknown	female	d0e5d329db09f20fd01adec31663a204
1164	51	0	club_cell	normal	CFTR	unknown	female	d0e5d329db09f20fd01adec31663a204
1165	51	0	club_cell	normal	CFTR	unknown	female	d0e5d329db09f20fd01adec31663a204
1166	51	0	club_cell	normal	CFTR	unknown	female	d0e5d329db09f20fd01adec31663a204
1167	51	0	club_cell	normal	CFTR	unknown	female	d0e5d329db09f20fd01adec31663a204
1168	51	0	club_cell	normal	CFTR	unknown	female	d0e5d329db09f20fd01adec31663a204
1169	51	0	club_cell	normal	CFTR	unknown	female	d0e5d329db09f20fd01adec31663a204
1170	51	450.248	club_cell	normal	CFTR	unknown	female	d0e5d329db09f20fd01adec31663a204
1171	51	0	club_cell	normal	CFTR	unknown	female	d0e5d329db09f20fd01adec31663a204
1172	51	257.931	club_cell	normal	CFTR	unknown	female	d0e5d329db09f20fd01adec31663a204
1173	51	0	club_cell	normal	CFTR	unknown	female	d0e5d329db09f20fd01adec31663a204
1174	51	0	club_cell	normal	CFTR	unknown	female	d0e5d329db09f20fd01adec31663a204
1175	51	0	club_cell	normal	CFTR	unknown	female	d0e5d329db09f20fd01adec31663a204
1176	51	0	club_cell	normal	CFTR	unknown	female	d0e5d329db09f20fd01adec31663a204
1177	51	0	club_cell	normal	CFTR	unknown	female	d0e5d329db09f20fd01adec31663a204
1178	51	0	club_cell	normal	CFTR	unknown	female	d0e5d329db09f20fd01adec31663a204
1179	51	0	club_cell	normal	CFTR	unknown	female	d0e5d329db09f20fd01adec31663a204
1180	51	301.75	club_cell	normal	CFTR	unknown	female	d0e5d329db09f20fd01adec31663a204
1181	51	0	club_cell	normal	CFTR	unknown	female	d0e5d329db09f20fd01adec31663a204
1182	51	0	club_cell	normal	CFTR	unknown	female	d0e5d329db09f20fd01adec31663a204
1183	51	0	club_cell	normal	CFTR	unknown	female	d0e5d329db09f20fd01adec31663a204
1184	51	0	club_cell	normal	CFTR	unknown	female	d0e5d329db09f20fd01adec31663a204
1185	51	0	club_cell	normal	CFTR	unknown	female	d0e5d329db09f20fd01adec31663a204
1186	51	0	club_cell	normal	CFTR	unknown	female	d0e5d329db09f20fd01adec31663a204
1187	51	0	club_cell	normal	CFTR	unknown	female	d0e5d329db09f20fd01adec31663a204
1188	51	0	club_cell	normal	CFTR	unknown	female	d0e5d329db09f20fd01adec31663a204
1189	51	0	club_cell	normal	CFTR	unknown	female	d0e5d329db09f20fd01adec31663a204
1190	51	0	club_cell	normal	CFTR	unknown	female	d0e5d329db09f20fd01adec31663a204
1191	51	0	club_cell	normal	CFTR	unknown	female	d0e5d329db09f20fd01adec31663a204
1192	51	54.057	club_cell	normal	CFTR	unknown	female	d0e5d329db09f20fd01adec31663a204
1193	51	0	club_cell	normal	CFTR	unknown	female	d0e5d329db09f20fd01adec31663a204
1194	51	0	club_cell	normal	CFTR	unknown	female	d0e5d329db09f20fd01adec31663a204
1195	51	0	club_cell	normal	CFTR	unknown	female	d0e5d329db09f20fd01adec31663a204
1196	51	0	club_cell	normal	CFTR	unknown	female	d0e5d329db09f20fd01adec31663a204
1197	51	0	club_cell	normal	CFTR	unknown	female	d0e5d329db09f20fd01adec31663a204
1198	51	111.396	club_cell	normal	CFTR	unknown	female	d0e5d329db09f20fd01adec31663a204
1199	51	0	club_cell	normal	CFTR	unknown	female	d0e5d329db09f20fd01adec31663a204
1200	51	0	club_cell	normal	CFTR	unknown	female	d0e5d329db09f20fd01adec31663a204
1201	51	0	club_cell	normal	CFTR	unknown	female	d0e5d329db09f20fd01adec31663a204
1202	51	0	club_cell	normal	CFTR	unknown	female	d0e5d329db09f20fd01adec31663a204
1203	51	0	club_cell	normal	CFTR	unknown	female	d0e5d329db09f20fd01adec31663a204
1204	51	0	club_cell	normal	CFTR	unknown	female	d0e5d329db09f20fd01adec31663a204
1205	51	0	club_cell	normal	CFTR	unknown	female	d0e5d329db09f20fd01adec31663a204
1206	51	0	club_cell	normal	CFTR	unknown	female	d0e5d329db09f20fd01adec31663a204
1207	51	252.908	club_cell	normal	CFTR	unknown	female	d0e5d329db09f20fd01adec31663a204
1208	51	124.704	club_cell	normal	CFTR	unknown	female	d0e5d329db09f20fd01adec31663a204
1209	51	0	club_cell	normal	CFTR	unknown	female	d0e5d329db09f20fd01adec31663a204
1210	51	0	club_cell	normal	CFTR	unknown	female	d0e5d329db09f20fd01adec31663a204
1211	51	0	club_cell	normal	CFTR	unknown	female	d0e5d329db09f20fd01adec31663a204
1212	51	0	club_cell	normal	CFTR	unknown	female	d0e5d329db09f20fd01adec31663a204
1213	51	0	club_cell	normal	CFTR	unknown	female	d0e5d329db09f20fd01adec31663a204
1214	51	0	club_cell	normal	CFTR	unknown	female	d0e5d329db09f20fd01adec31663a204
1215	51	0	club_cell	normal	CFTR	unknown	female	d0e5d329db09f20fd01adec31663a204
1216	51	0	club_cell	normal	CFTR	unknown	female	d0e5d329db09f20fd01adec31663a204
1217	51	0	club_cell	normal	CFTR	unknown	female	d0e5d329db09f20fd01adec31663a204
1218	51	0	club_cell	normal	CFTR	unknown	female	d0e5d329db09f20fd01adec31663a204
1219	51	330.797	club_cell	normal	CFTR	unknown	female	d0e5d329db09f20fd01adec31663a204
1220	51	0	club_cell	normal	CFTR	unknown	female	d0e5d329db09f20fd01adec31663a204
1221	51	0	club_cell	normal	CFTR	unknown	female	d0e5d329db09f20fd01adec31663a204
1222	51	0	club_cell	normal	CFTR	unknown	female	d0e5d329db09f20fd01adec31663a204
1223	51	223.214	club_cell	normal	CFTR	unknown	female	d0e5d329db09f20fd01adec31663a204
1224	51	0	club_cell	normal	CFTR	unknown	female	d0e5d329db09f20fd01adec31663a204
1225	51	0	club_cell	normal	CFTR	unknown	female	d0e5d329db09f20fd01adec31663a204
1226	51	0	club_cell	normal	CFTR	unknown	female	d0e5d329db09f20fd01adec31663a204
1227	51	0	club_cell	normal	CFTR	unknown	female	d0e5d329db09f20fd01adec31663a204
1228	51	0	club_cell	normal	CFTR	unknown	female	d0e5d329db09f20fd01adec31663a204
1229	51	0	club_cell	normal	CFTR	unknown	female	d0e5d329db09f20fd01adec31663a204
1230	51	0	club_cell	normal	CFTR	unknown	female	d0e5d329db09f20fd01adec31663a204
1231	51	0	club_cell	normal	CFTR	unknown	female	d0e5d329db09f20fd01adec31663a204
1232	51	0	club_cell	normal	CFTR	unknown	female	d0e5d329db09f20fd01adec31663a204
1233	51	0	club_cell	normal	CFTR	unknown	female	d0e5d329db09f20fd01adec31663a204
1234	51	0	club_cell	normal	CFTR	unknown	female	d0e5d329db09f20fd01adec31663a204
1235	51	0	club_cell	normal	CFTR	unknown	female	d0e5d329db09f20fd01adec31663a204
1236	51	0	club_cell	normal	CFTR	unknown	female	d0e5d329db09f20fd01adec31663a204
1237	51	0	club_cell	normal	CFTR	unknown	female	d0e5d329db09f20fd01adec31663a204
1238	51	0	club_cell	normal	CFTR	unknown	female	d0e5d329db09f20fd01adec31663a204
1239	51	0	club_cell	normal	CFTR	unknown	female	d0e5d329db09f20fd01adec31663a204
1240	51	0	club_cell	normal	CFTR	unknown	female	d0e5d329db09f20fd01adec31663a204
1241	51	0	club_cell	normal	CFTR	unknown	female	d0e5d329db09f20fd01adec31663a204
1242	51	0	club_cell	normal	CFTR	unknown	female	d0e5d329db09f20fd01adec31663a204
1243	51	0	club_cell	normal	CFTR	unknown	female	d0e5d329db09f20fd01adec31663a204
1244	51	0	club_cell	normal	CFTR	unknown	female	d0e5d329db09f20fd01adec31663a204
1245	51	0	club_cell	normal	CFTR	unknown	female	d0e5d329db09f20fd01adec31663a204
1246	51	0	club_cell	normal	CFTR	unknown	female	d0e5d329db09f20fd01adec31663a204
1247	51	0	club_cell	normal	CFTR	unknown	female	d0e5d329db09f20fd01adec31663a204
1248	51	0	club_cell	normal	CFTR	unknown	female	d0e5d329db09f20fd01adec31663a204
1249	51	0	club_cell	normal	CFTR	unknown	female	d0e5d329db09f20fd01adec31663a204
1250	51	0	club_cell	normal	CFTR	unknown	female	d0e5d329db09f20fd01adec31663a204
1251	51	0	club_cell	normal	CFTR	unknown	female	d0e5d329db09f20fd01adec31663a204
1252	51	0	club_cell	normal	CFTR	unknown	female	d0e5d329db09f20fd01adec31663a204
1253	51	0	club_cell	normal	CFTR	unknown	female	d0e5d329db09f20fd01adec31663a204
1254	51	0	club_cell	normal	CFTR	unknown	female	d0e5d329db09f20fd01adec31663a204
1255	51	231.803	club_cell	normal	CFTR	unknown	female	d0e5d329db09f20fd01adec31663a204
1256	51	0	club_cell	normal	CFTR	unknown	female	d0e5d329db09f20fd01adec31663a204
1257	51	0	club_cell	normal	CFTR	unknown	female	d0e5d329db09f20fd01adec31663a204
1258	51	0	club_cell	normal	CFTR	unknown	female	d0e5d329db09f20fd01adec31663a204
1259	51	0	club_cell	normal	CFTR	unknown	female	d0e5d329db09f20fd01adec31663a204
1260	51	0	club_cell	normal	CFTR	unknown	female	d0e5d329db09f20fd01adec31663a204
1261	51	0	club_cell	normal	CFTR	unknown	female	d0e5d329db09f20fd01adec31663a204
1262	51	0	club_cell	normal	CFTR	unknown	female	d0e5d329db09f20fd01adec31663a204
1263	51	0	club_cell	normal	CFTR	unknown	female	d0e5d329db09f20fd01adec31663a204
1264	51	0	club_cell	normal	CFTR	unknown	female	d0e5d329db09f20fd01adec31663a204
1265	51	0	club_cell	normal	CFTR	unknown	female	d0e5d329db09f20fd01adec31663a204
1266	51	0	club_cell	normal	CFTR	unknown	female	d0e5d329db09f20fd01adec31663a204
1267	51	468.274	club_cell	normal	CFTR	unknown	female	d0e5d329db09f20fd01adec31663a204
1268	51	0	club_cell	normal	CFTR	unknown	female	d0e5d329db09f20fd01adec31663a204
1269	51	159.974	club_cell	normal	CFTR	unknown	female	d0e5d329db09f20fd01adec31663a204
1270	51	0	club_cell	normal	CFTR	unknown	female	d0e5d329db09f20fd01adec31663a204
1271	51	0	club_cell	normal	CFTR	unknown	female	d0e5d329db09f20fd01adec31663a204
1272	51	0	club_cell	normal	CFTR	unknown	female	d0e5d329db09f20fd01adec31663a204
1273	51	368.121	club_cell	normal	CFTR	unknown	female	d0e5d329db09f20fd01adec31663a204
1274	51	0	club_cell	normal	CFTR	unknown	female	d0e5d329db09f20fd01adec31663a204
1275	51	133.387	club_cell	normal	CFTR	unknown	female	d0e5d329db09f20fd01adec31663a204
1276	51	0	club_cell	normal	CFTR	unknown	female	d0e5d329db09f20fd01adec31663a204
1277	51	0	club_cell	normal	CFTR	unknown	female	d0e5d329db09f20fd01adec31663a204
1278	51	0	club_cell	normal	CFTR	unknown	female	d0e5d329db09f20fd01adec31663a204
1279	51	0	club_cell	normal	CFTR	unknown	female	d0e5d329db09f20fd01adec31663a204
1280	51	0	club_cell	normal	CFTR	unknown	female	d0e5d329db09f20fd01adec31663a204
1281	51	0	club_cell	normal	CFTR	unknown	female	d0e5d329db09f20fd01adec31663a204
1282	51	0	club_cell	normal	CFTR	unknown	female	d0e5d329db09f20fd01adec31663a204
1283	51	0	club_cell	normal	CFTR	unknown	female	d0e5d329db09f20fd01adec31663a204
1284	51	0	club_cell	normal	CFTR	unknown	female	d0e5d329db09f20fd01adec31663a204
1285	51	0	club_cell	normal	CFTR	unknown	female	d0e5d329db09f20fd01adec31663a204
1286	51	0	club_cell	normal	CFTR	unknown	female	d0e5d329db09f20fd01adec31663a204
1287	51	0	club_cell	normal	CFTR	unknown	female	d0e5d329db09f20fd01adec31663a204
1288	51	0	club_cell	normal	CFTR	unknown	female	d0e5d329db09f20fd01adec31663a204
1289	51	0	club_cell	normal	CFTR	unknown	female	d0e5d329db09f20fd01adec31663a204
1290	51	0	club_cell	normal	CFTR	unknown	female	d0e5d329db09f20fd01adec31663a204
1291	51	0	club_cell	normal	CFTR	unknown	female	d0e5d329db09f20fd01adec31663a204
1292	51	0	club_cell	normal	CFTR	unknown	female	d0e5d329db09f20fd01adec31663a204
1293	51	0	club_cell	normal	CFTR	unknown	female	d0e5d329db09f20fd01adec31663a204
1294	51	0	club_cell	normal	CFTR	unknown	female	d0e5d329db09f20fd01adec31663a204
1295	51	0	club_cell	normal	CFTR	unknown	female	d0e5d329db09f20fd01adec31663a204
1296	51	0	club_cell	normal	CFTR	unknown	female	d0e5d329db09f20fd01adec31663a204
1297	51	0	club_cell	normal	CFTR	unknown	female	d0e5d329db09f20fd01adec31663a204
1298	51	0	club_cell	normal	CFTR	unknown	female	d0e5d329db09f20fd01adec31663a204
1299	51	142.857	club_cell	normal	CFTR	unknown	female	d0e5d329db09f20fd01adec31663a204
1300	51	0	club_cell	normal	CFTR	unknown	female	d0e5d329db09f20fd01adec31663a204
1301	51	0	club_cell	normal	CFTR	unknown	female	d0e5d329db09f20fd01adec31663a204
1302	51	0	club_cell	normal	CFTR	unknown	female	d0e5d329db09f20fd01adec31663a204
1303	51	0	club_cell	normal	CFTR	unknown	female	d0e5d329db09f20fd01adec31663a204
1304	51	0	club_cell	normal	CFTR	unknown	female	d0e5d329db09f20fd01adec31663a204
1305	51	473.56	club_cell	normal	CFTR	unknown	female	d0e5d329db09f20fd01adec31663a204
1306	51	0	club_cell	normal	CFTR	unknown	female	d0e5d329db09f20fd01adec31663a204
1307	51	0	club_cell	normal	CFTR	unknown	female	d0e5d329db09f20fd01adec31663a204
1308	51	0	club_cell	normal	CFTR	unknown	female	d0e5d329db09f20fd01adec31663a204
1309	51	0	club_cell	normal	CFTR	unknown	female	d0e5d329db09f20fd01adec31663a204
1310	51	0	club_cell	normal	CFTR	unknown	female	d0e5d329db09f20fd01adec31663a204
1311	51	0	club_cell	normal	CFTR	unknown	female	d0e5d329db09f20fd01adec31663a204
1312	51	0	club_cell	normal	CFTR	unknown	female	d0e5d329db09f20fd01adec31663a204
1313	51	0	club_cell	normal	CFTR	unknown	female	d0e5d329db09f20fd01adec31663a204
1314	51	0	club_cell	normal	CFTR	unknown	female	d0e5d329db09f20fd01adec31663a204
1315	51	0	club_cell	normal	CFTR	unknown	female	d0e5d329db09f20fd01adec31663a204
1316	51	0	club_cell	normal	CFTR	unknown	female	d0e5d329db09f20fd01adec31663a204
1317	51	0	club_cell	normal	CFTR	unknown	female	d0e5d329db09f20fd01adec31663a204
1318	51	0	club_cell	normal	CFTR	unknown	female	d0e5d329db09f20fd01adec31663a204
1319	51	0	club_cell	normal	CFTR	unknown	female	d0e5d329db09f20fd01adec31663a204
1320	51	0	club_cell	normal	CFTR	unknown	female	d0e5d329db09f20fd01adec31663a204
1321	51	263.435	club_cell	normal	CFTR	unknown	female	d0e5d329db09f20fd01adec31663a204
1322	51	0	club_cell	normal	CFTR	unknown	female	d0e5d329db09f20fd01adec31663a204
1323	51	0	club_cell	normal	CFTR	unknown	female	d0e5d329db09f20fd01adec31663a204
1324	51	0	club_cell	normal	CFTR	unknown	female	d0e5d329db09f20fd01adec31663a204
1325	51	0	club_cell	normal	CFTR	unknown	female	d0e5d329db09f20fd01adec31663a204
1326	51	0	club_cell	normal	CFTR	unknown	female	d0e5d329db09f20fd01adec31663a204
1327	51	0	club_cell	normal	CFTR	unknown	female	d0e5d329db09f20fd01adec31663a204
1328	51	0	club_cell	normal	CFTR	unknown	female	d0e5d329db09f20fd01adec31663a204
1329	51	0	club_cell	normal	CFTR	unknown	female	d0e5d329db09f20fd01adec31663a204
1330	51	0	club_cell	normal	CFTR	unknown	female	d0e5d329db09f20fd01adec31663a204
1331	51	0	club_cell	normal	CFTR	unknown	female	d0e5d329db09f20fd01adec31663a204
1332	51	0	club_cell	normal	CFTR	unknown	female	d0e5d329db09f20fd01adec31663a204
1333	51	0	club_cell	normal	CFTR	unknown	female	d0e5d329db09f20fd01adec31663a204
1334	51	0	club_cell	normal	CFTR	unknown	female	d0e5d329db09f20fd01adec31663a204
1335	51	0	club_cell	normal	CFTR	unknown	female	d0e5d329db09f20fd01adec31663a204
1336	51	0	club_cell	normal	CFTR	unknown	female	d0e5d329db09f20fd01adec31663a204
1337	51	0	club_cell	normal	CFTR	unknown	female	d0e5d329db09f20fd01adec31663a204
1338	51	0	club_cell	normal	CFTR	unknown	female	d0e5d329db09f20fd01adec31663a204
1339	51	0	club_cell	normal	CFTR	unknown	female	d0e5d329db09f20fd01adec31663a204
1340	51	0	club_cell	normal	CFTR	unknown	female	d0e5d329db09f20fd01adec31663a204
1341	51	0	club_cell	normal	CFTR	unknown	female	d0e5d329db09f20fd01adec31663a204
1342	51	0	club_cell	normal	CFTR	unknown	female	d0e5d329db09f20fd01adec31663a204
1343	51	214.179	club_cell	normal	CFTR	unknown	female	d0e5d329db09f20fd01adec31663a204
1344	51	0	club_cell	normal	CFTR	unknown	female	d0e5d329db09f20fd01adec31663a204
1345	51	0	club_cell	normal	CFTR	unknown	female	d0e5d329db09f20fd01adec31663a204
1346	51	0	club_cell	normal	CFTR	unknown	female	d0e5d329db09f20fd01adec31663a204
1347	51	0	club_cell	normal	CFTR	unknown	female	d0e5d329db09f20fd01adec31663a204
1348	51	0	club_cell	normal	CFTR	unknown	female	d0e5d329db09f20fd01adec31663a204
1349	51	0	club_cell	normal	CFTR	unknown	female	d0e5d329db09f20fd01adec31663a204
1350	51	179.34	club_cell	normal	CFTR	unknown	female	d0e5d329db09f20fd01adec31663a204
1351	51	0	club_cell	normal	CFTR	unknown	female	d0e5d329db09f20fd01adec31663a204
1352	51	0	club_cell	normal	CFTR	unknown	female	d0e5d329db09f20fd01adec31663a204
1353	51	0	club_cell	normal	CFTR	unknown	female	d0e5d329db09f20fd01adec31663a204
1354	51	0	club_cell	normal	CFTR	unknown	female	d0e5d329db09f20fd01adec31663a204
1355	51	0	club_cell	normal	CFTR	unknown	female	d0e5d329db09f20fd01adec31663a204
1356	51	0	club_cell	normal	CFTR	unknown	female	d0e5d329db09f20fd01adec31663a204
1357	51	0	club_cell	normal	CFTR	unknown	female	d0e5d329db09f20fd01adec31663a204
1358	51	0	club_cell	normal	CFTR	unknown	female	d0e5d329db09f20fd01adec31663a204
1359	51	0	club_cell	normal	CFTR	unknown	female	d0e5d329db09f20fd01adec31663a204
1360	51	0	club_cell	normal	CFTR	unknown	female	d0e5d329db09f20fd01adec31663a204
1361	51	0	club_cell	normal	CFTR	unknown	female	d0e5d329db09f20fd01adec31663a204
1362	51	0	club_cell	normal	CFTR	unknown	female	d0e5d329db09f20fd01adec31663a204
1363	51	0	club_cell	normal	CFTR	unknown	female	d0e5d329db09f20fd01adec31663a204
1364	51	0	club_cell	normal	CFTR	unknown	female	d0e5d329db09f20fd01adec31663a204
1365	51	0	club_cell	normal	CFTR	unknown	female	d0e5d329db09f20fd01adec31663a204
1366	51	0	club_cell	normal	CFTR	unknown	female	d0e5d329db09f20fd01adec31663a204
1367	51	0	club_cell	normal	CFTR	unknown	female	d0e5d329db09f20fd01adec31663a204
1368	51	0	club_cell	normal	CFTR	unknown	female	d0e5d329db09f20fd01adec31663a204
1369	51	0	club_cell	normal	CFTR	unknown	female	d0e5d329db09f20fd01adec31663a204
1370	51	0	club_cell	normal	CFTR	unknown	female	d0e5d329db09f20fd01adec31663a204
1371	51	0	club_cell	normal	CFTR	unknown	female	d0e5d329db09f20fd01adec31663a204
1372	51	0	club_cell	normal	CFTR	unknown	female	d0e5d329db09f20fd01adec31663a204
1373	51	0	club_cell	normal	CFTR	unknown	female	d0e5d329db09f20fd01adec31663a204
1374	51	0	club_cell	normal	CFTR	unknown	female	d0e5d329db09f20fd01adec31663a204
1375	51	0	club_cell	normal	CFTR	unknown	female	d0e5d329db09f20fd01adec31663a204
1376	51	0	club_cell	normal	CFTR	unknown	female	d0e5d329db09f20fd01adec31663a204
1377	51	0	club_cell	normal	CFTR	unknown	female	d0e5d329db09f20fd01adec31663a204
1378	51	0	club_cell	normal	CFTR	unknown	female	d0e5d329db09f20fd01adec31663a204
1379	51	0	club_cell	normal	CFTR	unknown	female	d0e5d329db09f20fd01adec31663a204
1380	51	0	club_cell	normal	CFTR	unknown	female	d0e5d329db09f20fd01adec31663a204
1381	51	0	club_cell	normal	CFTR	unknown	female	d0e5d329db09f20fd01adec31663a204
1382	51	0	club_cell	normal	CFTR	unknown	female	d0e5d329db09f20fd01adec31663a204
1383	51	0	club_cell	normal	CFTR	unknown	female	d0e5d329db09f20fd01adec31663a204
1384	51	0	club_cell	normal	CFTR	unknown	female	d0e5d329db09f20fd01adec31663a204
1385	51	0	club_cell	normal	CFTR	unknown	female	d0e5d329db09f20fd01adec31663a204
1386	51	0	club_cell	normal	CFTR	unknown	female	d0e5d329db09f20fd01adec31663a204
1387	51	0	club_cell	normal	CFTR	unknown	female	d0e5d329db09f20fd01adec31663a204
1388	51	0	club_cell	normal	CFTR	unknown	female	d0e5d329db09f20fd01adec31663a204
1389	51	0	club_cell	normal	CFTR	unknown	female	d0e5d329db09f20fd01adec31663a204
1390	51	0	club_cell	normal	CFTR	unknown	female	d0e5d329db09f20fd01adec31663a204
1391	51	0	club_cell	normal	CFTR	unknown	female	d0e5d329db09f20fd01adec31663a204
1392	51	260.417	club_cell	normal	CFTR	unknown	female	d0e5d329db09f20fd01adec31663a204
1393	51	0	club_cell	normal	CFTR	unknown	female	d0e5d329db09f20fd01adec31663a204
1394	51	0	club_cell	normal	CFTR	unknown	female	d0e5d329db09f20fd01adec31663a204
1395	51	0	club_cell	normal	CFTR	unknown	female	d0e5d329db09f20fd01adec31663a204
1396	51	0	club_cell	normal	CFTR	unknown	female	d0e5d329db09f20fd01adec31663a204
1397	51	0	club_cell	normal	CFTR	unknown	female	d0e5d329db09f20fd01adec31663a204
1398	51	640.512	club_cell	normal	CFTR	unknown	female	d0e5d329db09f20fd01adec31663a204
1399	51	0	club_cell	normal	CFTR	unknown	female	d0e5d329db09f20fd01adec31663a204
1400	51	0	club_cell	normal	CFTR	unknown	female	d0e5d329db09f20fd01adec31663a204
1401	51	0	club_cell	normal	CFTR	unknown	female	d0e5d329db09f20fd01adec31663a204
1402	51	0	club_cell	normal	CFTR	unknown	female	d0e5d329db09f20fd01adec31663a204
1403	51	0	club_cell	normal	CFTR	unknown	female	d0e5d329db09f20fd01adec31663a204
1404	51	183.824	club_cell	normal	CFTR	unknown	female	d0e5d329db09f20fd01adec31663a204
1405	51	0	club_cell	normal	CFTR	unknown	female	d0e5d329db09f20fd01adec31663a204
1406	51	0	club_cell	normal	CFTR	unknown	female	d0e5d329db09f20fd01adec31663a204
1407	51	0	club_cell	normal	CFTR	unknown	female	d0e5d329db09f20fd01adec31663a204
1408	51	0	club_cell	normal	CFTR	unknown	female	d0e5d329db09f20fd01adec31663a204
1409	51	0	club_cell	normal	CFTR	unknown	female	d0e5d329db09f20fd01adec31663a204
1410	51	0	club_cell	normal	CFTR	unknown	female	d0e5d329db09f20fd01adec31663a204
1411	51	0	club_cell	normal	CFTR	unknown	female	d0e5d329db09f20fd01adec31663a204
1412	51	0	club_cell	normal	CFTR	unknown	female	d0e5d329db09f20fd01adec31663a204
1413	51	0	club_cell	normal	CFTR	unknown	female	d0e5d329db09f20fd01adec31663a204
1414	51	0	club_cell	normal	CFTR	unknown	female	d0e5d329db09f20fd01adec31663a204
1415	51	0	club_cell	normal	CFTR	unknown	female	d0e5d329db09f20fd01adec31663a204
1416	51	0	club_cell	normal	CFTR	unknown	female	d0e5d329db09f20fd01adec31663a204
1417	51	329.381	club_cell	normal	CFTR	unknown	female	d0e5d329db09f20fd01adec31663a204
1418	51	0	club_cell	normal	CFTR	unknown	female	d0e5d329db09f20fd01adec31663a204
1419	51	0	club_cell	normal	CFTR	unknown	female	d0e5d329db09f20fd01adec31663a204
1420	51	0	club_cell	normal	CFTR	unknown	female	d0e5d329db09f20fd01adec31663a204
1421	51	0	club_cell	normal	CFTR	unknown	female	d0e5d329db09f20fd01adec31663a204
1422	51	0	club_cell	normal	CFTR	unknown	female	d0e5d329db09f20fd01adec31663a204
1423	51	429.738	club_cell	normal	CFTR	unknown	female	d0e5d329db09f20fd01adec31663a204
1424	51	0	club_cell	normal	CFTR	unknown	female	d0e5d329db09f20fd01adec31663a204
1425	51	336.247	club_cell	normal	CFTR	unknown	female	d0e5d329db09f20fd01adec31663a204
1426	51	0	club_cell	normal	CFTR	unknown	female	d0e5d329db09f20fd01adec31663a204
1427	51	0	club_cell	normal	CFTR	unknown	female	d0e5d329db09f20fd01adec31663a204
1428	51	0	club_cell	normal	CFTR	unknown	female	d0e5d329db09f20fd01adec31663a204
1429	51	0	club_cell	normal	CFTR	unknown	female	d0e5d329db09f20fd01adec31663a204
1430	51	0	club_cell	normal	CFTR	unknown	female	d0e5d329db09f20fd01adec31663a204
1431	51	0	club_cell	normal	CFTR	unknown	female	d0e5d329db09f20fd01adec31663a204
1432	51	0	club_cell	normal	CFTR	unknown	female	d0e5d329db09f20fd01adec31663a204
1433	51	0	club_cell	normal	CFTR	unknown	female	d0e5d329db09f20fd01adec31663a204
1434	51	0	club_cell	normal	CFTR	unknown	female	d0e5d329db09f20fd01adec31663a204
1435	51	100.817	club_cell	normal	CFTR	unknown	female	d0e5d329db09f20fd01adec31663a204
1436	51	73.5673	club_cell	normal	CFTR	unknown	female	d0e5d329db09f20fd01adec31663a204
1437	51	0	club_cell	normal	CFTR	unknown	female	d0e5d329db09f20fd01adec31663a204
1438	51	167.785	club_cell	normal	CFTR	unknown	female	d0e5d329db09f20fd01adec31663a204
1439	51	0	club_cell	normal	CFTR	unknown	female	d0e5d329db09f20fd01adec31663a204
1440	51	102.727	club_cell	normal	CFTR	unknown	female	d0e5d329db09f20fd01adec31663a204
1441	51	0	club_cell	normal	CFTR	unknown	female	d0e5d329db09f20fd01adec31663a204
1442	51	238.806	club_cell	normal	CFTR	unknown	female	d0e5d329db09f20fd01adec31663a204
1443	51	0	club_cell	normal	CFTR	unknown	female	d0e5d329db09f20fd01adec31663a204
1444	51	0	club_cell	normal	CFTR	unknown	female	d0e5d329db09f20fd01adec31663a204
1445	51	0	club_cell	normal	CFTR	unknown	female	d0e5d329db09f20fd01adec31663a204
1446	51	0	club_cell	normal	CFTR	unknown	female	d0e5d329db09f20fd01adec31663a204
1447	51	0	club_cell	normal	CFTR	unknown	female	d0e5d329db09f20fd01adec31663a204
1448	51	241.546	club_cell	normal	CFTR	unknown	female	d0e5d329db09f20fd01adec31663a204
1449	51	102.785	club_cell	normal	CFTR	unknown	female	d0e5d329db09f20fd01adec31663a204
1450	51	0	club_cell	normal	CFTR	unknown	female	d0e5d329db09f20fd01adec31663a204
1451	51	0	club_cell	normal	CFTR	unknown	female	d0e5d329db09f20fd01adec31663a204
1452	41	0	club_cell	normal	CFTR	European	female	bc864f382f0e73f5163ae76d06c9688a
1453	41	197.316	club_cell	normal	CFTR	European	female	bc864f382f0e73f5163ae76d06c9688a
1454	41	0	club_cell	normal	CFTR	European	female	bc864f382f0e73f5163ae76d06c9688a
1455	41	3851.09	club_cell	normal	CFTR	European	female	bc864f382f0e73f5163ae76d06c9688a
1456	41	0	club_cell	normal	CFTR	European	female	bc864f382f0e73f5163ae76d06c9688a
1457	41	0	club_cell	normal	CFTR	European	female	bc864f382f0e73f5163ae76d06c9688a
1458	41	0	club_cell	normal	CFTR	European	female	bc864f382f0e73f5163ae76d06c9688a
1459	41	0	club_cell	normal	CFTR	European	female	bc864f382f0e73f5163ae76d06c9688a
1460	41	291.036	club_cell	normal	CFTR	European	female	bc864f382f0e73f5163ae76d06c9688a
1461	41	0	club_cell	normal	CFTR	European	female	bc864f382f0e73f5163ae76d06c9688a
1462	41	0	club_cell	normal	CFTR	European	female	bc864f382f0e73f5163ae76d06c9688a
1463	41	0	club_cell	normal	CFTR	European	female	bc864f382f0e73f5163ae76d06c9688a
1464	41	0	club_cell	normal	CFTR	European	female	bc864f382f0e73f5163ae76d06c9688a
1465	32	0	club_cell	normal	CFTR	European	male	f8f708adadcfa2b658d8acc7a5fe9a4f
1466	32	1041.67	club_cell	normal	CFTR	European	male	f8f708adadcfa2b658d8acc7a5fe9a4f
1467	32	0	club_cell	normal	CFTR	European	male	f8f708adadcfa2b658d8acc7a5fe9a4f
1468	32	0	club_cell	normal	CFTR	European	male	f8f708adadcfa2b658d8acc7a5fe9a4f
1469	32	0	club_cell	normal	CFTR	European	male	f8f708adadcfa2b658d8acc7a5fe9a4f
1470	32	0	club_cell	normal	CFTR	European	male	f8f708adadcfa2b658d8acc7a5fe9a4f
1471	32	157.704	club_cell	normal	CFTR	European	male	f8f708adadcfa2b658d8acc7a5fe9a4f
1472	64	0	club_cell	normal	CFTR	European	male	7fa7e88288b4ef472b5b45ad345c4c0e
1473	64	0	club_cell	normal	CFTR	European	male	7fa7e88288b4ef472b5b45ad345c4c0e
1474	64	165.673	club_cell	normal	CFTR	European	male	7fa7e88288b4ef472b5b45ad345c4c0e
1475	64	0	club_cell	normal	CFTR	European	male	7fa7e88288b4ef472b5b45ad345c4c0e
1476	64	328.785	club_cell	normal	CFTR	European	male	7fa7e88288b4ef472b5b45ad345c4c0e
1477	64	0	club_cell	normal	CFTR	European	male	7fa7e88288b4ef472b5b45ad345c4c0e
1478	64	0	club_cell	normal	CFTR	European	male	7fa7e88288b4ef472b5b45ad345c4c0e
1479	64	0	club_cell	normal	CFTR	European	male	7fa7e88288b4ef472b5b45ad345c4c0e
1480	64	0	club_cell	normal	CFTR	European	male	7fa7e88288b4ef472b5b45ad345c4c0e
1481	32	0	club_cell	normal	CFTR	European	female	887d43206a702a48b04ee4ab1de2e29d
1482	32	0	club_cell	normal	CFTR	European	female	887d43206a702a48b04ee4ab1de2e29d
1483	32	0	club_cell	normal	CFTR	European	female	887d43206a702a48b04ee4ab1de2e29d
1484	32	0	club_cell	normal	CFTR	European	female	887d43206a702a48b04ee4ab1de2e29d
1485	32	0	club_cell	normal	CFTR	European	female	887d43206a702a48b04ee4ab1de2e29d
1486	32	0	club_cell	normal	CFTR	European	female	887d43206a702a48b04ee4ab1de2e29d
1487	32	0	club_cell	normal	CFTR	European	female	887d43206a702a48b04ee4ab1de2e29d
1488	32	0	club_cell	normal	CFTR	European	female	887d43206a702a48b04ee4ab1de2e29d
1489	32	0	club_cell	normal	CFTR	European	female	887d43206a702a48b04ee4ab1de2e29d
1490	32	427.716	club_cell	normal	CFTR	European	female	887d43206a702a48b04ee4ab1de2e29d
1491	32	0	club_cell	normal	CFTR	European	female	887d43206a702a48b04ee4ab1de2e29d
1492	32	0	club_cell	normal	CFTR	European	female	887d43206a702a48b04ee4ab1de2e29d
1493	32	0	club_cell	normal	CFTR	European	female	887d43206a702a48b04ee4ab1de2e29d
1494	32	0	club_cell	normal	CFTR	European	female	887d43206a702a48b04ee4ab1de2e29d
1495	32	0	club_cell	normal	CFTR	European	female	887d43206a702a48b04ee4ab1de2e29d
1496	32	0	club_cell	normal	CFTR	European	female	887d43206a702a48b04ee4ab1de2e29d
1497	32	0	club_cell	normal	CFTR	European	female	887d43206a702a48b04ee4ab1de2e29d
1498	80	74.5879	club_cell	normal	CFTR	European	female	1aa2c815b41d1a5ea362a684b93f4d96
1499	80	0	club_cell	normal	CFTR	European	female	1aa2c815b41d1a5ea362a684b93f4d96
1500	80	0	club_cell	normal	CFTR	European	female	1aa2c815b41d1a5ea362a684b93f4d96
1501	80	0	club_cell	normal	CFTR	European	female	1aa2c815b41d1a5ea362a684b93f4d96
1502	80	72.0461	club_cell	normal	CFTR	European	female	1aa2c815b41d1a5ea362a684b93f4d96
1503	80	0	club_cell	normal	CFTR	European	female	1aa2c815b41d1a5ea362a684b93f4d96
1504	80	0	club_cell	normal	CFTR	European	female	1aa2c815b41d1a5ea362a684b93f4d96
1505	80	0	club_cell	normal	CFTR	European	female	1aa2c815b41d1a5ea362a684b93f4d96
1506	80	514.933	club_cell	normal	CFTR	European	female	1aa2c815b41d1a5ea362a684b93f4d96
1507	80	0	club_cell	normal	CFTR	European	female	1aa2c815b41d1a5ea362a684b93f4d96
1508	80	0	club_cell	normal	CFTR	European	female	1aa2c815b41d1a5ea362a684b93f4d96
1509	56	0	club_cell	normal	CFTR	European	male	4bc61292fc7ff4081bf33f3f768a1cc3
1510	20	0	club_cell	normal	CFTR	European	male	7c5f901a03db77f7bd7dd7d7854c0975
1511	20	0	club_cell	normal	CFTR	European	male	7c5f901a03db77f7bd7dd7d7854c0975
1512	46	0	club_cell	normal	CFTR	African American	male	d44f3044346bc964ef60c2994548db42
1513	46	0	club_cell	normal	CFTR	African American	male	d44f3044346bc964ef60c2994548db42
1514	66	0	club_cell	normal	CFTR	European	female	880c64c197ef850bc76d6246c4873a13
1515	66	121.344	club_cell	normal	CFTR	European	female	880c64c197ef850bc76d6246c4873a13
1516	66	0	club_cell	normal	CFTR	European	female	880c64c197ef850bc76d6246c4873a13
1517	66	0	club_cell	normal	CFTR	European	female	880c64c197ef850bc76d6246c4873a13
1518	66	679.579	club_cell	normal	CFTR	European	female	880c64c197ef850bc76d6246c4873a13
1519	66	651.89	club_cell	normal	CFTR	European	female	880c64c197ef850bc76d6246c4873a13
1520	66	0	club_cell	normal	CFTR	European	female	880c64c197ef850bc76d6246c4873a13
1521	66	0	club_cell	normal	CFTR	European	female	880c64c197ef850bc76d6246c4873a13
1522	66	0	club_cell	normal	CFTR	European	female	880c64c197ef850bc76d6246c4873a13
1523	66	0	club_cell	normal	CFTR	European	female	880c64c197ef850bc76d6246c4873a13
1524	66	0	club_cell	normal	CFTR	European	female	880c64c197ef850bc76d6246c4873a13
1525	66	582.072	club_cell	normal	CFTR	European	female	880c64c197ef850bc76d6246c4873a13
1526	66	0	club_cell	normal	CFTR	European	female	880c64c197ef850bc76d6246c4873a13
1527	66	706.048	club_cell	normal	CFTR	European	female	880c64c197ef850bc76d6246c4873a13
1528	66	0	club_cell	normal	CFTR	European	female	880c64c197ef850bc76d6246c4873a13
1529	22	0	club_cell	normal	CFTR	European	male	130a68b8e859909ca99139fe9bd5bbf1
1530	22	0	club_cell	normal	CFTR	European	male	130a68b8e859909ca99139fe9bd5bbf1
1531	22	0	club_cell	normal	CFTR	European	male	130a68b8e859909ca99139fe9bd5bbf1
1532	22	1172.33	club_cell	normal	CFTR	European	male	130a68b8e859909ca99139fe9bd5bbf1
1533	22	0	club_cell	normal	CFTR	European	male	130a68b8e859909ca99139fe9bd5bbf1
1534	22	0	club_cell	normal	CFTR	European	male	130a68b8e859909ca99139fe9bd5bbf1
1535	22	0	club_cell	normal	CFTR	European	male	130a68b8e859909ca99139fe9bd5bbf1
1536	22	0	club_cell	normal	CFTR	European	male	130a68b8e859909ca99139fe9bd5bbf1
1537	22	0	club_cell	normal	CFTR	European	male	130a68b8e859909ca99139fe9bd5bbf1
1538	22	0	club_cell	normal	CFTR	European	male	130a68b8e859909ca99139fe9bd5bbf1
1539	22	210.837	club_cell	normal	CFTR	European	male	130a68b8e859909ca99139fe9bd5bbf1
1540	22	0	club_cell	normal	CFTR	European	male	130a68b8e859909ca99139fe9bd5bbf1
1541	22	0	club_cell	normal	CFTR	European	male	130a68b8e859909ca99139fe9bd5bbf1
1542	22	0	club_cell	normal	CFTR	European	male	130a68b8e859909ca99139fe9bd5bbf1
1543	65	0	club_cell	normal	CFTR	European	male	7b64293f53328a3ee90b064dbf906bae
1544	65	632.911	club_cell	normal	CFTR	European	male	7b64293f53328a3ee90b064dbf906bae
1545	65	0	club_cell	normal	CFTR	European	male	7b64293f53328a3ee90b064dbf906bae
1546	65	395.257	club_cell	normal	CFTR	European	male	7b64293f53328a3ee90b064dbf906bae
1547	65	0	club_cell	normal	CFTR	European	male	7b64293f53328a3ee90b064dbf906bae
1548	65	206.143	club_cell	normal	CFTR	European	male	7b64293f53328a3ee90b064dbf906bae
1549	65	0	club_cell	normal	CFTR	European	male	7b64293f53328a3ee90b064dbf906bae
1550	65	0	club_cell	normal	CFTR	European	male	7b64293f53328a3ee90b064dbf906bae
1551	65	0	club_cell	normal	CFTR	European	male	7b64293f53328a3ee90b064dbf906bae
1552	65	0	club_cell	normal	CFTR	European	male	7b64293f53328a3ee90b064dbf906bae
1553	65	0	club_cell	normal	CFTR	European	male	7b64293f53328a3ee90b064dbf906bae
1554	65	0	club_cell	normal	CFTR	European	male	7b64293f53328a3ee90b064dbf906bae
1555	65	0	club_cell	normal	CFTR	European	male	7b64293f53328a3ee90b064dbf906bae
1556	65	357.207	club_cell	normal	CFTR	European	male	7b64293f53328a3ee90b064dbf906bae
1557	65	0	club_cell	normal	CFTR	European	male	7b64293f53328a3ee90b064dbf906bae
1558	65	123.138	club_cell	normal	CFTR	European	male	7b64293f53328a3ee90b064dbf906bae
1559	65	0	club_cell	normal	CFTR	European	male	7b64293f53328a3ee90b064dbf906bae
1560	65	112.784	club_cell	normal	CFTR	European	male	7b64293f53328a3ee90b064dbf906bae
1561	65	0	club_cell	normal	CFTR	European	male	7b64293f53328a3ee90b064dbf906bae
1562	65	182.548	club_cell	normal	CFTR	European	male	7b64293f53328a3ee90b064dbf906bae
1563	65	0	club_cell	normal	CFTR	European	male	7b64293f53328a3ee90b064dbf906bae
1564	65	0	club_cell	normal	CFTR	European	male	7b64293f53328a3ee90b064dbf906bae
1565	65	0	club_cell	normal	CFTR	European	male	7b64293f53328a3ee90b064dbf906bae
1566	37	0	club_cell	normal	CFTR	European	female	5a9252e3be166a7947533b4bff92305f
1567	37	0	club_cell	normal	CFTR	European	female	5a9252e3be166a7947533b4bff92305f
1568	37	0	club_cell	normal	CFTR	European	female	5a9252e3be166a7947533b4bff92305f
1569	37	0	club_cell	normal	CFTR	European	female	5a9252e3be166a7947533b4bff92305f
1570	37	0	club_cell	normal	CFTR	European	female	5a9252e3be166a7947533b4bff92305f
1571	37	0	club_cell	normal	CFTR	European	female	5a9252e3be166a7947533b4bff92305f
1572	37	0	club_cell	normal	CFTR	European	female	5a9252e3be166a7947533b4bff92305f
1573	37	0	club_cell	normal	CFTR	European	female	5a9252e3be166a7947533b4bff92305f
1574	37	0	club_cell	normal	CFTR	European	female	5a9252e3be166a7947533b4bff92305f
1575	21	0	club_cell	normal	CFTR	European	female	0e1e6d8de293ca3eae34c3f3383fd7e4
1576	21	0	club_cell	normal	CFTR	European	female	0e1e6d8de293ca3eae34c3f3383fd7e4
1577	21	177.968	club_cell	normal	CFTR	European	female	0e1e6d8de293ca3eae34c3f3383fd7e4
1578	21	0	club_cell	normal	CFTR	European	female	0e1e6d8de293ca3eae34c3f3383fd7e4
1579	21	272.926	club_cell	normal	CFTR	European	female	0e1e6d8de293ca3eae34c3f3383fd7e4
1580	21	0	club_cell	normal	CFTR	European	female	0e1e6d8de293ca3eae34c3f3383fd7e4
1581	21	0	club_cell	normal	CFTR	European	female	0e1e6d8de293ca3eae34c3f3383fd7e4
1582	21	0	club_cell	normal	CFTR	European	female	0e1e6d8de293ca3eae34c3f3383fd7e4
1583	21	0	club_cell	normal	CFTR	European	female	0e1e6d8de293ca3eae34c3f3383fd7e4
1584	21	0	club_cell	normal	CFTR	European	female	0e1e6d8de293ca3eae34c3f3383fd7e4
1585	21	0	club_cell	normal	CFTR	European	female	0e1e6d8de293ca3eae34c3f3383fd7e4
1586	21	0	club_cell	normal	CFTR	European	female	0e1e6d8de293ca3eae34c3f3383fd7e4
1587	21	417.188	club_cell	normal	CFTR	European	female	0e1e6d8de293ca3eae34c3f3383fd7e4
1588	21	0	club_cell	normal	CFTR	European	female	0e1e6d8de293ca3eae34c3f3383fd7e4
1589	21	0	club_cell	normal	CFTR	European	female	0e1e6d8de293ca3eae34c3f3383fd7e4
1590	21	0	club_cell	normal	CFTR	European	female	0e1e6d8de293ca3eae34c3f3383fd7e4
1591	21	237.756	club_cell	normal	CFTR	European	female	0e1e6d8de293ca3eae34c3f3383fd7e4
1592	21	0	club_cell	normal	CFTR	European	female	0e1e6d8de293ca3eae34c3f3383fd7e4
1593	21	0	club_cell	normal	CFTR	European	female	0e1e6d8de293ca3eae34c3f3383fd7e4
1594	21	0	club_cell	normal	CFTR	European	female	0e1e6d8de293ca3eae34c3f3383fd7e4
1595	21	126.968	club_cell	normal	CFTR	European	female	0e1e6d8de293ca3eae34c3f3383fd7e4
1596	21	0	club_cell	normal	CFTR	European	female	0e1e6d8de293ca3eae34c3f3383fd7e4
1597	21	0	club_cell	normal	CFTR	European	female	0e1e6d8de293ca3eae34c3f3383fd7e4
1598	21	66.8539	club_cell	normal	CFTR	European	female	0e1e6d8de293ca3eae34c3f3383fd7e4
1599	21	0	club_cell	normal	CFTR	European	female	0e1e6d8de293ca3eae34c3f3383fd7e4
1600	21	0	club_cell	normal	CFTR	European	female	0e1e6d8de293ca3eae34c3f3383fd7e4
1601	21	195.81	club_cell	normal	CFTR	European	female	0e1e6d8de293ca3eae34c3f3383fd7e4
1602	21	0	club_cell	normal	CFTR	European	female	0e1e6d8de293ca3eae34c3f3383fd7e4
1603	21	0	club_cell	normal	CFTR	European	female	0e1e6d8de293ca3eae34c3f3383fd7e4
1604	21	484.966	club_cell	normal	CFTR	European	female	0e1e6d8de293ca3eae34c3f3383fd7e4
1605	21	0	club_cell	normal	CFTR	European	female	0e1e6d8de293ca3eae34c3f3383fd7e4
1606	21	464.36	club_cell	normal	CFTR	European	female	0e1e6d8de293ca3eae34c3f3383fd7e4
1607	21	0	club_cell	normal	CFTR	European	female	0e1e6d8de293ca3eae34c3f3383fd7e4
1608	21	0	club_cell	normal	CFTR	European	female	0e1e6d8de293ca3eae34c3f3383fd7e4
1609	21	0	club_cell	normal	CFTR	European	female	0e1e6d8de293ca3eae34c3f3383fd7e4
1610	21	29.4855	club_cell	normal	CFTR	European	female	0e1e6d8de293ca3eae34c3f3383fd7e4
1611	21	0	club_cell	normal	CFTR	European	female	0e1e6d8de293ca3eae34c3f3383fd7e4
1612	21	0	club_cell	normal	CFTR	European	female	0e1e6d8de293ca3eae34c3f3383fd7e4
1613	21	0	club_cell	normal	CFTR	European	female	0e1e6d8de293ca3eae34c3f3383fd7e4
1614	35	0	club_cell	normal	CFTR	European	male	fee38d387c767b2579773e704de369b6
1615	35	0	club_cell	normal	CFTR	European	male	fee38d387c767b2579773e704de369b6
1616	35	604.047	club_cell	normal	CFTR	European	male	fee38d387c767b2579773e704de369b6
1617	35	0	club_cell	normal	CFTR	European	male	fee38d387c767b2579773e704de369b6
1618	35	556.483	club_cell	normal	CFTR	European	male	fee38d387c767b2579773e704de369b6
1619	35	0	club_cell	normal	CFTR	European	male	fee38d387c767b2579773e704de369b6
1620	35	0	club_cell	normal	CFTR	European	male	fee38d387c767b2579773e704de369b6
1621	35	0	club_cell	normal	CFTR	European	male	fee38d387c767b2579773e704de369b6
1622	66	521.376	club_cell	normal	CFTR	European	female	57cf63211638581368c2c082d85df4d6
1623	66	0	club_cell	normal	CFTR	European	female	57cf63211638581368c2c082d85df4d6
1624	29	0	club_cell	normal	CFTR	European	male	abc678142819eb4f6d96838ebc5e3123
1625	29	157.654	club_cell	normal	CFTR	European	male	abc678142819eb4f6d96838ebc5e3123
1626	29	0	club_cell	normal	CFTR	European	male	abc678142819eb4f6d96838ebc5e3123
1627	29	0	club_cell	normal	CFTR	European	male	abc678142819eb4f6d96838ebc5e3123
1628	29	0	club_cell	normal	CFTR	European	male	abc678142819eb4f6d96838ebc5e3123
1629	67	3069.58	club_cell	normal	CFTR	European	female	3f7168cbf7251c1f4461dd8377a66708
1630	67	0	club_cell	normal	CFTR	European	female	3f7168cbf7251c1f4461dd8377a66708
1631	67	674.309	club_cell	normal	CFTR	European	female	3f7168cbf7251c1f4461dd8377a66708
1632	67	0	club_cell	normal	CFTR	European	female	3f7168cbf7251c1f4461dd8377a66708
1633	67	0	club_cell	normal	CFTR	European	female	3f7168cbf7251c1f4461dd8377a66708
1634	67	0	club_cell	normal	CFTR	European	female	3f7168cbf7251c1f4461dd8377a66708
1635	67	0	club_cell	normal	CFTR	European	female	3f7168cbf7251c1f4461dd8377a66708
1636	67	0	club_cell	normal	CFTR	European	female	3f7168cbf7251c1f4461dd8377a66708
1637	67	0	club_cell	normal	CFTR	European	female	3f7168cbf7251c1f4461dd8377a66708
1638	67	707.047	club_cell	normal	CFTR	European	female	3f7168cbf7251c1f4461dd8377a66708
1639	67	0	club_cell	normal	CFTR	European	female	3f7168cbf7251c1f4461dd8377a66708
1640	67	883.392	club_cell	normal	CFTR	European	female	3f7168cbf7251c1f4461dd8377a66708
1641	67	344.353	club_cell	normal	CFTR	European	female	3f7168cbf7251c1f4461dd8377a66708
1642	67	0	club_cell	normal	CFTR	European	female	3f7168cbf7251c1f4461dd8377a66708
1643	67	71.1035	club_cell	normal	CFTR	European	female	3f7168cbf7251c1f4461dd8377a66708
1644	67	0	club_cell	normal	CFTR	European	female	3f7168cbf7251c1f4461dd8377a66708
1645	67	1009.08	club_cell	normal	CFTR	European	female	3f7168cbf7251c1f4461dd8377a66708
1646	61	0	club_cell	normal	CFTR	European	male	8aa3c751e517adbd1f78f30cc4c9c92c
1647	61	101.133	club_cell	normal	CFTR	European	male	8aa3c751e517adbd1f78f30cc4c9c92c
1648	61	281.928	club_cell	normal	CFTR	European	male	8aa3c751e517adbd1f78f30cc4c9c92c
1649	61	0	club_cell	normal	CFTR	European	male	8aa3c751e517adbd1f78f30cc4c9c92c
1650	61	0	club_cell	normal	CFTR	European	male	8aa3c751e517adbd1f78f30cc4c9c92c
1651	61	186.933	club_cell	normal	CFTR	European	male	8aa3c751e517adbd1f78f30cc4c9c92c
1652	61	0	club_cell	normal	CFTR	European	male	8aa3c751e517adbd1f78f30cc4c9c92c
1653	61	236.686	club_cell	normal	CFTR	European	male	8aa3c751e517adbd1f78f30cc4c9c92c
1654	61	148.368	club_cell	normal	CFTR	European	male	8aa3c751e517adbd1f78f30cc4c9c92c
1655	61	0	club_cell	normal	CFTR	European	male	8aa3c751e517adbd1f78f30cc4c9c92c
1656	61	266.525	club_cell	normal	CFTR	European	male	8aa3c751e517adbd1f78f30cc4c9c92c
1657	62	0	club_cell	normal	CFTR	European	female	01e214da4a80c05c36f673c3f66fbdd7
1658	62	683.06	club_cell	normal	CFTR	European	female	01e214da4a80c05c36f673c3f66fbdd7
1659	62	0	club_cell	normal	CFTR	European	female	01e214da4a80c05c36f673c3f66fbdd7
1660	62	0	club_cell	normal	CFTR	European	female	01e214da4a80c05c36f673c3f66fbdd7
1661	62	269.833	club_cell	normal	CFTR	European	female	01e214da4a80c05c36f673c3f66fbdd7
1662	62	0	club_cell	normal	CFTR	European	female	01e214da4a80c05c36f673c3f66fbdd7
1663	62	0	club_cell	normal	CFTR	European	female	01e214da4a80c05c36f673c3f66fbdd7
1664	62	0	club_cell	normal	CFTR	European	female	01e214da4a80c05c36f673c3f66fbdd7
1665	62	0	club_cell	normal	CFTR	European	female	01e214da4a80c05c36f673c3f66fbdd7
1666	62	78.1067	club_cell	normal	CFTR	European	female	01e214da4a80c05c36f673c3f66fbdd7
1667	62	0	club_cell	normal	CFTR	European	female	01e214da4a80c05c36f673c3f66fbdd7
1668	62	0	club_cell	normal	CFTR	European	female	01e214da4a80c05c36f673c3f66fbdd7
1669	48	0	club_cell	normal	CFTR	European	female	ae26202cb92ac167164630a642e9f8c9
1670	48	0	club_cell	normal	CFTR	European	female	ae26202cb92ac167164630a642e9f8c9
1671	48	0	club_cell	normal	CFTR	European	female	ae26202cb92ac167164630a642e9f8c9
1672	48	490.677	club_cell	normal	CFTR	European	female	ae26202cb92ac167164630a642e9f8c9
1673	48	0	club_cell	normal	CFTR	European	female	ae26202cb92ac167164630a642e9f8c9
1674	48	399.361	club_cell	normal	CFTR	European	female	ae26202cb92ac167164630a642e9f8c9
1675	48	0	club_cell	normal	CFTR	European	female	ae26202cb92ac167164630a642e9f8c9
1676	48	106.045	club_cell	normal	CFTR	European	female	ae26202cb92ac167164630a642e9f8c9
1677	31	0	club_cell	normal	CFTR	European	male	526be6e79367f939c5d37f3ca3889f1f
1678	81	0	club_cell	normal	CFTR	unknown	female	5d4f5c46f5b7de15bcdaedb08378eb7a
1679	81	0	club_cell	normal	CFTR	unknown	female	5d4f5c46f5b7de15bcdaedb08378eb7a
1680	81	0	club_cell	normal	CFTR	unknown	female	5d4f5c46f5b7de15bcdaedb08378eb7a
1681	81	0	club_cell	normal	CFTR	unknown	female	5d4f5c46f5b7de15bcdaedb08378eb7a
1682	81	0	club_cell	normal	CFTR	unknown	female	5d4f5c46f5b7de15bcdaedb08378eb7a
1683	81	0	club_cell	normal	CFTR	unknown	female	5d4f5c46f5b7de15bcdaedb08378eb7a
1684	73	0	club_cell	normal	CFTR	unknown	male	dffa4222c75a83f6ab26964b9e3c2802
1685	73	0	club_cell	normal	CFTR	unknown	male	dffa4222c75a83f6ab26964b9e3c2802
1686	73	0	club_cell	normal	CFTR	unknown	male	dffa4222c75a83f6ab26964b9e3c2802
1687	73	0	club_cell	normal	CFTR	unknown	male	dffa4222c75a83f6ab26964b9e3c2802
1688	73	0	club_cell	normal	CFTR	unknown	male	dffa4222c75a83f6ab26964b9e3c2802
1689	73	0	club_cell	normal	CFTR	unknown	male	dffa4222c75a83f6ab26964b9e3c2802
1690	73	0	club_cell	normal	CFTR	unknown	male	dffa4222c75a83f6ab26964b9e3c2802
1691	73	0	club_cell	normal	CFTR	unknown	male	dffa4222c75a83f6ab26964b9e3c2802
1692	73	0	club_cell	normal	CFTR	unknown	male	dffa4222c75a83f6ab26964b9e3c2802
1693	73	0	club_cell	normal	CFTR	unknown	male	dffa4222c75a83f6ab26964b9e3c2802
1694	73	0	club_cell	normal	CFTR	unknown	male	dffa4222c75a83f6ab26964b9e3c2802
1695	73	0	club_cell	normal	CFTR	unknown	male	dffa4222c75a83f6ab26964b9e3c2802
1696	73	0	club_cell	normal	CFTR	unknown	male	dffa4222c75a83f6ab26964b9e3c2802
1697	73	0	club_cell	normal	CFTR	unknown	male	dffa4222c75a83f6ab26964b9e3c2802
1698	73	0	club_cell	normal	CFTR	unknown	male	dffa4222c75a83f6ab26964b9e3c2802
1699	52	549.753	club_cell	normal	CFTR	unknown	female	29f1d720a566b2ea737efdb35f1ff9c1
1700	52	0	club_cell	normal	CFTR	unknown	female	29f1d720a566b2ea737efdb35f1ff9c1
1701	52	0	club_cell	normal	CFTR	unknown	female	29f1d720a566b2ea737efdb35f1ff9c1
1702	52	0	club_cell	normal	CFTR	unknown	female	29f1d720a566b2ea737efdb35f1ff9c1
1703	52	0	club_cell	normal	CFTR	unknown	female	29f1d720a566b2ea737efdb35f1ff9c1
1704	52	0	club_cell	normal	CFTR	unknown	female	29f1d720a566b2ea737efdb35f1ff9c1
1705	52	0	club_cell	normal	CFTR	unknown	female	29f1d720a566b2ea737efdb35f1ff9c1
1706	52	0	club_cell	normal	CFTR	unknown	female	29f1d720a566b2ea737efdb35f1ff9c1
1707	59	0	club_cell	normal	CFTR	unknown	male	d2ae5d0c3ffb54e98f57f1097fac0adb
1708	59	315.956	club_cell	normal	CFTR	unknown	male	d2ae5d0c3ffb54e98f57f1097fac0adb
1709	59	372.162	club_cell	normal	CFTR	unknown	male	d2ae5d0c3ffb54e98f57f1097fac0adb
1710	59	0	club_cell	normal	CFTR	unknown	male	d2ae5d0c3ffb54e98f57f1097fac0adb
1711	59	0	club_cell	normal	CFTR	unknown	male	d2ae5d0c3ffb54e98f57f1097fac0adb
1712	59	578.035	club_cell	normal	CFTR	unknown	male	d2ae5d0c3ffb54e98f57f1097fac0adb
1713	59	0	club_cell	normal	CFTR	unknown	male	d2ae5d0c3ffb54e98f57f1097fac0adb
1714	59	0	club_cell	normal	CFTR	unknown	male	d2ae5d0c3ffb54e98f57f1097fac0adb
1715	59	0	club_cell	normal	CFTR	unknown	male	d2ae5d0c3ffb54e98f57f1097fac0adb
1716	59	0	club_cell	normal	CFTR	unknown	male	d2ae5d0c3ffb54e98f57f1097fac0adb
1717	59	0	club_cell	normal	CFTR	unknown	male	d2ae5d0c3ffb54e98f57f1097fac0adb
1718	59	0	club_cell	normal	CFTR	unknown	male	d2ae5d0c3ffb54e98f57f1097fac0adb
1719	59	0	club_cell	normal	CFTR	unknown	male	d2ae5d0c3ffb54e98f57f1097fac0adb
1720	59	0	club_cell	normal	CFTR	unknown	male	d2ae5d0c3ffb54e98f57f1097fac0adb
1721	59	0	club_cell	normal	CFTR	unknown	male	d2ae5d0c3ffb54e98f57f1097fac0adb
1722	59	0	club_cell	normal	CFTR	unknown	male	d2ae5d0c3ffb54e98f57f1097fac0adb
1723	59	0	club_cell	normal	CFTR	unknown	male	d2ae5d0c3ffb54e98f57f1097fac0adb
1724	59	0	club_cell	normal	CFTR	unknown	male	d2ae5d0c3ffb54e98f57f1097fac0adb
1725	59	0	club_cell	normal	CFTR	unknown	male	d2ae5d0c3ffb54e98f57f1097fac0adb
1726	59	0	club_cell	normal	CFTR	unknown	male	d2ae5d0c3ffb54e98f57f1097fac0adb
1727	59	0	club_cell	normal	CFTR	unknown	male	d2ae5d0c3ffb54e98f57f1097fac0adb
1728	59	0	club_cell	normal	CFTR	unknown	male	d2ae5d0c3ffb54e98f57f1097fac0adb
1729	59	0	club_cell	normal	CFTR	unknown	male	d2ae5d0c3ffb54e98f57f1097fac0adb
1730	59	0	club_cell	normal	CFTR	unknown	male	d2ae5d0c3ffb54e98f57f1097fac0adb
1731	59	0	club_cell	normal	CFTR	unknown	male	d2ae5d0c3ffb54e98f57f1097fac0adb
1732	59	0	club_cell	normal	CFTR	unknown	male	d2ae5d0c3ffb54e98f57f1097fac0adb
1733	59	1187.65	club_cell	normal	CFTR	unknown	male	d2ae5d0c3ffb54e98f57f1097fac0adb
1734	59	0	club_cell	normal	CFTR	unknown	male	d2ae5d0c3ffb54e98f57f1097fac0adb
1735	59	0	club_cell	normal	CFTR	unknown	male	d2ae5d0c3ffb54e98f57f1097fac0adb
1736	59	0	club_cell	normal	CFTR	unknown	male	d2ae5d0c3ffb54e98f57f1097fac0adb
1737	59	0	club_cell	normal	CFTR	unknown	male	d2ae5d0c3ffb54e98f57f1097fac0adb
1738	59	0	club_cell	normal	CFTR	unknown	male	d2ae5d0c3ffb54e98f57f1097fac0adb
1739	59	0	club_cell	normal	CFTR	unknown	male	d2ae5d0c3ffb54e98f57f1097fac0adb
1740	59	0	club_cell	normal	CFTR	unknown	male	d2ae5d0c3ffb54e98f57f1097fac0adb
1741	59	0	club_cell	normal	CFTR	unknown	male	d2ae5d0c3ffb54e98f57f1097fac0adb
1742	59	0	club_cell	normal	CFTR	unknown	male	d2ae5d0c3ffb54e98f57f1097fac0adb
1743	59	0	club_cell	normal	CFTR	unknown	male	d2ae5d0c3ffb54e98f57f1097fac0adb
1744	59	0	club_cell	normal	CFTR	unknown	male	d2ae5d0c3ffb54e98f57f1097fac0adb
1745	59	0	club_cell	normal	CFTR	unknown	male	d2ae5d0c3ffb54e98f57f1097fac0adb
1746	59	0	club_cell	normal	CFTR	unknown	male	d2ae5d0c3ffb54e98f57f1097fac0adb
1747	59	0	club_cell	normal	CFTR	unknown	male	d2ae5d0c3ffb54e98f57f1097fac0adb
1748	59	0	club_cell	normal	CFTR	unknown	male	d2ae5d0c3ffb54e98f57f1097fac0adb
1749	59	0	club_cell	normal	CFTR	unknown	male	d2ae5d0c3ffb54e98f57f1097fac0adb
1750	59	0	club_cell	normal	CFTR	unknown	male	d2ae5d0c3ffb54e98f57f1097fac0adb
1751	59	0	club_cell	normal	CFTR	unknown	male	d2ae5d0c3ffb54e98f57f1097fac0adb
1752	59	0	club_cell	normal	CFTR	unknown	male	d2ae5d0c3ffb54e98f57f1097fac0adb
1753	59	0	club_cell	normal	CFTR	unknown	male	d2ae5d0c3ffb54e98f57f1097fac0adb
1754	59	0	club_cell	normal	CFTR	unknown	male	d2ae5d0c3ffb54e98f57f1097fac0adb
1755	59	0	club_cell	normal	CFTR	unknown	male	d2ae5d0c3ffb54e98f57f1097fac0adb
1756	59	0	club_cell	normal	CFTR	unknown	male	d2ae5d0c3ffb54e98f57f1097fac0adb
1757	59	0	club_cell	normal	CFTR	unknown	male	d2ae5d0c3ffb54e98f57f1097fac0adb
1758	59	0	club_cell	normal	CFTR	unknown	male	d2ae5d0c3ffb54e98f57f1097fac0adb
1759	59	2538.07	club_cell	normal	CFTR	unknown	male	d2ae5d0c3ffb54e98f57f1097fac0adb
1760	59	0	club_cell	normal	CFTR	unknown	male	d2ae5d0c3ffb54e98f57f1097fac0adb
1761	59	0	club_cell	normal	CFTR	unknown	male	d2ae5d0c3ffb54e98f57f1097fac0adb
1762	59	0	club_cell	normal	CFTR	unknown	male	d2ae5d0c3ffb54e98f57f1097fac0adb
1763	59	0	club_cell	normal	CFTR	unknown	male	d2ae5d0c3ffb54e98f57f1097fac0adb
1764	59	0	club_cell	normal	CFTR	unknown	male	d2ae5d0c3ffb54e98f57f1097fac0adb
1765	59	0	club_cell	normal	CFTR	unknown	male	d2ae5d0c3ffb54e98f57f1097fac0adb
1766	59	0	club_cell	normal	CFTR	unknown	male	d2ae5d0c3ffb54e98f57f1097fac0adb
1767	59	0	club_cell	normal	CFTR	unknown	male	d2ae5d0c3ffb54e98f57f1097fac0adb
1768	59	0	club_cell	normal	CFTR	unknown	male	d2ae5d0c3ffb54e98f57f1097fac0adb
1769	59	0	club_cell	normal	CFTR	unknown	male	d2ae5d0c3ffb54e98f57f1097fac0adb
1770	59	0	club_cell	normal	CFTR	unknown	male	d2ae5d0c3ffb54e98f57f1097fac0adb
1771	65	0	club_cell	normal	CFTR	unknown	male	971f69ff61d073f9d512219db0b7ca3f
1772	65	0	club_cell	normal	CFTR	unknown	male	971f69ff61d073f9d512219db0b7ca3f
1773	65	0	club_cell	normal	CFTR	unknown	male	971f69ff61d073f9d512219db0b7ca3f
1774	65	0	club_cell	normal	CFTR	unknown	male	971f69ff61d073f9d512219db0b7ca3f
1775	65	0	club_cell	normal	CFTR	unknown	male	971f69ff61d073f9d512219db0b7ca3f
1776	65	0	club_cell	normal	CFTR	unknown	male	971f69ff61d073f9d512219db0b7ca3f
1777	65	0	club_cell	normal	CFTR	unknown	male	971f69ff61d073f9d512219db0b7ca3f
1778	63	0	club_cell	normal	CFTR	unknown	male	ecbd4de4c75f6d18fcc7aa53ac8cea3c
1779	63	0	club_cell	normal	CFTR	unknown	male	ecbd4de4c75f6d18fcc7aa53ac8cea3c
1780	63	0	club_cell	normal	CFTR	unknown	male	ecbd4de4c75f6d18fcc7aa53ac8cea3c
1781	63	0	club_cell	normal	CFTR	unknown	male	ecbd4de4c75f6d18fcc7aa53ac8cea3c
1782	63	0	club_cell	normal	CFTR	unknown	male	ecbd4de4c75f6d18fcc7aa53ac8cea3c
1783	63	0	club_cell	normal	CFTR	unknown	male	ecbd4de4c75f6d18fcc7aa53ac8cea3c
1784	63	0	club_cell	normal	CFTR	unknown	male	ecbd4de4c75f6d18fcc7aa53ac8cea3c
1785	63	0	club_cell	normal	CFTR	unknown	male	ecbd4de4c75f6d18fcc7aa53ac8cea3c
1786	63	0	club_cell	normal	CFTR	unknown	male	ecbd4de4c75f6d18fcc7aa53ac8cea3c
1787	63	0	club_cell	normal	CFTR	unknown	male	ecbd4de4c75f6d18fcc7aa53ac8cea3c
1788	63	0	club_cell	normal	CFTR	unknown	male	ecbd4de4c75f6d18fcc7aa53ac8cea3c
1789	63	0	club_cell	normal	CFTR	unknown	male	ecbd4de4c75f6d18fcc7aa53ac8cea3c
1790	63	0	club_cell	normal	CFTR	unknown	male	ecbd4de4c75f6d18fcc7aa53ac8cea3c
1791	63	0	club_cell	normal	CFTR	unknown	male	ecbd4de4c75f6d18fcc7aa53ac8cea3c
1792	63	0	club_cell	normal	CFTR	unknown	male	ecbd4de4c75f6d18fcc7aa53ac8cea3c
1793	63	0	club_cell	normal	CFTR	unknown	male	ecbd4de4c75f6d18fcc7aa53ac8cea3c
1794	62	0	club_cell	normal	CFTR	unknown	male	701fb1701e3065f2f64c3a19f175afc3
1795	62	0	club_cell	normal	CFTR	unknown	male	701fb1701e3065f2f64c3a19f175afc3
1796	60	0	club_cell	normal	CFTR	unknown	male	ebe828483e9aca91eb656f8fcc716afd
1797	60	0	club_cell	normal	CFTR	unknown	male	ebe828483e9aca91eb656f8fcc716afd
1798	60	0	club_cell	normal	CFTR	unknown	male	ebe828483e9aca91eb656f8fcc716afd
1799	60	0	club_cell	normal	CFTR	unknown	male	ebe828483e9aca91eb656f8fcc716afd
1800	60	0	club_cell	normal	CFTR	unknown	male	ebe828483e9aca91eb656f8fcc716afd
1801	60	0	club_cell	normal	CFTR	unknown	male	ebe828483e9aca91eb656f8fcc716afd
1802	60	0	club_cell	normal	CFTR	unknown	male	ebe828483e9aca91eb656f8fcc716afd
1803	60	0	club_cell	normal	CFTR	unknown	male	ebe828483e9aca91eb656f8fcc716afd
1804	60	0	club_cell	normal	CFTR	unknown	male	ebe828483e9aca91eb656f8fcc716afd
1805	23	0	club_cell	normal	CFTR	unknown	female	16090fe6c864bdc2d6ceac9a084436f1
1806	23	0	club_cell	normal	CFTR	unknown	female	16090fe6c864bdc2d6ceac9a084436f1
1807	23	0	club_cell	normal	CFTR	unknown	female	16090fe6c864bdc2d6ceac9a084436f1
1808	23	0	club_cell	normal	CFTR	unknown	female	16090fe6c864bdc2d6ceac9a084436f1
1809	23	0	club_cell	normal	CFTR	unknown	female	16090fe6c864bdc2d6ceac9a084436f1
1810	23	0	club_cell	normal	CFTR	unknown	female	16090fe6c864bdc2d6ceac9a084436f1
1811	23	0	club_cell	normal	CFTR	unknown	female	16090fe6c864bdc2d6ceac9a084436f1
1812	23	0	club_cell	normal	CFTR	unknown	female	16090fe6c864bdc2d6ceac9a084436f1
1813	23	0	club_cell	normal	CFTR	unknown	female	16090fe6c864bdc2d6ceac9a084436f1
1814	23	0	club_cell	normal	CFTR	unknown	female	16090fe6c864bdc2d6ceac9a084436f1
1815	23	0	club_cell	normal	CFTR	unknown	female	16090fe6c864bdc2d6ceac9a084436f1
1816	23	4000	club_cell	normal	CFTR	unknown	female	16090fe6c864bdc2d6ceac9a084436f1
1817	23	0	club_cell	normal	CFTR	unknown	female	16090fe6c864bdc2d6ceac9a084436f1
1818	23	0	club_cell	normal	CFTR	unknown	female	16090fe6c864bdc2d6ceac9a084436f1
1819	45	0	club_cell	normal	CFTR	unknown	female	4efa4fd8e82dc0983bfb463b9c5b0695
1820	45	223.664	club_cell	normal	CFTR	unknown	female	4efa4fd8e82dc0983bfb463b9c5b0695
1821	45	0	club_cell	normal	CFTR	unknown	female	4efa4fd8e82dc0983bfb463b9c5b0695
1822	45	0	club_cell	normal	CFTR	unknown	female	4efa4fd8e82dc0983bfb463b9c5b0695
1823	45	233.536	club_cell	normal	CFTR	unknown	female	4efa4fd8e82dc0983bfb463b9c5b0695
1824	45	0	club_cell	normal	CFTR	unknown	female	4efa4fd8e82dc0983bfb463b9c5b0695
1825	45	0	club_cell	normal	CFTR	unknown	female	4efa4fd8e82dc0983bfb463b9c5b0695
1826	45	0	club_cell	normal	CFTR	unknown	female	4efa4fd8e82dc0983bfb463b9c5b0695
1827	45	591.017	club_cell	normal	CFTR	unknown	female	4efa4fd8e82dc0983bfb463b9c5b0695
1828	45	0	club_cell	normal	CFTR	unknown	female	4efa4fd8e82dc0983bfb463b9c5b0695
1829	45	980.392	club_cell	normal	CFTR	unknown	female	4efa4fd8e82dc0983bfb463b9c5b0695
1830	45	147.667	club_cell	normal	CFTR	unknown	female	4efa4fd8e82dc0983bfb463b9c5b0695
1831	45	0	club_cell	normal	CFTR	unknown	female	4efa4fd8e82dc0983bfb463b9c5b0695
1832	45	0	club_cell	normal	CFTR	unknown	female	4efa4fd8e82dc0983bfb463b9c5b0695
1833	45	369.14	club_cell	normal	CFTR	unknown	female	4efa4fd8e82dc0983bfb463b9c5b0695
1834	45	806.777	club_cell	normal	CFTR	unknown	female	4efa4fd8e82dc0983bfb463b9c5b0695
1835	45	0	club_cell	normal	CFTR	unknown	female	4efa4fd8e82dc0983bfb463b9c5b0695
1836	45	0	club_cell	normal	CFTR	unknown	female	4efa4fd8e82dc0983bfb463b9c5b0695
1837	45	2435.24	club_cell	normal	CFTR	unknown	female	4efa4fd8e82dc0983bfb463b9c5b0695
1838	45	274.348	club_cell	normal	CFTR	unknown	female	4efa4fd8e82dc0983bfb463b9c5b0695
1839	45	331.895	club_cell	normal	CFTR	unknown	female	4efa4fd8e82dc0983bfb463b9c5b0695
1840	45	0	club_cell	normal	CFTR	unknown	female	4efa4fd8e82dc0983bfb463b9c5b0695
1841	45	0	club_cell	normal	CFTR	unknown	female	4efa4fd8e82dc0983bfb463b9c5b0695
1842	45	0	club_cell	normal	CFTR	unknown	female	4efa4fd8e82dc0983bfb463b9c5b0695
1843	45	0	club_cell	normal	CFTR	unknown	female	4efa4fd8e82dc0983bfb463b9c5b0695
1844	45	574.383	club_cell	normal	CFTR	unknown	female	4efa4fd8e82dc0983bfb463b9c5b0695
1845	45	0	club_cell	normal	CFTR	unknown	female	4efa4fd8e82dc0983bfb463b9c5b0695
1846	45	362.976	club_cell	normal	CFTR	unknown	female	4efa4fd8e82dc0983bfb463b9c5b0695
1847	45	0	club_cell	normal	CFTR	unknown	female	4efa4fd8e82dc0983bfb463b9c5b0695
1848	45	320.718	club_cell	normal	CFTR	unknown	female	4efa4fd8e82dc0983bfb463b9c5b0695
1849	45	0	club_cell	normal	CFTR	unknown	female	4efa4fd8e82dc0983bfb463b9c5b0695
1850	45	0	club_cell	normal	CFTR	unknown	female	4efa4fd8e82dc0983bfb463b9c5b0695
1851	45	0	club_cell	normal	CFTR	unknown	female	4efa4fd8e82dc0983bfb463b9c5b0695
1852	45	481	club_cell	normal	CFTR	unknown	female	4efa4fd8e82dc0983bfb463b9c5b0695
1853	45	0	club_cell	normal	CFTR	unknown	female	4efa4fd8e82dc0983bfb463b9c5b0695
1854	45	0	club_cell	normal	CFTR	unknown	female	4efa4fd8e82dc0983bfb463b9c5b0695
1855	45	0	club_cell	normal	CFTR	unknown	female	4efa4fd8e82dc0983bfb463b9c5b0695
1856	45	0	club_cell	normal	CFTR	unknown	female	4efa4fd8e82dc0983bfb463b9c5b0695
1857	45	0	club_cell	normal	CFTR	unknown	female	4efa4fd8e82dc0983bfb463b9c5b0695
1858	45	0	club_cell	normal	CFTR	unknown	female	4efa4fd8e82dc0983bfb463b9c5b0695
1859	45	2726.65	club_cell	normal	CFTR	unknown	female	4efa4fd8e82dc0983bfb463b9c5b0695
1860	45	604.595	club_cell	normal	CFTR	unknown	female	4efa4fd8e82dc0983bfb463b9c5b0695
1861	45	116.387	club_cell	normal	CFTR	unknown	female	4efa4fd8e82dc0983bfb463b9c5b0695
1862	45	0	club_cell	normal	CFTR	unknown	female	4efa4fd8e82dc0983bfb463b9c5b0695
1863	45	346.62	club_cell	normal	CFTR	unknown	female	4efa4fd8e82dc0983bfb463b9c5b0695
1864	45	0	club_cell	normal	CFTR	unknown	female	4efa4fd8e82dc0983bfb463b9c5b0695
1865	45	0	club_cell	normal	CFTR	unknown	female	4efa4fd8e82dc0983bfb463b9c5b0695
1866	45	1412.43	club_cell	normal	CFTR	unknown	female	4efa4fd8e82dc0983bfb463b9c5b0695
1867	45	0	club_cell	normal	CFTR	unknown	female	4efa4fd8e82dc0983bfb463b9c5b0695
1868	45	95.4745	club_cell	normal	CFTR	unknown	female	4efa4fd8e82dc0983bfb463b9c5b0695
1869	45	0	club_cell	normal	CFTR	unknown	female	4efa4fd8e82dc0983bfb463b9c5b0695
1870	45	128.452	club_cell	normal	CFTR	unknown	female	4efa4fd8e82dc0983bfb463b9c5b0695
1871	45	0	club_cell	normal	CFTR	unknown	female	4efa4fd8e82dc0983bfb463b9c5b0695
1872	45	0	club_cell	normal	CFTR	unknown	female	4efa4fd8e82dc0983bfb463b9c5b0695
1873	45	0	club_cell	normal	CFTR	unknown	female	4efa4fd8e82dc0983bfb463b9c5b0695
1874	45	0	club_cell	normal	CFTR	unknown	female	4efa4fd8e82dc0983bfb463b9c5b0695
1875	45	0	club_cell	normal	CFTR	unknown	female	4efa4fd8e82dc0983bfb463b9c5b0695
1876	45	130.098	club_cell	normal	CFTR	unknown	female	4efa4fd8e82dc0983bfb463b9c5b0695
1877	45	0	club_cell	normal	CFTR	unknown	female	4efa4fd8e82dc0983bfb463b9c5b0695
1878	45	799.201	club_cell	normal	CFTR	unknown	female	4efa4fd8e82dc0983bfb463b9c5b0695
1879	45	0	club_cell	normal	CFTR	unknown	female	4efa4fd8e82dc0983bfb463b9c5b0695
1880	44	0	club_cell	normal	CFTR	unknown	female	07f9d2ca70e7ba0752c4f130aefe412f
1881	44	0	club_cell	normal	CFTR	unknown	female	07f9d2ca70e7ba0752c4f130aefe412f
1882	44	0	club_cell	normal	CFTR	unknown	female	07f9d2ca70e7ba0752c4f130aefe412f
1883	44	0	club_cell	normal	CFTR	unknown	female	07f9d2ca70e7ba0752c4f130aefe412f
1884	44	0	club_cell	normal	CFTR	unknown	female	07f9d2ca70e7ba0752c4f130aefe412f
1885	44	0	club_cell	normal	CFTR	unknown	female	07f9d2ca70e7ba0752c4f130aefe412f
1886	44	0	club_cell	normal	CFTR	unknown	female	07f9d2ca70e7ba0752c4f130aefe412f
1887	44	0	club_cell	normal	CFTR	unknown	female	07f9d2ca70e7ba0752c4f130aefe412f
1888	44	0	club_cell	normal	CFTR	unknown	female	07f9d2ca70e7ba0752c4f130aefe412f
1889	44	0	club_cell	normal	CFTR	unknown	female	07f9d2ca70e7ba0752c4f130aefe412f
1890	44	0	club_cell	normal	CFTR	unknown	female	07f9d2ca70e7ba0752c4f130aefe412f
1891	44	0	club_cell	normal	CFTR	unknown	female	07f9d2ca70e7ba0752c4f130aefe412f
1892	44	0	club_cell	normal	CFTR	unknown	female	07f9d2ca70e7ba0752c4f130aefe412f
1893	44	0	club_cell	normal	CFTR	unknown	female	07f9d2ca70e7ba0752c4f130aefe412f
1894	44	0	club_cell	normal	CFTR	unknown	female	07f9d2ca70e7ba0752c4f130aefe412f
1895	44	0	club_cell	normal	CFTR	unknown	female	07f9d2ca70e7ba0752c4f130aefe412f
1896	44	0	club_cell	normal	CFTR	unknown	female	07f9d2ca70e7ba0752c4f130aefe412f
1897	44	0	club_cell	normal	CFTR	unknown	female	07f9d2ca70e7ba0752c4f130aefe412f
1898	44	0	club_cell	normal	CFTR	unknown	female	07f9d2ca70e7ba0752c4f130aefe412f
1899	44	0	club_cell	normal	CFTR	unknown	female	07f9d2ca70e7ba0752c4f130aefe412f
1900	44	545.628	club_cell	normal	CFTR	unknown	female	07f9d2ca70e7ba0752c4f130aefe412f
1901	44	0	club_cell	normal	CFTR	unknown	female	07f9d2ca70e7ba0752c4f130aefe412f
1902	44	957.396	club_cell	normal	CFTR	unknown	female	07f9d2ca70e7ba0752c4f130aefe412f
1903	44	0	club_cell	normal	CFTR	unknown	female	07f9d2ca70e7ba0752c4f130aefe412f
1904	44	0	club_cell	normal	CFTR	unknown	female	07f9d2ca70e7ba0752c4f130aefe412f
1905	44	2670.23	club_cell	normal	CFTR	unknown	female	07f9d2ca70e7ba0752c4f130aefe412f
1906	44	1358.7	club_cell	normal	CFTR	unknown	female	07f9d2ca70e7ba0752c4f130aefe412f
1907	44	0	club_cell	normal	CFTR	unknown	female	07f9d2ca70e7ba0752c4f130aefe412f
1908	44	0	club_cell	normal	CFTR	unknown	female	07f9d2ca70e7ba0752c4f130aefe412f
1909	44	0	club_cell	normal	CFTR	unknown	female	07f9d2ca70e7ba0752c4f130aefe412f
1910	44	0	club_cell	normal	CFTR	unknown	female	07f9d2ca70e7ba0752c4f130aefe412f
1911	44	0	club_cell	normal	CFTR	unknown	female	07f9d2ca70e7ba0752c4f130aefe412f
1912	44	874.126	club_cell	normal	CFTR	unknown	female	07f9d2ca70e7ba0752c4f130aefe412f
1913	44	0	club_cell	normal	CFTR	unknown	female	07f9d2ca70e7ba0752c4f130aefe412f
1914	44	0	club_cell	normal	CFTR	unknown	female	07f9d2ca70e7ba0752c4f130aefe412f
1915	45	1240.69	club_cell	normal	CFTR	unknown	female	18521d28702ddd963536ee52a0ea3490
1916	45	826.788	club_cell	normal	CFTR	unknown	female	18521d28702ddd963536ee52a0ea3490
1917	45	1098.3	club_cell	normal	CFTR	unknown	female	18521d28702ddd963536ee52a0ea3490
1918	45	724.638	club_cell	normal	CFTR	unknown	female	18521d28702ddd963536ee52a0ea3490
1919	45	0	club_cell	normal	CFTR	unknown	female	18521d28702ddd963536ee52a0ea3490
1920	45	425.351	club_cell	normal	CFTR	unknown	female	18521d28702ddd963536ee52a0ea3490
1921	45	0	club_cell	normal	CFTR	unknown	female	18521d28702ddd963536ee52a0ea3490
1922	45	1211.63	club_cell	normal	CFTR	unknown	female	18521d28702ddd963536ee52a0ea3490
1923	45	0	club_cell	normal	CFTR	unknown	female	18521d28702ddd963536ee52a0ea3490
1924	45	307.409	club_cell	normal	CFTR	unknown	female	18521d28702ddd963536ee52a0ea3490
1925	45	580.383	club_cell	normal	CFTR	unknown	female	18521d28702ddd963536ee52a0ea3490
1926	45	0	club_cell	normal	CFTR	unknown	female	18521d28702ddd963536ee52a0ea3490
1927	45	1333.93	club_cell	normal	CFTR	unknown	female	18521d28702ddd963536ee52a0ea3490
1928	45	488.52	club_cell	normal	CFTR	unknown	female	18521d28702ddd963536ee52a0ea3490
1929	45	0	club_cell	normal	CFTR	unknown	female	18521d28702ddd963536ee52a0ea3490
1930	45	318.066	club_cell	normal	CFTR	unknown	female	18521d28702ddd963536ee52a0ea3490
1931	45	0	club_cell	normal	CFTR	unknown	female	18521d28702ddd963536ee52a0ea3490
1932	45	0	club_cell	normal	CFTR	unknown	female	18521d28702ddd963536ee52a0ea3490
1933	45	0	club_cell	normal	CFTR	unknown	female	18521d28702ddd963536ee52a0ea3490
1934	45	334.448	club_cell	normal	CFTR	unknown	female	18521d28702ddd963536ee52a0ea3490
1935	45	322.165	club_cell	normal	CFTR	unknown	female	18521d28702ddd963536ee52a0ea3490
1936	45	3446.58	club_cell	normal	CFTR	unknown	female	18521d28702ddd963536ee52a0ea3490
1937	45	0	club_cell	normal	CFTR	unknown	female	18521d28702ddd963536ee52a0ea3490
1938	45	0	club_cell	normal	CFTR	unknown	female	18521d28702ddd963536ee52a0ea3490
1939	45	1183.9	club_cell	normal	CFTR	unknown	female	18521d28702ddd963536ee52a0ea3490
1940	45	0	club_cell	normal	CFTR	unknown	female	18521d28702ddd963536ee52a0ea3490
1941	45	3578.53	club_cell	normal	CFTR	unknown	female	18521d28702ddd963536ee52a0ea3490
1942	45	0	club_cell	normal	CFTR	unknown	female	18521d28702ddd963536ee52a0ea3490
1943	45	0	club_cell	normal	CFTR	unknown	female	18521d28702ddd963536ee52a0ea3490
1944	45	1401.54	club_cell	normal	CFTR	unknown	female	18521d28702ddd963536ee52a0ea3490
1945	45	0	club_cell	normal	CFTR	unknown	female	18521d28702ddd963536ee52a0ea3490
1946	45	0	club_cell	normal	CFTR	unknown	female	18521d28702ddd963536ee52a0ea3490
1947	45	368.732	club_cell	normal	CFTR	unknown	female	18521d28702ddd963536ee52a0ea3490
1948	45	0	club_cell	normal	CFTR	unknown	female	18521d28702ddd963536ee52a0ea3490
1949	45	0	club_cell	normal	CFTR	unknown	female	18521d28702ddd963536ee52a0ea3490
1950	45	0	club_cell	normal	CFTR	unknown	female	18521d28702ddd963536ee52a0ea3490
1951	45	405.351	club_cell	normal	CFTR	unknown	female	18521d28702ddd963536ee52a0ea3490
1952	45	0	club_cell	normal	CFTR	unknown	female	18521d28702ddd963536ee52a0ea3490
1953	45	451.264	club_cell	normal	CFTR	unknown	female	18521d28702ddd963536ee52a0ea3490
1954	45	289.939	club_cell	normal	CFTR	unknown	female	18521d28702ddd963536ee52a0ea3490
1955	45	0	club_cell	normal	CFTR	unknown	female	18521d28702ddd963536ee52a0ea3490
1956	45	625	club_cell	normal	CFTR	unknown	female	18521d28702ddd963536ee52a0ea3490
1957	45	440.529	club_cell	normal	CFTR	unknown	female	18521d28702ddd963536ee52a0ea3490
1958	45	0	club_cell	normal	CFTR	unknown	female	18521d28702ddd963536ee52a0ea3490
1959	45	779.12	club_cell	normal	CFTR	unknown	female	18521d28702ddd963536ee52a0ea3490
1960	45	0	club_cell	normal	CFTR	unknown	female	18521d28702ddd963536ee52a0ea3490
1961	45	0	club_cell	normal	CFTR	unknown	female	18521d28702ddd963536ee52a0ea3490
1962	45	0	club_cell	normal	CFTR	unknown	female	18521d28702ddd963536ee52a0ea3490
1963	45	0	club_cell	normal	CFTR	unknown	female	18521d28702ddd963536ee52a0ea3490
1964	45	0	club_cell	normal	CFTR	unknown	female	18521d28702ddd963536ee52a0ea3490
1965	45	0	club_cell	normal	CFTR	unknown	female	18521d28702ddd963536ee52a0ea3490
1966	45	538.793	club_cell	normal	CFTR	unknown	female	18521d28702ddd963536ee52a0ea3490
1967	50	0	club_cell	normal	CFTR	unknown	female	dd036a539499e188445202845f771e38
1968	50	0	club_cell	normal	CFTR	unknown	female	dd036a539499e188445202845f771e38
1969	50	0	club_cell	normal	CFTR	unknown	female	dd036a539499e188445202845f771e38
1970	50	0	club_cell	normal	CFTR	unknown	female	dd036a539499e188445202845f771e38
1971	50	0	club_cell	normal	CFTR	unknown	female	dd036a539499e188445202845f771e38
1972	50	0	club_cell	normal	CFTR	unknown	female	dd036a539499e188445202845f771e38
1973	50	0	club_cell	normal	CFTR	unknown	female	dd036a539499e188445202845f771e38
1974	50	0	club_cell	normal	CFTR	unknown	female	dd036a539499e188445202845f771e38
1975	50	0	club_cell	normal	CFTR	unknown	female	dd036a539499e188445202845f771e38
1976	50	0	club_cell	normal	CFTR	unknown	female	dd036a539499e188445202845f771e38
1977	50	0	club_cell	normal	CFTR	unknown	female	dd036a539499e188445202845f771e38
1978	50	0	club_cell	normal	CFTR	unknown	female	dd036a539499e188445202845f771e38
1979	50	0	club_cell	normal	CFTR	unknown	female	dd036a539499e188445202845f771e38
1980	50	0	club_cell	normal	CFTR	unknown	female	dd036a539499e188445202845f771e38
1981	50	0	club_cell	normal	CFTR	unknown	female	dd036a539499e188445202845f771e38
1982	50	1045.48	club_cell	normal	CFTR	unknown	female	dd036a539499e188445202845f771e38
1983	50	0	club_cell	normal	CFTR	unknown	female	dd036a539499e188445202845f771e38
1984	50	0	club_cell	normal	CFTR	unknown	female	dd036a539499e188445202845f771e38
1985	50	0	club_cell	normal	CFTR	unknown	female	dd036a539499e188445202845f771e38
1986	50	462.321	club_cell	normal	CFTR	unknown	female	dd036a539499e188445202845f771e38
1987	50	294.724	club_cell	normal	CFTR	unknown	female	dd036a539499e188445202845f771e38
1988	50	0	club_cell	normal	CFTR	unknown	female	dd036a539499e188445202845f771e38
1989	50	0	club_cell	normal	CFTR	unknown	female	dd036a539499e188445202845f771e38
1990	50	0	club_cell	normal	CFTR	unknown	female	dd036a539499e188445202845f771e38
1991	50	0	club_cell	normal	CFTR	unknown	female	dd036a539499e188445202845f771e38
1992	50	0	club_cell	normal	CFTR	unknown	female	dd036a539499e188445202845f771e38
1993	50	0	club_cell	normal	CFTR	unknown	female	dd036a539499e188445202845f771e38
1994	50	0	club_cell	normal	CFTR	unknown	female	dd036a539499e188445202845f771e38
1995	50	0	club_cell	normal	CFTR	unknown	female	dd036a539499e188445202845f771e38
1996	50	0	club_cell	normal	CFTR	unknown	female	dd036a539499e188445202845f771e38
1997	50	0	club_cell	normal	CFTR	unknown	female	dd036a539499e188445202845f771e38
1998	50	0	club_cell	normal	CFTR	unknown	female	dd036a539499e188445202845f771e38
1999	50	567.215	club_cell	normal	CFTR	unknown	female	dd036a539499e188445202845f771e38
[truncated: 4,438 more rows]
