# Supplementary material for: CFTR expression decreases with age in several airway cell types
Source: Sci Rep. 2024 Nov 21;14:28832. doi: 10.1038/s41598-024-80108-8 (PMC11582707; doi:10.1038/s41598-024-80108-8)
Supplement: Supplementary file 2 — Supplementary Material 2. [file 41598_2024_80108_MOESM2_ESM.xls]

## Sheet: CFTR in basalcells
	age	cpm	cell type	disease	gene	ethnicity	Sex	name
1	75	0	basal_cell	normal	CFTR	unknown	male	4896bb6da121396599d8c2966d8b256e
2	75	0	basal_cell	normal	CFTR	unknown	male	4896bb6da121396599d8c2966d8b256e
3	75	0	basal_cell	normal	CFTR	unknown	male	4896bb6da121396599d8c2966d8b256e
4	75	0	basal_cell	normal	CFTR	unknown	male	4896bb6da121396599d8c2966d8b256e
5	75	0	basal_cell	normal	CFTR	unknown	male	4896bb6da121396599d8c2966d8b256e
6	75	0	basal_cell	normal	CFTR	unknown	male	4896bb6da121396599d8c2966d8b256e
7	75	0	basal_cell	normal	CFTR	unknown	male	4896bb6da121396599d8c2966d8b256e
8	75	0	basal_cell	normal	CFTR	unknown	male	4896bb6da121396599d8c2966d8b256e
9	75	0	basal_cell	normal	CFTR	unknown	male	4896bb6da121396599d8c2966d8b256e
10	75	0	basal_cell	normal	CFTR	unknown	male	4896bb6da121396599d8c2966d8b256e
11	75	0	basal_cell	normal	CFTR	unknown	male	4896bb6da121396599d8c2966d8b256e
12	75	0	basal_cell	normal	CFTR	unknown	male	4896bb6da121396599d8c2966d8b256e
13	75	0	basal_cell	normal	CFTR	unknown	male	4896bb6da121396599d8c2966d8b256e
14	75	0	basal_cell	normal	CFTR	unknown	male	4896bb6da121396599d8c2966d8b256e
15	75	0	basal_cell	normal	CFTR	unknown	male	4896bb6da121396599d8c2966d8b256e
16	75	0	basal_cell	normal	CFTR	unknown	male	4896bb6da121396599d8c2966d8b256e
17	75	0	basal_cell	normal	CFTR	unknown	male	4896bb6da121396599d8c2966d8b256e
18	75	0	basal_cell	normal	CFTR	unknown	male	4896bb6da121396599d8c2966d8b256e
19	75	0	basal_cell	normal	CFTR	unknown	male	4896bb6da121396599d8c2966d8b256e
20	75	0	basal_cell	normal	CFTR	unknown	male	4896bb6da121396599d8c2966d8b256e
21	75	0	basal_cell	normal	CFTR	unknown	male	4896bb6da121396599d8c2966d8b256e
22	75	0	basal_cell	normal	CFTR	unknown	male	4896bb6da121396599d8c2966d8b256e
23	75	0	basal_cell	normal	CFTR	unknown	male	4896bb6da121396599d8c2966d8b256e
24	75	0	basal_cell	normal	CFTR	unknown	male	4896bb6da121396599d8c2966d8b256e
25	75	0	basal_cell	normal	CFTR	unknown	male	4896bb6da121396599d8c2966d8b256e
26	75	0	basal_cell	normal	CFTR	unknown	male	4896bb6da121396599d8c2966d8b256e
27	75	0	basal_cell	normal	CFTR	unknown	male	4896bb6da121396599d8c2966d8b256e
28	75	0	basal_cell	normal	CFTR	unknown	male	4896bb6da121396599d8c2966d8b256e
29	75	0	basal_cell	normal	CFTR	unknown	male	4896bb6da121396599d8c2966d8b256e
30	75	0	basal_cell	normal	CFTR	unknown	male	4896bb6da121396599d8c2966d8b256e
31	75	0	basal_cell	normal	CFTR	unknown	male	4896bb6da121396599d8c2966d8b256e
32	75	0	basal_cell	normal	CFTR	unknown	male	4896bb6da121396599d8c2966d8b256e
33	75	0	basal_cell	normal	CFTR	unknown	male	4896bb6da121396599d8c2966d8b256e
34	75	0	basal_cell	normal	CFTR	unknown	male	4896bb6da121396599d8c2966d8b256e
35	75	0	basal_cell	normal	CFTR	unknown	male	4896bb6da121396599d8c2966d8b256e
36	75	0	basal_cell	normal	CFTR	unknown	male	4896bb6da121396599d8c2966d8b256e
37	75	0	basal_cell	normal	CFTR	unknown	male	4896bb6da121396599d8c2966d8b256e
38	75	0	basal_cell	normal	CFTR	unknown	male	4896bb6da121396599d8c2966d8b256e
39	75	0	basal_cell	normal	CFTR	unknown	male	4896bb6da121396599d8c2966d8b256e
40	75	0	basal_cell	normal	CFTR	unknown	male	4896bb6da121396599d8c2966d8b256e
41	75	0	basal_cell	normal	CFTR	unknown	male	4896bb6da121396599d8c2966d8b256e
42	75	0	basal_cell	normal	CFTR	unknown	male	4896bb6da121396599d8c2966d8b256e
43	75	0	basal_cell	normal	CFTR	unknown	male	4896bb6da121396599d8c2966d8b256e
44	75	0	basal_cell	normal	CFTR	unknown	male	4896bb6da121396599d8c2966d8b256e
45	75	0	basal_cell	normal	CFTR	unknown	male	4896bb6da121396599d8c2966d8b256e
46	75	0	basal_cell	normal	CFTR	unknown	male	4896bb6da121396599d8c2966d8b256e
47	75	0	basal_cell	normal	CFTR	unknown	male	4896bb6da121396599d8c2966d8b256e
48	75	0	basal_cell	normal	CFTR	unknown	male	4896bb6da121396599d8c2966d8b256e
49	75	0	basal_cell	normal	CFTR	unknown	male	4896bb6da121396599d8c2966d8b256e
50	75	0	basal_cell	normal	CFTR	unknown	male	4896bb6da121396599d8c2966d8b256e
51	75	0	basal_cell	normal	CFTR	unknown	male	4896bb6da121396599d8c2966d8b256e
52	75	0	basal_cell	normal	CFTR	unknown	male	4896bb6da121396599d8c2966d8b256e
53	75	0	basal_cell	normal	CFTR	unknown	male	4896bb6da121396599d8c2966d8b256e
54	51	0	basal_cell	normal	CFTR	unknown	female	cea6f503d2182f4bd08258054db8d14c
55	51	86.3483	basal_cell	normal	CFTR	unknown	female	cea6f503d2182f4bd08258054db8d14c
56	51	0	basal_cell	normal	CFTR	unknown	female	cea6f503d2182f4bd08258054db8d14c
57	51	67.6911	basal_cell	normal	CFTR	unknown	female	cea6f503d2182f4bd08258054db8d14c
58	51	0	basal_cell	normal	CFTR	unknown	female	cea6f503d2182f4bd08258054db8d14c
59	51	0	basal_cell	normal	CFTR	unknown	female	cea6f503d2182f4bd08258054db8d14c
60	51	0	basal_cell	normal	CFTR	unknown	female	cea6f503d2182f4bd08258054db8d14c
61	51	20.2972	basal_cell	normal	CFTR	unknown	female	cea6f503d2182f4bd08258054db8d14c
62	51	0	basal_cell	normal	CFTR	unknown	female	cea6f503d2182f4bd08258054db8d14c
63	51	0	basal_cell	normal	CFTR	unknown	female	cea6f503d2182f4bd08258054db8d14c
64	51	0	basal_cell	normal	CFTR	unknown	female	cea6f503d2182f4bd08258054db8d14c
65	51	0	basal_cell	normal	CFTR	unknown	female	cea6f503d2182f4bd08258054db8d14c
66	51	0	basal_cell	normal	CFTR	unknown	female	cea6f503d2182f4bd08258054db8d14c
67	51	0	basal_cell	normal	CFTR	unknown	female	cea6f503d2182f4bd08258054db8d14c
68	51	0	basal_cell	normal	CFTR	unknown	female	cea6f503d2182f4bd08258054db8d14c
69	51	0	basal_cell	normal	CFTR	unknown	female	cea6f503d2182f4bd08258054db8d14c
70	51	0	basal_cell	normal	CFTR	unknown	female	cea6f503d2182f4bd08258054db8d14c
71	51	0	basal_cell	normal	CFTR	unknown	female	cea6f503d2182f4bd08258054db8d14c
72	51	0	basal_cell	normal	CFTR	unknown	female	cea6f503d2182f4bd08258054db8d14c
73	51	77.2559	basal_cell	normal	CFTR	unknown	female	cea6f503d2182f4bd08258054db8d14c
74	51	0	basal_cell	normal	CFTR	unknown	female	cea6f503d2182f4bd08258054db8d14c
75	51	0	basal_cell	normal	CFTR	unknown	female	cea6f503d2182f4bd08258054db8d14c
76	51	0	basal_cell	normal	CFTR	unknown	female	cea6f503d2182f4bd08258054db8d14c
77	51	0	basal_cell	normal	CFTR	unknown	female	cea6f503d2182f4bd08258054db8d14c
78	51	0	basal_cell	normal	CFTR	unknown	female	cea6f503d2182f4bd08258054db8d14c
79	51	102.396	basal_cell	normal	CFTR	unknown	female	cea6f503d2182f4bd08258054db8d14c
80	51	0	basal_cell	normal	CFTR	unknown	female	cea6f503d2182f4bd08258054db8d14c
81	51	0	basal_cell	normal	CFTR	unknown	female	cea6f503d2182f4bd08258054db8d14c
82	51	0	basal_cell	normal	CFTR	unknown	female	cea6f503d2182f4bd08258054db8d14c
83	51	0	basal_cell	normal	CFTR	unknown	female	cea6f503d2182f4bd08258054db8d14c
84	51	54.7435	basal_cell	normal	CFTR	unknown	female	cea6f503d2182f4bd08258054db8d14c
85	51	0	basal_cell	normal	CFTR	unknown	female	cea6f503d2182f4bd08258054db8d14c
86	51	0	basal_cell	normal	CFTR	unknown	female	cea6f503d2182f4bd08258054db8d14c
87	51	0	basal_cell	normal	CFTR	unknown	female	cea6f503d2182f4bd08258054db8d14c
88	51	0	basal_cell	normal	CFTR	unknown	female	cea6f503d2182f4bd08258054db8d14c
89	51	0	basal_cell	normal	CFTR	unknown	female	cea6f503d2182f4bd08258054db8d14c
90	51	0	basal_cell	normal	CFTR	unknown	female	cea6f503d2182f4bd08258054db8d14c
91	51	0	basal_cell	normal	CFTR	unknown	female	cea6f503d2182f4bd08258054db8d14c
92	51	0	basal_cell	normal	CFTR	unknown	female	cea6f503d2182f4bd08258054db8d14c
93	51	0	basal_cell	normal	CFTR	unknown	female	cea6f503d2182f4bd08258054db8d14c
94	51	0	basal_cell	normal	CFTR	unknown	female	cea6f503d2182f4bd08258054db8d14c
95	51	0	basal_cell	normal	CFTR	unknown	female	cea6f503d2182f4bd08258054db8d14c
96	51	0	basal_cell	normal	CFTR	unknown	female	cea6f503d2182f4bd08258054db8d14c
97	51	0	basal_cell	normal	CFTR	unknown	female	cea6f503d2182f4bd08258054db8d14c
98	51	42.9516	basal_cell	normal	CFTR	unknown	female	cea6f503d2182f4bd08258054db8d14c
99	51	0	basal_cell	normal	CFTR	unknown	female	cea6f503d2182f4bd08258054db8d14c
100	51	0	basal_cell	normal	CFTR	unknown	female	cea6f503d2182f4bd08258054db8d14c
101	51	0	basal_cell	normal	CFTR	unknown	female	cea6f503d2182f4bd08258054db8d14c
102	51	0	basal_cell	normal	CFTR	unknown	female	cea6f503d2182f4bd08258054db8d14c
103	51	0	basal_cell	normal	CFTR	unknown	female	cea6f503d2182f4bd08258054db8d14c
104	51	85.0123	basal_cell	normal	CFTR	unknown	female	cea6f503d2182f4bd08258054db8d14c
105	51	0	basal_cell	normal	CFTR	unknown	female	cea6f503d2182f4bd08258054db8d14c
106	51	0	basal_cell	normal	CFTR	unknown	female	cea6f503d2182f4bd08258054db8d14c
107	51	0	basal_cell	normal	CFTR	unknown	female	cea6f503d2182f4bd08258054db8d14c
108	51	49.3364	basal_cell	normal	CFTR	unknown	female	cea6f503d2182f4bd08258054db8d14c
109	51	0	basal_cell	normal	CFTR	unknown	female	cea6f503d2182f4bd08258054db8d14c
110	51	0	basal_cell	normal	CFTR	unknown	female	cea6f503d2182f4bd08258054db8d14c
111	51	0	basal_cell	normal	CFTR	unknown	female	cea6f503d2182f4bd08258054db8d14c
112	51	38.6459	basal_cell	normal	CFTR	unknown	female	cea6f503d2182f4bd08258054db8d14c
113	51	68.3434	basal_cell	normal	CFTR	unknown	female	cea6f503d2182f4bd08258054db8d14c
114	51	0	basal_cell	normal	CFTR	unknown	female	cea6f503d2182f4bd08258054db8d14c
115	51	0	basal_cell	normal	CFTR	unknown	female	cea6f503d2182f4bd08258054db8d14c
116	51	0	basal_cell	normal	CFTR	unknown	female	cea6f503d2182f4bd08258054db8d14c
117	51	0	basal_cell	normal	CFTR	unknown	female	cea6f503d2182f4bd08258054db8d14c
118	51	0	basal_cell	normal	CFTR	unknown	female	cea6f503d2182f4bd08258054db8d14c
119	51	0	basal_cell	normal	CFTR	unknown	female	cea6f503d2182f4bd08258054db8d14c
120	51	0	basal_cell	normal	CFTR	unknown	female	cea6f503d2182f4bd08258054db8d14c
121	51	0	basal_cell	normal	CFTR	unknown	female	cea6f503d2182f4bd08258054db8d14c
122	51	93.5191	basal_cell	normal	CFTR	unknown	female	cea6f503d2182f4bd08258054db8d14c
123	51	0	basal_cell	normal	CFTR	unknown	female	cea6f503d2182f4bd08258054db8d14c
124	51	0	basal_cell	normal	CFTR	unknown	female	cea6f503d2182f4bd08258054db8d14c
125	51	0	basal_cell	normal	CFTR	unknown	female	cea6f503d2182f4bd08258054db8d14c
126	51	39.0518	basal_cell	normal	CFTR	unknown	female	cea6f503d2182f4bd08258054db8d14c
127	51	0	basal_cell	normal	CFTR	unknown	female	cea6f503d2182f4bd08258054db8d14c
128	51	73.443	basal_cell	normal	CFTR	unknown	female	cea6f503d2182f4bd08258054db8d14c
129	51	72.1761	basal_cell	normal	CFTR	unknown	female	cea6f503d2182f4bd08258054db8d14c
130	51	0	basal_cell	normal	CFTR	unknown	female	cea6f503d2182f4bd08258054db8d14c
131	51	0	basal_cell	normal	CFTR	unknown	female	cea6f503d2182f4bd08258054db8d14c
132	51	0	basal_cell	normal	CFTR	unknown	female	cea6f503d2182f4bd08258054db8d14c
133	51	0	basal_cell	normal	CFTR	unknown	female	cea6f503d2182f4bd08258054db8d14c
134	51	0	basal_cell	normal	CFTR	unknown	female	cea6f503d2182f4bd08258054db8d14c
135	51	0	basal_cell	normal	CFTR	unknown	female	cea6f503d2182f4bd08258054db8d14c
136	51	0	basal_cell	normal	CFTR	unknown	female	cea6f503d2182f4bd08258054db8d14c
137	51	0	basal_cell	normal	CFTR	unknown	female	cea6f503d2182f4bd08258054db8d14c
138	51	88.7548	basal_cell	normal	CFTR	unknown	female	cea6f503d2182f4bd08258054db8d14c
139	51	112.892	basal_cell	normal	CFTR	unknown	female	cea6f503d2182f4bd08258054db8d14c
140	51	147.689	basal_cell	normal	CFTR	unknown	female	cea6f503d2182f4bd08258054db8d14c
141	51	0	basal_cell	normal	CFTR	unknown	female	cea6f503d2182f4bd08258054db8d14c
142	51	0	basal_cell	normal	CFTR	unknown	female	cea6f503d2182f4bd08258054db8d14c
143	51	0	basal_cell	normal	CFTR	unknown	female	cea6f503d2182f4bd08258054db8d14c
144	51	0	basal_cell	normal	CFTR	unknown	female	cea6f503d2182f4bd08258054db8d14c
145	51	0	basal_cell	normal	CFTR	unknown	female	cea6f503d2182f4bd08258054db8d14c
146	51	0	basal_cell	normal	CFTR	unknown	female	cea6f503d2182f4bd08258054db8d14c
147	51	0	basal_cell	normal	CFTR	unknown	female	cea6f503d2182f4bd08258054db8d14c
148	51	0	basal_cell	normal	CFTR	unknown	female	cea6f503d2182f4bd08258054db8d14c
149	51	0	basal_cell	normal	CFTR	unknown	female	cea6f503d2182f4bd08258054db8d14c
150	51	10.3135	basal_cell	normal	CFTR	unknown	female	cea6f503d2182f4bd08258054db8d14c
151	51	0	basal_cell	normal	CFTR	unknown	female	cea6f503d2182f4bd08258054db8d14c
152	51	0	basal_cell	normal	CFTR	unknown	female	cea6f503d2182f4bd08258054db8d14c
153	51	0	basal_cell	normal	CFTR	unknown	female	cea6f503d2182f4bd08258054db8d14c
154	51	0	basal_cell	normal	CFTR	unknown	female	cea6f503d2182f4bd08258054db8d14c
155	51	0	basal_cell	normal	CFTR	unknown	female	cea6f503d2182f4bd08258054db8d14c
156	51	68.0504	basal_cell	normal	CFTR	unknown	female	cea6f503d2182f4bd08258054db8d14c
157	51	69.3289	basal_cell	normal	CFTR	unknown	female	cea6f503d2182f4bd08258054db8d14c
158	51	0	basal_cell	normal	CFTR	unknown	female	cea6f503d2182f4bd08258054db8d14c
159	51	0	basal_cell	normal	CFTR	unknown	female	cea6f503d2182f4bd08258054db8d14c
160	51	0	basal_cell	normal	CFTR	unknown	female	cea6f503d2182f4bd08258054db8d14c
161	51	0	basal_cell	normal	CFTR	unknown	female	cea6f503d2182f4bd08258054db8d14c
162	51	0	basal_cell	normal	CFTR	unknown	female	cea6f503d2182f4bd08258054db8d14c
163	51	0	basal_cell	normal	CFTR	unknown	female	cea6f503d2182f4bd08258054db8d14c
164	51	0	basal_cell	normal	CFTR	unknown	female	cea6f503d2182f4bd08258054db8d14c
165	51	46.6418	basal_cell	normal	CFTR	unknown	female	cea6f503d2182f4bd08258054db8d14c
166	51	0	basal_cell	normal	CFTR	unknown	female	cea6f503d2182f4bd08258054db8d14c
167	51	0	basal_cell	normal	CFTR	unknown	female	cea6f503d2182f4bd08258054db8d14c
168	51	0	basal_cell	normal	CFTR	unknown	female	cea6f503d2182f4bd08258054db8d14c
169	51	58.283	basal_cell	normal	CFTR	unknown	female	cea6f503d2182f4bd08258054db8d14c
170	51	0	basal_cell	normal	CFTR	unknown	female	cea6f503d2182f4bd08258054db8d14c
171	51	231.83	basal_cell	normal	CFTR	unknown	female	cea6f503d2182f4bd08258054db8d14c
172	51	0	basal_cell	normal	CFTR	unknown	female	cea6f503d2182f4bd08258054db8d14c
173	51	0	basal_cell	normal	CFTR	unknown	female	cea6f503d2182f4bd08258054db8d14c
174	51	0	basal_cell	normal	CFTR	unknown	female	cea6f503d2182f4bd08258054db8d14c
175	51	0	basal_cell	normal	CFTR	unknown	female	cea6f503d2182f4bd08258054db8d14c
176	51	0	basal_cell	normal	CFTR	unknown	female	cea6f503d2182f4bd08258054db8d14c
177	51	0	basal_cell	normal	CFTR	unknown	female	cea6f503d2182f4bd08258054db8d14c
178	51	0	basal_cell	normal	CFTR	unknown	female	cea6f503d2182f4bd08258054db8d14c
179	51	0	basal_cell	normal	CFTR	unknown	female	cea6f503d2182f4bd08258054db8d14c
180	51	0	basal_cell	normal	CFTR	unknown	female	cea6f503d2182f4bd08258054db8d14c
181	51	0	basal_cell	normal	CFTR	unknown	female	cea6f503d2182f4bd08258054db8d14c
182	51	0	basal_cell	normal	CFTR	unknown	female	cea6f503d2182f4bd08258054db8d14c
183	51	321.957	basal_cell	normal	CFTR	unknown	female	cea6f503d2182f4bd08258054db8d14c
184	51	0	basal_cell	normal	CFTR	unknown	female	cea6f503d2182f4bd08258054db8d14c
185	51	0	basal_cell	normal	CFTR	unknown	female	cea6f503d2182f4bd08258054db8d14c
186	51	0	basal_cell	normal	CFTR	unknown	female	cea6f503d2182f4bd08258054db8d14c
187	51	69.4734	basal_cell	normal	CFTR	unknown	female	cea6f503d2182f4bd08258054db8d14c
188	51	0	basal_cell	normal	CFTR	unknown	female	cea6f503d2182f4bd08258054db8d14c
189	51	0	basal_cell	normal	CFTR	unknown	female	cea6f503d2182f4bd08258054db8d14c
190	51	0	basal_cell	normal	CFTR	unknown	female	cea6f503d2182f4bd08258054db8d14c
191	51	0	basal_cell	normal	CFTR	unknown	female	cea6f503d2182f4bd08258054db8d14c
192	51	0	basal_cell	normal	CFTR	unknown	female	cea6f503d2182f4bd08258054db8d14c
193	51	0	basal_cell	normal	CFTR	unknown	female	cea6f503d2182f4bd08258054db8d14c
194	51	0	basal_cell	normal	CFTR	unknown	female	cea6f503d2182f4bd08258054db8d14c
195	51	0	basal_cell	normal	CFTR	unknown	female	cea6f503d2182f4bd08258054db8d14c
196	51	74.1675	basal_cell	normal	CFTR	unknown	female	cea6f503d2182f4bd08258054db8d14c
197	51	0	basal_cell	normal	CFTR	unknown	female	cea6f503d2182f4bd08258054db8d14c
198	51	0	basal_cell	normal	CFTR	unknown	female	cea6f503d2182f4bd08258054db8d14c
199	51	0	basal_cell	normal	CFTR	unknown	female	cea6f503d2182f4bd08258054db8d14c
200	51	0	basal_cell	normal	CFTR	unknown	female	cea6f503d2182f4bd08258054db8d14c
201	51	0	basal_cell	normal	CFTR	unknown	female	cea6f503d2182f4bd08258054db8d14c
202	51	0	basal_cell	normal	CFTR	unknown	female	cea6f503d2182f4bd08258054db8d14c
203	51	0	basal_cell	normal	CFTR	unknown	female	cea6f503d2182f4bd08258054db8d14c
204	51	0	basal_cell	normal	CFTR	unknown	female	cea6f503d2182f4bd08258054db8d14c
205	51	0	basal_cell	normal	CFTR	unknown	female	cea6f503d2182f4bd08258054db8d14c
206	51	0	basal_cell	normal	CFTR	unknown	female	cea6f503d2182f4bd08258054db8d14c
207	51	0	basal_cell	normal	CFTR	unknown	female	cea6f503d2182f4bd08258054db8d14c
208	51	0	basal_cell	normal	CFTR	unknown	female	cea6f503d2182f4bd08258054db8d14c
209	51	0	basal_cell	normal	CFTR	unknown	female	cea6f503d2182f4bd08258054db8d14c
210	51	95.9693	basal_cell	normal	CFTR	unknown	female	cea6f503d2182f4bd08258054db8d14c
211	51	0	basal_cell	normal	CFTR	unknown	female	cea6f503d2182f4bd08258054db8d14c
212	51	0	basal_cell	normal	CFTR	unknown	female	cea6f503d2182f4bd08258054db8d14c
213	51	0	basal_cell	normal	CFTR	unknown	female	cea6f503d2182f4bd08258054db8d14c
214	51	78.6596	basal_cell	normal	CFTR	unknown	female	cea6f503d2182f4bd08258054db8d14c
215	51	0	basal_cell	normal	CFTR	unknown	female	cea6f503d2182f4bd08258054db8d14c
216	51	0	basal_cell	normal	CFTR	unknown	female	cea6f503d2182f4bd08258054db8d14c
217	51	0	basal_cell	normal	CFTR	unknown	female	cea6f503d2182f4bd08258054db8d14c
218	51	123.839	basal_cell	normal	CFTR	unknown	female	cea6f503d2182f4bd08258054db8d14c
219	51	0	basal_cell	normal	CFTR	unknown	female	cea6f503d2182f4bd08258054db8d14c
220	51	144.592	basal_cell	normal	CFTR	unknown	female	cea6f503d2182f4bd08258054db8d14c
221	51	144.823	basal_cell	normal	CFTR	unknown	female	cea6f503d2182f4bd08258054db8d14c
222	51	92.1659	basal_cell	normal	CFTR	unknown	female	cea6f503d2182f4bd08258054db8d14c
223	51	29.1826	basal_cell	normal	CFTR	unknown	female	cea6f503d2182f4bd08258054db8d14c
224	51	0	basal_cell	normal	CFTR	unknown	female	cea6f503d2182f4bd08258054db8d14c
225	51	0	basal_cell	normal	CFTR	unknown	female	cea6f503d2182f4bd08258054db8d14c
226	51	0	basal_cell	normal	CFTR	unknown	female	cea6f503d2182f4bd08258054db8d14c
227	51	0	basal_cell	normal	CFTR	unknown	female	cea6f503d2182f4bd08258054db8d14c
228	51	0	basal_cell	normal	CFTR	unknown	female	cea6f503d2182f4bd08258054db8d14c
229	51	0	basal_cell	normal	CFTR	unknown	female	cea6f503d2182f4bd08258054db8d14c
230	51	0	basal_cell	normal	CFTR	unknown	female	cea6f503d2182f4bd08258054db8d14c
231	51	0	basal_cell	normal	CFTR	unknown	female	cea6f503d2182f4bd08258054db8d14c
232	51	0	basal_cell	normal	CFTR	unknown	female	cea6f503d2182f4bd08258054db8d14c
233	51	0	basal_cell	normal	CFTR	unknown	female	cea6f503d2182f4bd08258054db8d14c
234	51	0	basal_cell	normal	CFTR	unknown	female	cea6f503d2182f4bd08258054db8d14c
235	51	72.8651	basal_cell	normal	CFTR	unknown	female	cea6f503d2182f4bd08258054db8d14c
236	51	0	basal_cell	normal	CFTR	unknown	female	cea6f503d2182f4bd08258054db8d14c
237	51	0	basal_cell	normal	CFTR	unknown	female	cea6f503d2182f4bd08258054db8d14c
238	51	0	basal_cell	normal	CFTR	unknown	female	cea6f503d2182f4bd08258054db8d14c
239	51	0	basal_cell	normal	CFTR	unknown	female	cea6f503d2182f4bd08258054db8d14c
240	51	0	basal_cell	normal	CFTR	unknown	female	cea6f503d2182f4bd08258054db8d14c
241	51	0	basal_cell	normal	CFTR	unknown	female	cea6f503d2182f4bd08258054db8d14c
242	51	0	basal_cell	normal	CFTR	unknown	female	cea6f503d2182f4bd08258054db8d14c
243	51	0	basal_cell	normal	CFTR	unknown	female	cea6f503d2182f4bd08258054db8d14c
244	51	0	basal_cell	normal	CFTR	unknown	female	cea6f503d2182f4bd08258054db8d14c
245	51	0	basal_cell	normal	CFTR	unknown	female	cea6f503d2182f4bd08258054db8d14c
246	51	0	basal_cell	normal	CFTR	unknown	female	cea6f503d2182f4bd08258054db8d14c
247	51	0	basal_cell	normal	CFTR	unknown	female	cea6f503d2182f4bd08258054db8d14c
248	51	0	basal_cell	normal	CFTR	unknown	female	cea6f503d2182f4bd08258054db8d14c
249	51	0	basal_cell	normal	CFTR	unknown	female	cea6f503d2182f4bd08258054db8d14c
250	51	0	basal_cell	normal	CFTR	unknown	female	cea6f503d2182f4bd08258054db8d14c
251	51	0	basal_cell	normal	CFTR	unknown	female	cea6f503d2182f4bd08258054db8d14c
252	51	0	basal_cell	normal	CFTR	unknown	female	cea6f503d2182f4bd08258054db8d14c
253	51	0	basal_cell	normal	CFTR	unknown	female	cea6f503d2182f4bd08258054db8d14c
254	51	0	basal_cell	normal	CFTR	unknown	female	cea6f503d2182f4bd08258054db8d14c
255	51	0	basal_cell	normal	CFTR	unknown	female	cea6f503d2182f4bd08258054db8d14c
256	51	46.6048	basal_cell	normal	CFTR	unknown	female	cea6f503d2182f4bd08258054db8d14c
257	51	0	basal_cell	normal	CFTR	unknown	female	cea6f503d2182f4bd08258054db8d14c
258	51	10.6817	basal_cell	normal	CFTR	unknown	female	cea6f503d2182f4bd08258054db8d14c
259	51	0	basal_cell	normal	CFTR	unknown	female	cea6f503d2182f4bd08258054db8d14c
260	51	0	basal_cell	normal	CFTR	unknown	female	cea6f503d2182f4bd08258054db8d14c
261	51	0	basal_cell	normal	CFTR	unknown	female	cea6f503d2182f4bd08258054db8d14c
262	51	0	basal_cell	normal	CFTR	unknown	female	cea6f503d2182f4bd08258054db8d14c
263	51	0	basal_cell	normal	CFTR	unknown	female	cea6f503d2182f4bd08258054db8d14c
264	51	0	basal_cell	normal	CFTR	unknown	female	cea6f503d2182f4bd08258054db8d14c
265	51	0	basal_cell	normal	CFTR	unknown	female	cea6f503d2182f4bd08258054db8d14c
266	51	42.9203	basal_cell	normal	CFTR	unknown	female	cea6f503d2182f4bd08258054db8d14c
267	51	0	basal_cell	normal	CFTR	unknown	female	cea6f503d2182f4bd08258054db8d14c
268	51	0	basal_cell	normal	CFTR	unknown	female	cea6f503d2182f4bd08258054db8d14c
269	51	0	basal_cell	normal	CFTR	unknown	female	cea6f503d2182f4bd08258054db8d14c
270	51	0	basal_cell	normal	CFTR	unknown	female	cea6f503d2182f4bd08258054db8d14c
271	51	0	basal_cell	normal	CFTR	unknown	female	cea6f503d2182f4bd08258054db8d14c
272	51	22.4034	basal_cell	normal	CFTR	unknown	female	cea6f503d2182f4bd08258054db8d14c
273	51	14.4569	basal_cell	normal	CFTR	unknown	female	cea6f503d2182f4bd08258054db8d14c
274	51	0	basal_cell	normal	CFTR	unknown	female	cea6f503d2182f4bd08258054db8d14c
275	51	0	basal_cell	normal	CFTR	unknown	female	cea6f503d2182f4bd08258054db8d14c
276	51	0	basal_cell	normal	CFTR	unknown	female	cea6f503d2182f4bd08258054db8d14c
277	51	0	basal_cell	normal	CFTR	unknown	female	cea6f503d2182f4bd08258054db8d14c
278	51	18.9218	basal_cell	normal	CFTR	unknown	female	cea6f503d2182f4bd08258054db8d14c
279	51	17.6772	basal_cell	normal	CFTR	unknown	female	cea6f503d2182f4bd08258054db8d14c
280	51	0	basal_cell	normal	CFTR	unknown	female	cea6f503d2182f4bd08258054db8d14c
281	51	0	basal_cell	normal	CFTR	unknown	female	cea6f503d2182f4bd08258054db8d14c
282	51	0	basal_cell	normal	CFTR	unknown	female	cea6f503d2182f4bd08258054db8d14c
283	51	46.5484	basal_cell	normal	CFTR	unknown	female	cea6f503d2182f4bd08258054db8d14c
284	51	28.8434	basal_cell	normal	CFTR	unknown	female	cea6f503d2182f4bd08258054db8d14c
285	51	0	basal_cell	normal	CFTR	unknown	female	cea6f503d2182f4bd08258054db8d14c
286	51	0	basal_cell	normal	CFTR	unknown	female	cea6f503d2182f4bd08258054db8d14c
287	51	0	basal_cell	normal	CFTR	unknown	female	cea6f503d2182f4bd08258054db8d14c
288	51	28.7994	basal_cell	normal	CFTR	unknown	female	cea6f503d2182f4bd08258054db8d14c
289	51	0	basal_cell	normal	CFTR	unknown	female	cea6f503d2182f4bd08258054db8d14c
290	51	0	basal_cell	normal	CFTR	unknown	female	cea6f503d2182f4bd08258054db8d14c
291	51	0	basal_cell	normal	CFTR	unknown	female	cea6f503d2182f4bd08258054db8d14c
292	51	0	basal_cell	normal	CFTR	unknown	female	cea6f503d2182f4bd08258054db8d14c
293	51	0	basal_cell	normal	CFTR	unknown	female	cea6f503d2182f4bd08258054db8d14c
294	51	34.3714	basal_cell	normal	CFTR	unknown	female	cea6f503d2182f4bd08258054db8d14c
295	46	0	basal_cell	normal	CFTR	unknown	male	81962404ed0044d3d6e4055f6d0c4698
296	46	0	basal_cell	normal	CFTR	unknown	male	81962404ed0044d3d6e4055f6d0c4698
297	46	0	basal_cell	normal	CFTR	unknown	male	81962404ed0044d3d6e4055f6d0c4698
298	46	0	basal_cell	normal	CFTR	unknown	male	81962404ed0044d3d6e4055f6d0c4698
299	46	0	basal_cell	normal	CFTR	unknown	male	81962404ed0044d3d6e4055f6d0c4698
300	46	0	basal_cell	normal	CFTR	unknown	male	81962404ed0044d3d6e4055f6d0c4698
301	46	0	basal_cell	normal	CFTR	unknown	male	81962404ed0044d3d6e4055f6d0c4698
302	46	0	basal_cell	normal	CFTR	unknown	male	81962404ed0044d3d6e4055f6d0c4698
303	46	0	basal_cell	normal	CFTR	unknown	male	81962404ed0044d3d6e4055f6d0c4698
304	46	0	basal_cell	normal	CFTR	unknown	male	81962404ed0044d3d6e4055f6d0c4698
305	46	0	basal_cell	normal	CFTR	unknown	male	81962404ed0044d3d6e4055f6d0c4698
306	46	0	basal_cell	normal	CFTR	unknown	male	81962404ed0044d3d6e4055f6d0c4698
307	46	0	basal_cell	normal	CFTR	unknown	male	81962404ed0044d3d6e4055f6d0c4698
308	46	0	basal_cell	normal	CFTR	unknown	male	81962404ed0044d3d6e4055f6d0c4698
309	46	0	basal_cell	normal	CFTR	unknown	male	81962404ed0044d3d6e4055f6d0c4698
310	46	0	basal_cell	normal	CFTR	unknown	male	81962404ed0044d3d6e4055f6d0c4698
311	46	0	basal_cell	normal	CFTR	unknown	male	81962404ed0044d3d6e4055f6d0c4698
312	46	0	basal_cell	normal	CFTR	unknown	male	81962404ed0044d3d6e4055f6d0c4698
313	46	0	basal_cell	normal	CFTR	unknown	male	81962404ed0044d3d6e4055f6d0c4698
314	46	61.5991	basal_cell	normal	CFTR	unknown	male	81962404ed0044d3d6e4055f6d0c4698
315	46	0	basal_cell	normal	CFTR	unknown	male	81962404ed0044d3d6e4055f6d0c4698
316	46	0	basal_cell	normal	CFTR	unknown	male	81962404ed0044d3d6e4055f6d0c4698
317	46	0	basal_cell	normal	CFTR	unknown	male	81962404ed0044d3d6e4055f6d0c4698
318	46	0	basal_cell	normal	CFTR	unknown	male	81962404ed0044d3d6e4055f6d0c4698
319	46	0	basal_cell	normal	CFTR	unknown	male	81962404ed0044d3d6e4055f6d0c4698
320	46	0	basal_cell	normal	CFTR	unknown	male	81962404ed0044d3d6e4055f6d0c4698
321	46	0	basal_cell	normal	CFTR	unknown	male	81962404ed0044d3d6e4055f6d0c4698
322	46	0	basal_cell	normal	CFTR	unknown	male	81962404ed0044d3d6e4055f6d0c4698
323	46	0	basal_cell	normal	CFTR	unknown	male	81962404ed0044d3d6e4055f6d0c4698
324	46	0	basal_cell	normal	CFTR	unknown	male	81962404ed0044d3d6e4055f6d0c4698
325	46	0	basal_cell	normal	CFTR	unknown	male	81962404ed0044d3d6e4055f6d0c4698
326	46	0	basal_cell	normal	CFTR	unknown	male	81962404ed0044d3d6e4055f6d0c4698
327	46	0	basal_cell	normal	CFTR	unknown	male	81962404ed0044d3d6e4055f6d0c4698
328	46	0	basal_cell	normal	CFTR	unknown	male	81962404ed0044d3d6e4055f6d0c4698
329	46	0	basal_cell	normal	CFTR	unknown	male	81962404ed0044d3d6e4055f6d0c4698
330	46	0	basal_cell	normal	CFTR	unknown	male	81962404ed0044d3d6e4055f6d0c4698
331	46	0	basal_cell	normal	CFTR	unknown	male	81962404ed0044d3d6e4055f6d0c4698
332	46	0	basal_cell	normal	CFTR	unknown	male	81962404ed0044d3d6e4055f6d0c4698
333	46	41.377	basal_cell	normal	CFTR	unknown	male	81962404ed0044d3d6e4055f6d0c4698
334	46	0	basal_cell	normal	CFTR	unknown	male	81962404ed0044d3d6e4055f6d0c4698
335	46	0	basal_cell	normal	CFTR	unknown	male	81962404ed0044d3d6e4055f6d0c4698
336	46	0	basal_cell	normal	CFTR	unknown	male	81962404ed0044d3d6e4055f6d0c4698
337	46	0	basal_cell	normal	CFTR	unknown	male	81962404ed0044d3d6e4055f6d0c4698
338	46	0	basal_cell	normal	CFTR	unknown	male	81962404ed0044d3d6e4055f6d0c4698
339	46	0	basal_cell	normal	CFTR	unknown	male	81962404ed0044d3d6e4055f6d0c4698
340	46	63.1353	basal_cell	normal	CFTR	unknown	male	81962404ed0044d3d6e4055f6d0c4698
341	46	0	basal_cell	normal	CFTR	unknown	male	81962404ed0044d3d6e4055f6d0c4698
342	46	0	basal_cell	normal	CFTR	unknown	male	81962404ed0044d3d6e4055f6d0c4698
343	46	0	basal_cell	normal	CFTR	unknown	male	81962404ed0044d3d6e4055f6d0c4698
344	46	0	basal_cell	normal	CFTR	unknown	male	81962404ed0044d3d6e4055f6d0c4698
345	46	0	basal_cell	normal	CFTR	unknown	male	81962404ed0044d3d6e4055f6d0c4698
346	46	0	basal_cell	normal	CFTR	unknown	male	81962404ed0044d3d6e4055f6d0c4698
347	46	0	basal_cell	normal	CFTR	unknown	male	81962404ed0044d3d6e4055f6d0c4698
348	46	0	basal_cell	normal	CFTR	unknown	male	81962404ed0044d3d6e4055f6d0c4698
349	46	0	basal_cell	normal	CFTR	unknown	male	81962404ed0044d3d6e4055f6d0c4698
350	46	0	basal_cell	normal	CFTR	unknown	male	81962404ed0044d3d6e4055f6d0c4698
351	46	0	basal_cell	normal	CFTR	unknown	male	81962404ed0044d3d6e4055f6d0c4698
352	46	0	basal_cell	normal	CFTR	unknown	male	81962404ed0044d3d6e4055f6d0c4698
353	46	135.501	basal_cell	normal	CFTR	unknown	male	81962404ed0044d3d6e4055f6d0c4698
354	46	0	basal_cell	normal	CFTR	unknown	male	81962404ed0044d3d6e4055f6d0c4698
355	46	0	basal_cell	normal	CFTR	unknown	male	81962404ed0044d3d6e4055f6d0c4698
356	46	0	basal_cell	normal	CFTR	unknown	male	81962404ed0044d3d6e4055f6d0c4698
357	46	0	basal_cell	normal	CFTR	unknown	male	81962404ed0044d3d6e4055f6d0c4698
358	46	0	basal_cell	normal	CFTR	unknown	male	81962404ed0044d3d6e4055f6d0c4698
359	46	0	basal_cell	normal	CFTR	unknown	male	81962404ed0044d3d6e4055f6d0c4698
360	46	0	basal_cell	normal	CFTR	unknown	male	81962404ed0044d3d6e4055f6d0c4698
361	46	0	basal_cell	normal	CFTR	unknown	male	81962404ed0044d3d6e4055f6d0c4698
362	46	102.187	basal_cell	normal	CFTR	unknown	male	81962404ed0044d3d6e4055f6d0c4698
363	46	76.9408	basal_cell	normal	CFTR	unknown	male	81962404ed0044d3d6e4055f6d0c4698
364	46	0	basal_cell	normal	CFTR	unknown	male	81962404ed0044d3d6e4055f6d0c4698
365	46	60.154	basal_cell	normal	CFTR	unknown	male	81962404ed0044d3d6e4055f6d0c4698
366	46	0	basal_cell	normal	CFTR	unknown	male	81962404ed0044d3d6e4055f6d0c4698
367	46	0	basal_cell	normal	CFTR	unknown	male	81962404ed0044d3d6e4055f6d0c4698
368	46	0	basal_cell	normal	CFTR	unknown	male	81962404ed0044d3d6e4055f6d0c4698
369	46	0	basal_cell	normal	CFTR	unknown	male	81962404ed0044d3d6e4055f6d0c4698
370	46	0	basal_cell	normal	CFTR	unknown	male	81962404ed0044d3d6e4055f6d0c4698
371	46	89.1743	basal_cell	normal	CFTR	unknown	male	81962404ed0044d3d6e4055f6d0c4698
372	46	0	basal_cell	normal	CFTR	unknown	male	81962404ed0044d3d6e4055f6d0c4698
373	46	0	basal_cell	normal	CFTR	unknown	male	81962404ed0044d3d6e4055f6d0c4698
374	46	0	basal_cell	normal	CFTR	unknown	male	81962404ed0044d3d6e4055f6d0c4698
375	46	0	basal_cell	normal	CFTR	unknown	male	81962404ed0044d3d6e4055f6d0c4698
376	46	0	basal_cell	normal	CFTR	unknown	male	81962404ed0044d3d6e4055f6d0c4698
377	46	0	basal_cell	normal	CFTR	unknown	male	81962404ed0044d3d6e4055f6d0c4698
378	46	0	basal_cell	normal	CFTR	unknown	male	81962404ed0044d3d6e4055f6d0c4698
379	46	0	basal_cell	normal	CFTR	unknown	male	81962404ed0044d3d6e4055f6d0c4698
380	46	0	basal_cell	normal	CFTR	unknown	male	81962404ed0044d3d6e4055f6d0c4698
381	46	0	basal_cell	normal	CFTR	unknown	male	81962404ed0044d3d6e4055f6d0c4698
382	46	0	basal_cell	normal	CFTR	unknown	male	81962404ed0044d3d6e4055f6d0c4698
383	46	114.443	basal_cell	normal	CFTR	unknown	male	81962404ed0044d3d6e4055f6d0c4698
384	46	0	basal_cell	normal	CFTR	unknown	male	81962404ed0044d3d6e4055f6d0c4698
385	46	0	basal_cell	normal	CFTR	unknown	male	81962404ed0044d3d6e4055f6d0c4698
386	46	0	basal_cell	normal	CFTR	unknown	male	81962404ed0044d3d6e4055f6d0c4698
387	46	0	basal_cell	normal	CFTR	unknown	male	81962404ed0044d3d6e4055f6d0c4698
388	46	0	basal_cell	normal	CFTR	unknown	male	81962404ed0044d3d6e4055f6d0c4698
389	46	0	basal_cell	normal	CFTR	unknown	male	81962404ed0044d3d6e4055f6d0c4698
390	46	0	basal_cell	normal	CFTR	unknown	male	81962404ed0044d3d6e4055f6d0c4698
391	46	0	basal_cell	normal	CFTR	unknown	male	81962404ed0044d3d6e4055f6d0c4698
392	46	0	basal_cell	normal	CFTR	unknown	male	81962404ed0044d3d6e4055f6d0c4698
393	46	0	basal_cell	normal	CFTR	unknown	male	81962404ed0044d3d6e4055f6d0c4698
394	46	0	basal_cell	normal	CFTR	unknown	male	81962404ed0044d3d6e4055f6d0c4698
395	46	0	basal_cell	normal	CFTR	unknown	male	81962404ed0044d3d6e4055f6d0c4698
396	46	0	basal_cell	normal	CFTR	unknown	male	81962404ed0044d3d6e4055f6d0c4698
397	46	0	basal_cell	normal	CFTR	unknown	male	81962404ed0044d3d6e4055f6d0c4698
398	46	0	basal_cell	normal	CFTR	unknown	male	81962404ed0044d3d6e4055f6d0c4698
399	46	0	basal_cell	normal	CFTR	unknown	male	81962404ed0044d3d6e4055f6d0c4698
400	46	71.1744	basal_cell	normal	CFTR	unknown	male	81962404ed0044d3d6e4055f6d0c4698
401	46	46.4468	basal_cell	normal	CFTR	unknown	male	81962404ed0044d3d6e4055f6d0c4698
402	46	0	basal_cell	normal	CFTR	unknown	male	81962404ed0044d3d6e4055f6d0c4698
403	46	0	basal_cell	normal	CFTR	unknown	male	81962404ed0044d3d6e4055f6d0c4698
404	46	0	basal_cell	normal	CFTR	unknown	male	81962404ed0044d3d6e4055f6d0c4698
405	46	0	basal_cell	normal	CFTR	unknown	male	81962404ed0044d3d6e4055f6d0c4698
406	46	0	basal_cell	normal	CFTR	unknown	male	81962404ed0044d3d6e4055f6d0c4698
407	46	0	basal_cell	normal	CFTR	unknown	male	81962404ed0044d3d6e4055f6d0c4698
408	46	0	basal_cell	normal	CFTR	unknown	male	81962404ed0044d3d6e4055f6d0c4698
409	46	115.79	basal_cell	normal	CFTR	unknown	male	81962404ed0044d3d6e4055f6d0c4698
410	46	0	basal_cell	normal	CFTR	unknown	male	81962404ed0044d3d6e4055f6d0c4698
411	46	0	basal_cell	normal	CFTR	unknown	male	81962404ed0044d3d6e4055f6d0c4698
412	46	0	basal_cell	normal	CFTR	unknown	male	81962404ed0044d3d6e4055f6d0c4698
413	46	0	basal_cell	normal	CFTR	unknown	male	81962404ed0044d3d6e4055f6d0c4698
414	46	0	basal_cell	normal	CFTR	unknown	male	81962404ed0044d3d6e4055f6d0c4698
415	46	0	basal_cell	normal	CFTR	unknown	male	81962404ed0044d3d6e4055f6d0c4698
416	46	0	basal_cell	normal	CFTR	unknown	male	81962404ed0044d3d6e4055f6d0c4698
417	46	0	basal_cell	normal	CFTR	unknown	male	81962404ed0044d3d6e4055f6d0c4698
418	46	0	basal_cell	normal	CFTR	unknown	male	81962404ed0044d3d6e4055f6d0c4698
419	46	0	basal_cell	normal	CFTR	unknown	male	81962404ed0044d3d6e4055f6d0c4698
420	46	0	basal_cell	normal	CFTR	unknown	male	81962404ed0044d3d6e4055f6d0c4698
421	46	0	basal_cell	normal	CFTR	unknown	male	81962404ed0044d3d6e4055f6d0c4698
422	46	0	basal_cell	normal	CFTR	unknown	male	81962404ed0044d3d6e4055f6d0c4698
423	46	0	basal_cell	normal	CFTR	unknown	male	81962404ed0044d3d6e4055f6d0c4698
424	46	0	basal_cell	normal	CFTR	unknown	male	81962404ed0044d3d6e4055f6d0c4698
425	46	0	basal_cell	normal	CFTR	unknown	male	81962404ed0044d3d6e4055f6d0c4698
426	46	0	basal_cell	normal	CFTR	unknown	male	81962404ed0044d3d6e4055f6d0c4698
427	46	104.015	basal_cell	normal	CFTR	unknown	male	81962404ed0044d3d6e4055f6d0c4698
428	46	50.5932	basal_cell	normal	CFTR	unknown	male	81962404ed0044d3d6e4055f6d0c4698
429	46	0	basal_cell	normal	CFTR	unknown	male	81962404ed0044d3d6e4055f6d0c4698
430	46	0	basal_cell	normal	CFTR	unknown	male	81962404ed0044d3d6e4055f6d0c4698
431	46	0	basal_cell	normal	CFTR	unknown	male	81962404ed0044d3d6e4055f6d0c4698
432	46	0	basal_cell	normal	CFTR	unknown	male	81962404ed0044d3d6e4055f6d0c4698
433	46	0	basal_cell	normal	CFTR	unknown	male	81962404ed0044d3d6e4055f6d0c4698
434	46	0	basal_cell	normal	CFTR	unknown	male	81962404ed0044d3d6e4055f6d0c4698
435	46	0	basal_cell	normal	CFTR	unknown	male	81962404ed0044d3d6e4055f6d0c4698
436	46	0	basal_cell	normal	CFTR	unknown	male	81962404ed0044d3d6e4055f6d0c4698
437	46	0	basal_cell	normal	CFTR	unknown	male	81962404ed0044d3d6e4055f6d0c4698
438	46	0	basal_cell	normal	CFTR	unknown	male	81962404ed0044d3d6e4055f6d0c4698
439	46	0	basal_cell	normal	CFTR	unknown	male	81962404ed0044d3d6e4055f6d0c4698
440	46	0	basal_cell	normal	CFTR	unknown	male	81962404ed0044d3d6e4055f6d0c4698
441	46	0	basal_cell	normal	CFTR	unknown	male	81962404ed0044d3d6e4055f6d0c4698
442	46	0	basal_cell	normal	CFTR	unknown	male	81962404ed0044d3d6e4055f6d0c4698
443	46	0	basal_cell	normal	CFTR	unknown	male	81962404ed0044d3d6e4055f6d0c4698
444	46	0	basal_cell	normal	CFTR	unknown	male	81962404ed0044d3d6e4055f6d0c4698
445	46	0	basal_cell	normal	CFTR	unknown	male	81962404ed0044d3d6e4055f6d0c4698
446	46	0	basal_cell	normal	CFTR	unknown	male	81962404ed0044d3d6e4055f6d0c4698
447	46	0	basal_cell	normal	CFTR	unknown	male	81962404ed0044d3d6e4055f6d0c4698
448	46	0	basal_cell	normal	CFTR	unknown	male	81962404ed0044d3d6e4055f6d0c4698
449	46	0	basal_cell	normal	CFTR	unknown	male	81962404ed0044d3d6e4055f6d0c4698
450	46	0	basal_cell	normal	CFTR	unknown	male	81962404ed0044d3d6e4055f6d0c4698
451	46	0	basal_cell	normal	CFTR	unknown	male	81962404ed0044d3d6e4055f6d0c4698
452	46	0	basal_cell	normal	CFTR	unknown	male	81962404ed0044d3d6e4055f6d0c4698
453	46	0	basal_cell	normal	CFTR	unknown	male	81962404ed0044d3d6e4055f6d0c4698
454	46	0	basal_cell	normal	CFTR	unknown	male	81962404ed0044d3d6e4055f6d0c4698
455	46	0	basal_cell	normal	CFTR	unknown	male	81962404ed0044d3d6e4055f6d0c4698
456	46	0	basal_cell	normal	CFTR	unknown	male	81962404ed0044d3d6e4055f6d0c4698
457	46	0	basal_cell	normal	CFTR	unknown	male	81962404ed0044d3d6e4055f6d0c4698
458	46	0	basal_cell	normal	CFTR	unknown	male	81962404ed0044d3d6e4055f6d0c4698
459	46	0	basal_cell	normal	CFTR	unknown	male	81962404ed0044d3d6e4055f6d0c4698
460	46	0	basal_cell	normal	CFTR	unknown	male	81962404ed0044d3d6e4055f6d0c4698
461	46	0	basal_cell	normal	CFTR	unknown	male	81962404ed0044d3d6e4055f6d0c4698
462	46	0	basal_cell	normal	CFTR	unknown	male	81962404ed0044d3d6e4055f6d0c4698
463	46	43.1369	basal_cell	normal	CFTR	unknown	male	81962404ed0044d3d6e4055f6d0c4698
464	46	0	basal_cell	normal	CFTR	unknown	male	81962404ed0044d3d6e4055f6d0c4698
465	46	0	basal_cell	normal	CFTR	unknown	male	81962404ed0044d3d6e4055f6d0c4698
466	46	52.0129	basal_cell	normal	CFTR	unknown	male	81962404ed0044d3d6e4055f6d0c4698
467	46	0	basal_cell	normal	CFTR	unknown	male	81962404ed0044d3d6e4055f6d0c4698
468	46	0	basal_cell	normal	CFTR	unknown	male	81962404ed0044d3d6e4055f6d0c4698
469	46	0	basal_cell	normal	CFTR	unknown	male	81962404ed0044d3d6e4055f6d0c4698
470	46	0	basal_cell	normal	CFTR	unknown	male	81962404ed0044d3d6e4055f6d0c4698
471	46	0	basal_cell	normal	CFTR	unknown	male	81962404ed0044d3d6e4055f6d0c4698
472	46	0	basal_cell	normal	CFTR	unknown	male	81962404ed0044d3d6e4055f6d0c4698
473	46	0	basal_cell	normal	CFTR	unknown	male	81962404ed0044d3d6e4055f6d0c4698
474	46	0	basal_cell	normal	CFTR	unknown	male	81962404ed0044d3d6e4055f6d0c4698
475	46	0	basal_cell	normal	CFTR	unknown	male	81962404ed0044d3d6e4055f6d0c4698
476	75	0	basal_cell	normal	CFTR	unknown	male	5a7b80674a97e438fb95533c394ba245
477	75	0	basal_cell	normal	CFTR	unknown	male	5a7b80674a97e438fb95533c394ba245
478	75	0	basal_cell	normal	CFTR	unknown	male	5a7b80674a97e438fb95533c394ba245
479	75	0	basal_cell	normal	CFTR	unknown	male	5a7b80674a97e438fb95533c394ba245
480	75	0	basal_cell	normal	CFTR	unknown	male	5a7b80674a97e438fb95533c394ba245
481	75	0	basal_cell	normal	CFTR	unknown	male	5a7b80674a97e438fb95533c394ba245
482	75	0	basal_cell	normal	CFTR	unknown	male	5a7b80674a97e438fb95533c394ba245
483	75	0	basal_cell	normal	CFTR	unknown	male	5a7b80674a97e438fb95533c394ba245
484	75	0	basal_cell	normal	CFTR	unknown	male	5a7b80674a97e438fb95533c394ba245
485	75	0	basal_cell	normal	CFTR	unknown	male	5a7b80674a97e438fb95533c394ba245
486	75	0	basal_cell	normal	CFTR	unknown	male	5a7b80674a97e438fb95533c394ba245
487	75	0	basal_cell	normal	CFTR	unknown	male	5a7b80674a97e438fb95533c394ba245
488	75	0	basal_cell	normal	CFTR	unknown	male	5a7b80674a97e438fb95533c394ba245
489	75	0	basal_cell	normal	CFTR	unknown	male	5a7b80674a97e438fb95533c394ba245
490	75	0	basal_cell	normal	CFTR	unknown	male	5a7b80674a97e438fb95533c394ba245
491	75	0	basal_cell	normal	CFTR	unknown	male	5a7b80674a97e438fb95533c394ba245
492	75	0	basal_cell	normal	CFTR	unknown	male	5a7b80674a97e438fb95533c394ba245
493	75	0	basal_cell	normal	CFTR	unknown	male	5a7b80674a97e438fb95533c394ba245
494	51	0	basal_cell	normal	CFTR	unknown	female	c91333b94a5a3d12753cb453a376791b
495	51	0	basal_cell	normal	CFTR	unknown	female	c91333b94a5a3d12753cb453a376791b
496	51	0	basal_cell	normal	CFTR	unknown	female	c91333b94a5a3d12753cb453a376791b
497	51	0	basal_cell	normal	CFTR	unknown	female	c91333b94a5a3d12753cb453a376791b
498	51	0	basal_cell	normal	CFTR	unknown	female	c91333b94a5a3d12753cb453a376791b
499	51	0	basal_cell	normal	CFTR	unknown	female	c91333b94a5a3d12753cb453a376791b
500	51	118.469	basal_cell	normal	CFTR	unknown	female	c91333b94a5a3d12753cb453a376791b
501	51	0	basal_cell	normal	CFTR	unknown	female	c91333b94a5a3d12753cb453a376791b
502	51	0	basal_cell	normal	CFTR	unknown	female	c91333b94a5a3d12753cb453a376791b
503	51	0	basal_cell	normal	CFTR	unknown	female	c91333b94a5a3d12753cb453a376791b
504	51	0	basal_cell	normal	CFTR	unknown	female	c91333b94a5a3d12753cb453a376791b
505	51	0	basal_cell	normal	CFTR	unknown	female	c91333b94a5a3d12753cb453a376791b
506	51	0	basal_cell	normal	CFTR	unknown	female	c91333b94a5a3d12753cb453a376791b
507	51	0	basal_cell	normal	CFTR	unknown	female	c91333b94a5a3d12753cb453a376791b
508	51	0	basal_cell	normal	CFTR	unknown	female	c91333b94a5a3d12753cb453a376791b
509	51	0	basal_cell	normal	CFTR	unknown	female	c91333b94a5a3d12753cb453a376791b
510	51	0	basal_cell	normal	CFTR	unknown	female	c91333b94a5a3d12753cb453a376791b
511	51	0	basal_cell	normal	CFTR	unknown	female	c91333b94a5a3d12753cb453a376791b
512	51	0	basal_cell	normal	CFTR	unknown	female	c91333b94a5a3d12753cb453a376791b
513	51	0	basal_cell	normal	CFTR	unknown	female	c91333b94a5a3d12753cb453a376791b
514	51	0	basal_cell	normal	CFTR	unknown	female	c91333b94a5a3d12753cb453a376791b
515	51	0	basal_cell	normal	CFTR	unknown	female	c91333b94a5a3d12753cb453a376791b
516	51	0	basal_cell	normal	CFTR	unknown	female	c91333b94a5a3d12753cb453a376791b
517	51	0	basal_cell	normal	CFTR	unknown	female	c91333b94a5a3d12753cb453a376791b
518	51	0	basal_cell	normal	CFTR	unknown	female	c91333b94a5a3d12753cb453a376791b
519	51	0	basal_cell	normal	CFTR	unknown	female	c91333b94a5a3d12753cb453a376791b
520	51	0	basal_cell	normal	CFTR	unknown	female	c91333b94a5a3d12753cb453a376791b
521	51	0	basal_cell	normal	CFTR	unknown	female	c91333b94a5a3d12753cb453a376791b
522	51	0	basal_cell	normal	CFTR	unknown	female	c91333b94a5a3d12753cb453a376791b
523	51	0	basal_cell	normal	CFTR	unknown	female	c91333b94a5a3d12753cb453a376791b
524	51	0	basal_cell	normal	CFTR	unknown	female	c91333b94a5a3d12753cb453a376791b
525	51	0	basal_cell	normal	CFTR	unknown	female	c91333b94a5a3d12753cb453a376791b
526	51	0	basal_cell	normal	CFTR	unknown	female	c91333b94a5a3d12753cb453a376791b
527	51	0	basal_cell	normal	CFTR	unknown	female	c91333b94a5a3d12753cb453a376791b
528	51	0	basal_cell	normal	CFTR	unknown	female	c91333b94a5a3d12753cb453a376791b
529	51	0	basal_cell	normal	CFTR	unknown	female	c91333b94a5a3d12753cb453a376791b
530	51	0	basal_cell	normal	CFTR	unknown	female	c91333b94a5a3d12753cb453a376791b
531	51	0	basal_cell	normal	CFTR	unknown	female	c91333b94a5a3d12753cb453a376791b
532	51	0	basal_cell	normal	CFTR	unknown	female	c91333b94a5a3d12753cb453a376791b
533	51	0	basal_cell	normal	CFTR	unknown	female	c91333b94a5a3d12753cb453a376791b
534	51	0	basal_cell	normal	CFTR	unknown	female	c91333b94a5a3d12753cb453a376791b
535	51	0	basal_cell	normal	CFTR	unknown	female	c91333b94a5a3d12753cb453a376791b
536	51	0	basal_cell	normal	CFTR	unknown	female	c91333b94a5a3d12753cb453a376791b
537	51	0	basal_cell	normal	CFTR	unknown	female	c91333b94a5a3d12753cb453a376791b
538	51	0	basal_cell	normal	CFTR	unknown	female	c91333b94a5a3d12753cb453a376791b
539	51	0	basal_cell	normal	CFTR	unknown	female	c91333b94a5a3d12753cb453a376791b
540	51	0	basal_cell	normal	CFTR	unknown	female	c91333b94a5a3d12753cb453a376791b
541	51	0	basal_cell	normal	CFTR	unknown	female	c91333b94a5a3d12753cb453a376791b
542	51	0	basal_cell	normal	CFTR	unknown	female	c91333b94a5a3d12753cb453a376791b
543	51	0	basal_cell	normal	CFTR	unknown	female	c91333b94a5a3d12753cb453a376791b
544	51	0	basal_cell	normal	CFTR	unknown	female	c91333b94a5a3d12753cb453a376791b
545	51	0	basal_cell	normal	CFTR	unknown	female	c91333b94a5a3d12753cb453a376791b
546	51	0	basal_cell	normal	CFTR	unknown	female	c91333b94a5a3d12753cb453a376791b
547	51	0	basal_cell	normal	CFTR	unknown	female	c91333b94a5a3d12753cb453a376791b
548	51	0	basal_cell	normal	CFTR	unknown	female	c91333b94a5a3d12753cb453a376791b
549	51	0	basal_cell	normal	CFTR	unknown	female	c91333b94a5a3d12753cb453a376791b
550	51	0	basal_cell	normal	CFTR	unknown	female	c91333b94a5a3d12753cb453a376791b
551	51	0	basal_cell	normal	CFTR	unknown	female	c91333b94a5a3d12753cb453a376791b
552	51	0	basal_cell	normal	CFTR	unknown	female	c91333b94a5a3d12753cb453a376791b
553	51	0	basal_cell	normal	CFTR	unknown	female	c91333b94a5a3d12753cb453a376791b
554	51	0	basal_cell	normal	CFTR	unknown	female	c91333b94a5a3d12753cb453a376791b
555	51	0	basal_cell	normal	CFTR	unknown	female	c91333b94a5a3d12753cb453a376791b
556	51	0	basal_cell	normal	CFTR	unknown	female	c91333b94a5a3d12753cb453a376791b
557	51	0	basal_cell	normal	CFTR	unknown	female	c91333b94a5a3d12753cb453a376791b
558	51	0	basal_cell	normal	CFTR	unknown	female	c91333b94a5a3d12753cb453a376791b
559	51	0	basal_cell	normal	CFTR	unknown	female	c91333b94a5a3d12753cb453a376791b
560	51	0	basal_cell	normal	CFTR	unknown	female	c91333b94a5a3d12753cb453a376791b
561	51	19.945	basal_cell	normal	CFTR	unknown	female	c91333b94a5a3d12753cb453a376791b
562	51	0	basal_cell	normal	CFTR	unknown	female	c91333b94a5a3d12753cb453a376791b
563	51	0	basal_cell	normal	CFTR	unknown	female	c91333b94a5a3d12753cb453a376791b
564	51	0	basal_cell	normal	CFTR	unknown	female	c91333b94a5a3d12753cb453a376791b
565	51	0	basal_cell	normal	CFTR	unknown	female	c91333b94a5a3d12753cb453a376791b
566	51	0	basal_cell	normal	CFTR	unknown	female	c91333b94a5a3d12753cb453a376791b
567	51	0	basal_cell	normal	CFTR	unknown	female	c91333b94a5a3d12753cb453a376791b
568	51	0	basal_cell	normal	CFTR	unknown	female	c91333b94a5a3d12753cb453a376791b
569	51	0	basal_cell	normal	CFTR	unknown	female	c91333b94a5a3d12753cb453a376791b
570	51	0	basal_cell	normal	CFTR	unknown	female	c91333b94a5a3d12753cb453a376791b
571	51	0	basal_cell	normal	CFTR	unknown	female	c91333b94a5a3d12753cb453a376791b
572	51	0	basal_cell	normal	CFTR	unknown	female	c91333b94a5a3d12753cb453a376791b
573	51	0	basal_cell	normal	CFTR	unknown	female	c91333b94a5a3d12753cb453a376791b
574	51	0	basal_cell	normal	CFTR	unknown	female	c91333b94a5a3d12753cb453a376791b
575	51	0	basal_cell	normal	CFTR	unknown	female	c91333b94a5a3d12753cb453a376791b
576	51	0	basal_cell	normal	CFTR	unknown	female	c91333b94a5a3d12753cb453a376791b
577	51	0	basal_cell	normal	CFTR	unknown	female	c91333b94a5a3d12753cb453a376791b
578	51	0	basal_cell	normal	CFTR	unknown	female	c91333b94a5a3d12753cb453a376791b
579	51	0	basal_cell	normal	CFTR	unknown	female	c91333b94a5a3d12753cb453a376791b
580	51	0	basal_cell	normal	CFTR	unknown	female	c91333b94a5a3d12753cb453a376791b
581	51	0	basal_cell	normal	CFTR	unknown	female	c91333b94a5a3d12753cb453a376791b
582	51	0	basal_cell	normal	CFTR	unknown	female	c91333b94a5a3d12753cb453a376791b
583	51	0	basal_cell	normal	CFTR	unknown	female	c91333b94a5a3d12753cb453a376791b
584	51	0	basal_cell	normal	CFTR	unknown	female	c91333b94a5a3d12753cb453a376791b
585	51	0	basal_cell	normal	CFTR	unknown	female	c91333b94a5a3d12753cb453a376791b
586	51	0	basal_cell	normal	CFTR	unknown	female	c91333b94a5a3d12753cb453a376791b
587	51	0	basal_cell	normal	CFTR	unknown	female	c91333b94a5a3d12753cb453a376791b
588	51	0	basal_cell	normal	CFTR	unknown	female	c91333b94a5a3d12753cb453a376791b
589	51	0	basal_cell	normal	CFTR	unknown	female	c91333b94a5a3d12753cb453a376791b
590	51	0	basal_cell	normal	CFTR	unknown	female	c91333b94a5a3d12753cb453a376791b
591	51	0	basal_cell	normal	CFTR	unknown	female	c91333b94a5a3d12753cb453a376791b
592	51	0	basal_cell	normal	CFTR	unknown	female	c91333b94a5a3d12753cb453a376791b
593	51	0	basal_cell	normal	CFTR	unknown	female	c91333b94a5a3d12753cb453a376791b
594	51	0	basal_cell	normal	CFTR	unknown	female	c91333b94a5a3d12753cb453a376791b
595	51	0	basal_cell	normal	CFTR	unknown	female	c91333b94a5a3d12753cb453a376791b
596	51	0	basal_cell	normal	CFTR	unknown	female	c91333b94a5a3d12753cb453a376791b
597	51	0	basal_cell	normal	CFTR	unknown	female	c91333b94a5a3d12753cb453a376791b
598	51	0	basal_cell	normal	CFTR	unknown	female	c91333b94a5a3d12753cb453a376791b
599	51	0	basal_cell	normal	CFTR	unknown	female	c91333b94a5a3d12753cb453a376791b
600	51	0	basal_cell	normal	CFTR	unknown	female	c91333b94a5a3d12753cb453a376791b
601	51	0	basal_cell	normal	CFTR	unknown	female	c91333b94a5a3d12753cb453a376791b
602	51	0	basal_cell	normal	CFTR	unknown	female	c91333b94a5a3d12753cb453a376791b
603	51	0	basal_cell	normal	CFTR	unknown	female	c91333b94a5a3d12753cb453a376791b
604	51	53.7432	basal_cell	normal	CFTR	unknown	female	c91333b94a5a3d12753cb453a376791b
605	51	0	basal_cell	normal	CFTR	unknown	female	c91333b94a5a3d12753cb453a376791b
606	51	0	basal_cell	normal	CFTR	unknown	female	c91333b94a5a3d12753cb453a376791b
607	51	0	basal_cell	normal	CFTR	unknown	female	c91333b94a5a3d12753cb453a376791b
608	51	0	basal_cell	normal	CFTR	unknown	female	c91333b94a5a3d12753cb453a376791b
609	51	0	basal_cell	normal	CFTR	unknown	female	c91333b94a5a3d12753cb453a376791b
610	51	0	basal_cell	normal	CFTR	unknown	female	c91333b94a5a3d12753cb453a376791b
611	51	0	basal_cell	normal	CFTR	unknown	female	c91333b94a5a3d12753cb453a376791b
612	51	0	basal_cell	normal	CFTR	unknown	female	c91333b94a5a3d12753cb453a376791b
613	51	0	basal_cell	normal	CFTR	unknown	female	c91333b94a5a3d12753cb453a376791b
614	51	0	basal_cell	normal	CFTR	unknown	female	c91333b94a5a3d12753cb453a376791b
615	51	0	basal_cell	normal	CFTR	unknown	female	c91333b94a5a3d12753cb453a376791b
616	51	0	basal_cell	normal	CFTR	unknown	female	c91333b94a5a3d12753cb453a376791b
617	51	0	basal_cell	normal	CFTR	unknown	female	c91333b94a5a3d12753cb453a376791b
618	51	0	basal_cell	normal	CFTR	unknown	female	c91333b94a5a3d12753cb453a376791b
619	51	0	basal_cell	normal	CFTR	unknown	female	c91333b94a5a3d12753cb453a376791b
620	51	0	basal_cell	normal	CFTR	unknown	female	c91333b94a5a3d12753cb453a376791b
621	51	0	basal_cell	normal	CFTR	unknown	female	c91333b94a5a3d12753cb453a376791b
622	51	0	basal_cell	normal	CFTR	unknown	female	c91333b94a5a3d12753cb453a376791b
623	51	0	basal_cell	normal	CFTR	unknown	female	c91333b94a5a3d12753cb453a376791b
624	51	0	basal_cell	normal	CFTR	unknown	female	c91333b94a5a3d12753cb453a376791b
625	51	0	basal_cell	normal	CFTR	unknown	female	c91333b94a5a3d12753cb453a376791b
626	51	0	basal_cell	normal	CFTR	unknown	female	c91333b94a5a3d12753cb453a376791b
627	51	0	basal_cell	normal	CFTR	unknown	female	c91333b94a5a3d12753cb453a376791b
628	51	0	basal_cell	normal	CFTR	unknown	female	c91333b94a5a3d12753cb453a376791b
629	51	0	basal_cell	normal	CFTR	unknown	female	c91333b94a5a3d12753cb453a376791b
630	51	0	basal_cell	normal	CFTR	unknown	female	c91333b94a5a3d12753cb453a376791b
631	51	0	basal_cell	normal	CFTR	unknown	female	c91333b94a5a3d12753cb453a376791b
632	51	0	basal_cell	normal	CFTR	unknown	female	c91333b94a5a3d12753cb453a376791b
633	51	0	basal_cell	normal	CFTR	unknown	female	c91333b94a5a3d12753cb453a376791b
634	51	0	basal_cell	normal	CFTR	unknown	female	c91333b94a5a3d12753cb453a376791b
635	51	0	basal_cell	normal	CFTR	unknown	female	c91333b94a5a3d12753cb453a376791b
636	51	0	basal_cell	normal	CFTR	unknown	female	c91333b94a5a3d12753cb453a376791b
637	51	0	basal_cell	normal	CFTR	unknown	female	c91333b94a5a3d12753cb453a376791b
638	51	0	basal_cell	normal	CFTR	unknown	female	c91333b94a5a3d12753cb453a376791b
639	51	0	basal_cell	normal	CFTR	unknown	female	c91333b94a5a3d12753cb453a376791b
640	51	0	basal_cell	normal	CFTR	unknown	female	c91333b94a5a3d12753cb453a376791b
641	51	0	basal_cell	normal	CFTR	unknown	female	c91333b94a5a3d12753cb453a376791b
642	51	0	basal_cell	normal	CFTR	unknown	female	c91333b94a5a3d12753cb453a376791b
643	51	0	basal_cell	normal	CFTR	unknown	female	c91333b94a5a3d12753cb453a376791b
644	51	0	basal_cell	normal	CFTR	unknown	female	c91333b94a5a3d12753cb453a376791b
645	51	0	basal_cell	normal	CFTR	unknown	female	c91333b94a5a3d12753cb453a376791b
646	51	0	basal_cell	normal	CFTR	unknown	female	c91333b94a5a3d12753cb453a376791b
647	51	0	basal_cell	normal	CFTR	unknown	female	c91333b94a5a3d12753cb453a376791b
648	51	0	basal_cell	normal	CFTR	unknown	female	c91333b94a5a3d12753cb453a376791b
649	51	0	basal_cell	normal	CFTR	unknown	female	c91333b94a5a3d12753cb453a376791b
650	51	0	basal_cell	normal	CFTR	unknown	female	c91333b94a5a3d12753cb453a376791b
651	51	0	basal_cell	normal	CFTR	unknown	female	c91333b94a5a3d12753cb453a376791b
652	51	0	basal_cell	normal	CFTR	unknown	female	c91333b94a5a3d12753cb453a376791b
653	51	0	basal_cell	normal	CFTR	unknown	female	c91333b94a5a3d12753cb453a376791b
654	51	0	basal_cell	normal	CFTR	unknown	female	c91333b94a5a3d12753cb453a376791b
655	51	0	basal_cell	normal	CFTR	unknown	female	c91333b94a5a3d12753cb453a376791b
656	51	0	basal_cell	normal	CFTR	unknown	female	c91333b94a5a3d12753cb453a376791b
657	51	0	basal_cell	normal	CFTR	unknown	female	c91333b94a5a3d12753cb453a376791b
658	51	0	basal_cell	normal	CFTR	unknown	female	c91333b94a5a3d12753cb453a376791b
659	51	0	basal_cell	normal	CFTR	unknown	female	c91333b94a5a3d12753cb453a376791b
660	51	0	basal_cell	normal	CFTR	unknown	female	c91333b94a5a3d12753cb453a376791b
661	51	0	basal_cell	normal	CFTR	unknown	female	c91333b94a5a3d12753cb453a376791b
662	51	0	basal_cell	normal	CFTR	unknown	female	c91333b94a5a3d12753cb453a376791b
663	51	0	basal_cell	normal	CFTR	unknown	female	c91333b94a5a3d12753cb453a376791b
664	51	0	basal_cell	normal	CFTR	unknown	female	c91333b94a5a3d12753cb453a376791b
665	51	0	basal_cell	normal	CFTR	unknown	female	c91333b94a5a3d12753cb453a376791b
666	51	0	basal_cell	normal	CFTR	unknown	female	c91333b94a5a3d12753cb453a376791b
667	51	0	basal_cell	normal	CFTR	unknown	female	c91333b94a5a3d12753cb453a376791b
668	51	0	basal_cell	normal	CFTR	unknown	female	c91333b94a5a3d12753cb453a376791b
669	51	0	basal_cell	normal	CFTR	unknown	female	c91333b94a5a3d12753cb453a376791b
670	51	0	basal_cell	normal	CFTR	unknown	female	c91333b94a5a3d12753cb453a376791b
671	51	0	basal_cell	normal	CFTR	unknown	female	c91333b94a5a3d12753cb453a376791b
672	51	0	basal_cell	normal	CFTR	unknown	female	c91333b94a5a3d12753cb453a376791b
673	51	0	basal_cell	normal	CFTR	unknown	female	c91333b94a5a3d12753cb453a376791b
674	51	0	basal_cell	normal	CFTR	unknown	female	c91333b94a5a3d12753cb453a376791b
675	51	0	basal_cell	normal	CFTR	unknown	female	c91333b94a5a3d12753cb453a376791b
676	51	0	basal_cell	normal	CFTR	unknown	female	c91333b94a5a3d12753cb453a376791b
677	51	0	basal_cell	normal	CFTR	unknown	female	c91333b94a5a3d12753cb453a376791b
678	51	0	basal_cell	normal	CFTR	unknown	female	c91333b94a5a3d12753cb453a376791b
679	51	0	basal_cell	normal	CFTR	unknown	female	c91333b94a5a3d12753cb453a376791b
680	51	0	basal_cell	normal	CFTR	unknown	female	c91333b94a5a3d12753cb453a376791b
681	51	0	basal_cell	normal	CFTR	unknown	female	c91333b94a5a3d12753cb453a376791b
682	51	0	basal_cell	normal	CFTR	unknown	female	c91333b94a5a3d12753cb453a376791b
683	51	0	basal_cell	normal	CFTR	unknown	female	c91333b94a5a3d12753cb453a376791b
684	51	0	basal_cell	normal	CFTR	unknown	female	c91333b94a5a3d12753cb453a376791b
685	51	0	basal_cell	normal	CFTR	unknown	female	c91333b94a5a3d12753cb453a376791b
686	51	0	basal_cell	normal	CFTR	unknown	female	c91333b94a5a3d12753cb453a376791b
687	51	0	basal_cell	normal	CFTR	unknown	female	c91333b94a5a3d12753cb453a376791b
688	51	0	basal_cell	normal	CFTR	unknown	female	c91333b94a5a3d12753cb453a376791b
689	51	0	basal_cell	normal	CFTR	unknown	female	c91333b94a5a3d12753cb453a376791b
690	51	0	basal_cell	normal	CFTR	unknown	female	c91333b94a5a3d12753cb453a376791b
691	51	0	basal_cell	normal	CFTR	unknown	female	c91333b94a5a3d12753cb453a376791b
692	51	0	basal_cell	normal	CFTR	unknown	female	c91333b94a5a3d12753cb453a376791b
693	51	0	basal_cell	normal	CFTR	unknown	female	c91333b94a5a3d12753cb453a376791b
694	51	0	basal_cell	normal	CFTR	unknown	female	c91333b94a5a3d12753cb453a376791b
695	51	93.6593	basal_cell	normal	CFTR	unknown	female	c91333b94a5a3d12753cb453a376791b
696	51	0	basal_cell	normal	CFTR	unknown	female	c91333b94a5a3d12753cb453a376791b
697	51	0	basal_cell	normal	CFTR	unknown	female	c91333b94a5a3d12753cb453a376791b
698	51	0	basal_cell	normal	CFTR	unknown	female	c91333b94a5a3d12753cb453a376791b
699	51	0	basal_cell	normal	CFTR	unknown	female	c91333b94a5a3d12753cb453a376791b
700	51	0	basal_cell	normal	CFTR	unknown	female	c91333b94a5a3d12753cb453a376791b
701	51	0	basal_cell	normal	CFTR	unknown	female	c91333b94a5a3d12753cb453a376791b
702	51	0	basal_cell	normal	CFTR	unknown	female	c91333b94a5a3d12753cb453a376791b
703	51	0	basal_cell	normal	CFTR	unknown	female	c91333b94a5a3d12753cb453a376791b
704	51	0	basal_cell	normal	CFTR	unknown	female	c91333b94a5a3d12753cb453a376791b
705	51	0	basal_cell	normal	CFTR	unknown	female	c91333b94a5a3d12753cb453a376791b
706	51	0	basal_cell	normal	CFTR	unknown	female	c91333b94a5a3d12753cb453a376791b
707	51	0	basal_cell	normal	CFTR	unknown	female	c91333b94a5a3d12753cb453a376791b
708	51	0	basal_cell	normal	CFTR	unknown	female	c91333b94a5a3d12753cb453a376791b
709	51	0	basal_cell	normal	CFTR	unknown	female	c91333b94a5a3d12753cb453a376791b
710	51	0	basal_cell	normal	CFTR	unknown	female	c91333b94a5a3d12753cb453a376791b
711	51	0	basal_cell	normal	CFTR	unknown	female	c91333b94a5a3d12753cb453a376791b
712	51	116.523	basal_cell	normal	CFTR	unknown	female	c91333b94a5a3d12753cb453a376791b
713	51	0	basal_cell	normal	CFTR	unknown	female	c91333b94a5a3d12753cb453a376791b
714	51	0	basal_cell	normal	CFTR	unknown	female	c91333b94a5a3d12753cb453a376791b
715	51	0	basal_cell	normal	CFTR	unknown	female	c91333b94a5a3d12753cb453a376791b
716	51	0	basal_cell	normal	CFTR	unknown	female	c91333b94a5a3d12753cb453a376791b
717	51	0	basal_cell	normal	CFTR	unknown	female	c91333b94a5a3d12753cb453a376791b
718	51	0	basal_cell	normal	CFTR	unknown	female	c91333b94a5a3d12753cb453a376791b
719	51	0	basal_cell	normal	CFTR	unknown	female	c91333b94a5a3d12753cb453a376791b
720	51	0	basal_cell	normal	CFTR	unknown	female	c91333b94a5a3d12753cb453a376791b
721	51	0	basal_cell	normal	CFTR	unknown	female	c91333b94a5a3d12753cb453a376791b
722	51	0	basal_cell	normal	CFTR	unknown	female	c91333b94a5a3d12753cb453a376791b
723	51	0	basal_cell	normal	CFTR	unknown	female	c91333b94a5a3d12753cb453a376791b
724	51	0	basal_cell	normal	CFTR	unknown	female	c91333b94a5a3d12753cb453a376791b
725	51	0	basal_cell	normal	CFTR	unknown	female	c91333b94a5a3d12753cb453a376791b
726	51	0	basal_cell	normal	CFTR	unknown	female	c91333b94a5a3d12753cb453a376791b
727	51	0	basal_cell	normal	CFTR	unknown	female	c91333b94a5a3d12753cb453a376791b
728	51	0	basal_cell	normal	CFTR	unknown	female	c91333b94a5a3d12753cb453a376791b
729	51	0	basal_cell	normal	CFTR	unknown	female	c91333b94a5a3d12753cb453a376791b
730	51	0	basal_cell	normal	CFTR	unknown	female	c91333b94a5a3d12753cb453a376791b
731	51	0	basal_cell	normal	CFTR	unknown	female	c91333b94a5a3d12753cb453a376791b
732	51	0	basal_cell	normal	CFTR	unknown	female	c91333b94a5a3d12753cb453a376791b
733	51	0	basal_cell	normal	CFTR	unknown	female	c91333b94a5a3d12753cb453a376791b
734	51	0	basal_cell	normal	CFTR	unknown	female	c91333b94a5a3d12753cb453a376791b
735	51	24.3481	basal_cell	normal	CFTR	unknown	female	c91333b94a5a3d12753cb453a376791b
736	51	0	basal_cell	normal	CFTR	unknown	female	c91333b94a5a3d12753cb453a376791b
737	51	0	basal_cell	normal	CFTR	unknown	female	c91333b94a5a3d12753cb453a376791b
738	51	0	basal_cell	normal	CFTR	unknown	female	c91333b94a5a3d12753cb453a376791b
739	51	0	basal_cell	normal	CFTR	unknown	female	c91333b94a5a3d12753cb453a376791b
740	51	0	basal_cell	normal	CFTR	unknown	female	c91333b94a5a3d12753cb453a376791b
741	51	43.5578	basal_cell	normal	CFTR	unknown	female	c91333b94a5a3d12753cb453a376791b
742	51	0	basal_cell	normal	CFTR	unknown	female	c91333b94a5a3d12753cb453a376791b
743	51	0	basal_cell	normal	CFTR	unknown	female	c91333b94a5a3d12753cb453a376791b
744	51	0	basal_cell	normal	CFTR	unknown	female	c91333b94a5a3d12753cb453a376791b
745	51	20.0377	basal_cell	normal	CFTR	unknown	female	c91333b94a5a3d12753cb453a376791b
746	51	0	basal_cell	normal	CFTR	unknown	female	c91333b94a5a3d12753cb453a376791b
747	51	0	basal_cell	normal	CFTR	unknown	female	c91333b94a5a3d12753cb453a376791b
748	51	0	basal_cell	normal	CFTR	unknown	female	c91333b94a5a3d12753cb453a376791b
749	51	0	basal_cell	normal	CFTR	unknown	female	c91333b94a5a3d12753cb453a376791b
750	51	0	basal_cell	normal	CFTR	unknown	female	c91333b94a5a3d12753cb453a376791b
751	51	0	basal_cell	normal	CFTR	unknown	female	c91333b94a5a3d12753cb453a376791b
752	51	0	basal_cell	normal	CFTR	unknown	female	c91333b94a5a3d12753cb453a376791b
753	51	0	basal_cell	normal	CFTR	unknown	female	c91333b94a5a3d12753cb453a376791b
754	51	0	basal_cell	normal	CFTR	unknown	female	c91333b94a5a3d12753cb453a376791b
755	51	0	basal_cell	normal	CFTR	unknown	female	c91333b94a5a3d12753cb453a376791b
756	51	0	basal_cell	normal	CFTR	unknown	female	c91333b94a5a3d12753cb453a376791b
757	51	0	basal_cell	normal	CFTR	unknown	female	c91333b94a5a3d12753cb453a376791b
758	51	0	basal_cell	normal	CFTR	unknown	female	c91333b94a5a3d12753cb453a376791b
759	51	0	basal_cell	normal	CFTR	unknown	female	c91333b94a5a3d12753cb453a376791b
760	51	0	basal_cell	normal	CFTR	unknown	female	c91333b94a5a3d12753cb453a376791b
761	51	0	basal_cell	normal	CFTR	unknown	female	c91333b94a5a3d12753cb453a376791b
762	51	0	basal_cell	normal	CFTR	unknown	female	c91333b94a5a3d12753cb453a376791b
763	51	0	basal_cell	normal	CFTR	unknown	female	c91333b94a5a3d12753cb453a376791b
764	51	0	basal_cell	normal	CFTR	unknown	female	c91333b94a5a3d12753cb453a376791b
765	51	0	basal_cell	normal	CFTR	unknown	female	c91333b94a5a3d12753cb453a376791b
766	51	0	basal_cell	normal	CFTR	unknown	female	c91333b94a5a3d12753cb453a376791b
767	51	0	basal_cell	normal	CFTR	unknown	female	c91333b94a5a3d12753cb453a376791b
768	51	39.1589	basal_cell	normal	CFTR	unknown	female	c91333b94a5a3d12753cb453a376791b
769	51	0	basal_cell	normal	CFTR	unknown	female	c91333b94a5a3d12753cb453a376791b
770	51	0	basal_cell	normal	CFTR	unknown	female	c91333b94a5a3d12753cb453a376791b
771	51	84.6239	basal_cell	normal	CFTR	unknown	female	c91333b94a5a3d12753cb453a376791b
772	51	0	basal_cell	normal	CFTR	unknown	female	c91333b94a5a3d12753cb453a376791b
773	51	0	basal_cell	normal	CFTR	unknown	female	c91333b94a5a3d12753cb453a376791b
774	51	0	basal_cell	normal	CFTR	unknown	female	c91333b94a5a3d12753cb453a376791b
775	51	0	basal_cell	normal	CFTR	unknown	female	c91333b94a5a3d12753cb453a376791b
776	51	0	basal_cell	normal	CFTR	unknown	female	c91333b94a5a3d12753cb453a376791b
777	51	0	basal_cell	normal	CFTR	unknown	female	c91333b94a5a3d12753cb453a376791b
778	51	0	basal_cell	normal	CFTR	unknown	female	c91333b94a5a3d12753cb453a376791b
779	51	0	basal_cell	normal	CFTR	unknown	female	c91333b94a5a3d12753cb453a376791b
780	51	43.5502	basal_cell	normal	CFTR	unknown	female	c91333b94a5a3d12753cb453a376791b
781	51	0	basal_cell	normal	CFTR	unknown	female	c91333b94a5a3d12753cb453a376791b
782	51	70.8667	basal_cell	normal	CFTR	unknown	female	c91333b94a5a3d12753cb453a376791b
783	51	0	basal_cell	normal	CFTR	unknown	female	c91333b94a5a3d12753cb453a376791b
784	51	0	basal_cell	normal	CFTR	unknown	female	c91333b94a5a3d12753cb453a376791b
785	51	0	basal_cell	normal	CFTR	unknown	female	c91333b94a5a3d12753cb453a376791b
786	51	0	basal_cell	normal	CFTR	unknown	female	c91333b94a5a3d12753cb453a376791b
787	51	0	basal_cell	normal	CFTR	unknown	female	c91333b94a5a3d12753cb453a376791b
788	51	0	basal_cell	normal	CFTR	unknown	female	c91333b94a5a3d12753cb453a376791b
789	51	0	basal_cell	normal	CFTR	unknown	female	c91333b94a5a3d12753cb453a376791b
790	51	0	basal_cell	normal	CFTR	unknown	female	c91333b94a5a3d12753cb453a376791b
791	51	0	basal_cell	normal	CFTR	unknown	female	c91333b94a5a3d12753cb453a376791b
792	51	0	basal_cell	normal	CFTR	unknown	female	c91333b94a5a3d12753cb453a376791b
793	51	0	basal_cell	normal	CFTR	unknown	female	c91333b94a5a3d12753cb453a376791b
794	51	0	basal_cell	normal	CFTR	unknown	female	c91333b94a5a3d12753cb453a376791b
795	51	0	basal_cell	normal	CFTR	unknown	female	c91333b94a5a3d12753cb453a376791b
796	51	48.7567	basal_cell	normal	CFTR	unknown	female	c91333b94a5a3d12753cb453a376791b
797	51	0	basal_cell	normal	CFTR	unknown	female	c91333b94a5a3d12753cb453a376791b
798	51	0	basal_cell	normal	CFTR	unknown	female	c91333b94a5a3d12753cb453a376791b
799	51	0	basal_cell	normal	CFTR	unknown	female	c91333b94a5a3d12753cb453a376791b
800	51	0	basal_cell	normal	CFTR	unknown	female	c91333b94a5a3d12753cb453a376791b
801	51	0	basal_cell	normal	CFTR	unknown	female	c91333b94a5a3d12753cb453a376791b
802	51	0	basal_cell	normal	CFTR	unknown	female	c91333b94a5a3d12753cb453a376791b
803	51	0	basal_cell	normal	CFTR	unknown	female	c91333b94a5a3d12753cb453a376791b
804	51	0	basal_cell	normal	CFTR	unknown	female	c91333b94a5a3d12753cb453a376791b
805	51	0	basal_cell	normal	CFTR	unknown	female	c91333b94a5a3d12753cb453a376791b
806	51	0	basal_cell	normal	CFTR	unknown	female	c91333b94a5a3d12753cb453a376791b
807	51	0	basal_cell	normal	CFTR	unknown	female	c91333b94a5a3d12753cb453a376791b
808	51	0	basal_cell	normal	CFTR	unknown	female	c91333b94a5a3d12753cb453a376791b
809	51	0	basal_cell	normal	CFTR	unknown	female	c91333b94a5a3d12753cb453a376791b
810	51	0	basal_cell	normal	CFTR	unknown	female	c91333b94a5a3d12753cb453a376791b
811	51	32.5892	basal_cell	normal	CFTR	unknown	female	c91333b94a5a3d12753cb453a376791b
812	51	0	basal_cell	normal	CFTR	unknown	female	c91333b94a5a3d12753cb453a376791b
813	51	0	basal_cell	normal	CFTR	unknown	female	c91333b94a5a3d12753cb453a376791b
814	51	0	basal_cell	normal	CFTR	unknown	female	c91333b94a5a3d12753cb453a376791b
815	51	0	basal_cell	normal	CFTR	unknown	female	c91333b94a5a3d12753cb453a376791b
816	51	0	basal_cell	normal	CFTR	unknown	female	c91333b94a5a3d12753cb453a376791b
817	51	17.8961	basal_cell	normal	CFTR	unknown	female	c91333b94a5a3d12753cb453a376791b
818	51	0	basal_cell	normal	CFTR	unknown	female	c91333b94a5a3d12753cb453a376791b
819	51	127.049	basal_cell	normal	CFTR	unknown	female	c91333b94a5a3d12753cb453a376791b
820	51	0	basal_cell	normal	CFTR	unknown	female	c91333b94a5a3d12753cb453a376791b
821	51	0	basal_cell	normal	CFTR	unknown	female	c91333b94a5a3d12753cb453a376791b
822	51	0	basal_cell	normal	CFTR	unknown	female	c91333b94a5a3d12753cb453a376791b
823	51	0	basal_cell	normal	CFTR	unknown	female	c91333b94a5a3d12753cb453a376791b
824	51	19.9551	basal_cell	normal	CFTR	unknown	female	c91333b94a5a3d12753cb453a376791b
825	51	0	basal_cell	normal	CFTR	unknown	female	c91333b94a5a3d12753cb453a376791b
826	51	0	basal_cell	normal	CFTR	unknown	female	c91333b94a5a3d12753cb453a376791b
827	51	0	basal_cell	normal	CFTR	unknown	female	c91333b94a5a3d12753cb453a376791b
828	51	0	basal_cell	normal	CFTR	unknown	female	c91333b94a5a3d12753cb453a376791b
829	51	0	basal_cell	normal	CFTR	unknown	female	c91333b94a5a3d12753cb453a376791b
830	51	0	basal_cell	normal	CFTR	unknown	female	c91333b94a5a3d12753cb453a376791b
831	51	0	basal_cell	normal	CFTR	unknown	female	c91333b94a5a3d12753cb453a376791b
832	51	0	basal_cell	normal	CFTR	unknown	female	c91333b94a5a3d12753cb453a376791b
833	51	0	basal_cell	normal	CFTR	unknown	female	c91333b94a5a3d12753cb453a376791b
834	51	0	basal_cell	normal	CFTR	unknown	female	c91333b94a5a3d12753cb453a376791b
835	51	49.3608	basal_cell	normal	CFTR	unknown	female	c91333b94a5a3d12753cb453a376791b
836	51	0	basal_cell	normal	CFTR	unknown	female	c91333b94a5a3d12753cb453a376791b
837	51	49.7611	basal_cell	normal	CFTR	unknown	female	c91333b94a5a3d12753cb453a376791b
838	51	0	basal_cell	normal	CFTR	unknown	female	c91333b94a5a3d12753cb453a376791b
839	51	0	basal_cell	normal	CFTR	unknown	female	c91333b94a5a3d12753cb453a376791b
840	51	0	basal_cell	normal	CFTR	unknown	female	c91333b94a5a3d12753cb453a376791b
841	51	52.3574	basal_cell	normal	CFTR	unknown	female	c91333b94a5a3d12753cb453a376791b
842	51	0	basal_cell	normal	CFTR	unknown	female	c91333b94a5a3d12753cb453a376791b
843	51	50.6765	basal_cell	normal	CFTR	unknown	female	c91333b94a5a3d12753cb453a376791b
844	51	0	basal_cell	normal	CFTR	unknown	female	c91333b94a5a3d12753cb453a376791b
845	51	0	basal_cell	normal	CFTR	unknown	female	c91333b94a5a3d12753cb453a376791b
846	51	0	basal_cell	normal	CFTR	unknown	female	c91333b94a5a3d12753cb453a376791b
847	51	0	basal_cell	normal	CFTR	unknown	female	c91333b94a5a3d12753cb453a376791b
848	51	18.1726	basal_cell	normal	CFTR	unknown	female	c91333b94a5a3d12753cb453a376791b
849	51	0	basal_cell	normal	CFTR	unknown	female	c91333b94a5a3d12753cb453a376791b
850	51	0	basal_cell	normal	CFTR	unknown	female	c91333b94a5a3d12753cb453a376791b
851	51	0	basal_cell	normal	CFTR	unknown	female	c91333b94a5a3d12753cb453a376791b
852	51	0	basal_cell	normal	CFTR	unknown	female	c91333b94a5a3d12753cb453a376791b
853	51	0	basal_cell	normal	CFTR	unknown	female	c91333b94a5a3d12753cb453a376791b
854	51	0	basal_cell	normal	CFTR	unknown	female	c91333b94a5a3d12753cb453a376791b
855	51	102.239	basal_cell	normal	CFTR	unknown	female	c91333b94a5a3d12753cb453a376791b
856	51	0	basal_cell	normal	CFTR	unknown	female	c91333b94a5a3d12753cb453a376791b
857	51	0	basal_cell	normal	CFTR	unknown	female	c91333b94a5a3d12753cb453a376791b
858	51	0	basal_cell	normal	CFTR	unknown	female	c91333b94a5a3d12753cb453a376791b
859	51	119.962	basal_cell	normal	CFTR	unknown	female	c91333b94a5a3d12753cb453a376791b
860	51	0	basal_cell	normal	CFTR	unknown	female	c91333b94a5a3d12753cb453a376791b
861	51	0	basal_cell	normal	CFTR	unknown	female	c91333b94a5a3d12753cb453a376791b
862	51	0	basal_cell	normal	CFTR	unknown	female	c91333b94a5a3d12753cb453a376791b
863	51	0	basal_cell	normal	CFTR	unknown	female	c91333b94a5a3d12753cb453a376791b
864	51	178.317	basal_cell	normal	CFTR	unknown	female	c91333b94a5a3d12753cb453a376791b
865	51	0	basal_cell	normal	CFTR	unknown	female	c91333b94a5a3d12753cb453a376791b
866	51	0	basal_cell	normal	CFTR	unknown	female	c91333b94a5a3d12753cb453a376791b
867	51	0	basal_cell	normal	CFTR	unknown	female	c91333b94a5a3d12753cb453a376791b
868	51	0	basal_cell	normal	CFTR	unknown	female	c91333b94a5a3d12753cb453a376791b
869	51	0	basal_cell	normal	CFTR	unknown	female	c91333b94a5a3d12753cb453a376791b
870	51	0	basal_cell	normal	CFTR	unknown	female	c91333b94a5a3d12753cb453a376791b
871	51	0	basal_cell	normal	CFTR	unknown	female	c91333b94a5a3d12753cb453a376791b
872	51	90.7112	basal_cell	normal	CFTR	unknown	female	c91333b94a5a3d12753cb453a376791b
873	51	0	basal_cell	normal	CFTR	unknown	female	c91333b94a5a3d12753cb453a376791b
874	51	0	basal_cell	normal	CFTR	unknown	female	c91333b94a5a3d12753cb453a376791b
875	51	35.246	basal_cell	normal	CFTR	unknown	female	c91333b94a5a3d12753cb453a376791b
876	51	0	basal_cell	normal	CFTR	unknown	female	c91333b94a5a3d12753cb453a376791b
877	51	0	basal_cell	normal	CFTR	unknown	female	c91333b94a5a3d12753cb453a376791b
878	51	37.1941	basal_cell	normal	CFTR	unknown	female	c91333b94a5a3d12753cb453a376791b
879	51	0	basal_cell	normal	CFTR	unknown	female	c91333b94a5a3d12753cb453a376791b
880	51	0	basal_cell	normal	CFTR	unknown	female	c91333b94a5a3d12753cb453a376791b
881	51	0	basal_cell	normal	CFTR	unknown	female	c91333b94a5a3d12753cb453a376791b
882	21	0	basal_cell	normal	CFTR	Han Chinese	male	8dfd2611b361651679e85f64f8dde3a0
883	21	0	basal_cell	normal	CFTR	Han Chinese	male	8dfd2611b361651679e85f64f8dde3a0
884	21	1876.17	basal_cell	normal	CFTR	Han Chinese	male	8dfd2611b361651679e85f64f8dde3a0
885	21	0	basal_cell	normal	CFTR	Han Chinese	male	8dfd2611b361651679e85f64f8dde3a0
886	21	0	basal_cell	normal	CFTR	Han Chinese	male	8dfd2611b361651679e85f64f8dde3a0
887	21	0	basal_cell	normal	CFTR	Han Chinese	male	8dfd2611b361651679e85f64f8dde3a0
888	21	0	basal_cell	normal	CFTR	Han Chinese	male	8dfd2611b361651679e85f64f8dde3a0
889	21	0	basal_cell	normal	CFTR	Han Chinese	male	8dfd2611b361651679e85f64f8dde3a0
890	21	0	basal_cell	normal	CFTR	Han Chinese	male	8dfd2611b361651679e85f64f8dde3a0
891	21	0	basal_cell	normal	CFTR	Han Chinese	male	8dfd2611b361651679e85f64f8dde3a0
892	21	0	basal_cell	normal	CFTR	Han Chinese	male	8dfd2611b361651679e85f64f8dde3a0
893	21	0	basal_cell	normal	CFTR	Han Chinese	male	8dfd2611b361651679e85f64f8dde3a0
894	21	0	basal_cell	normal	CFTR	Han Chinese	male	8dfd2611b361651679e85f64f8dde3a0
895	21	0	basal_cell	normal	CFTR	Han Chinese	male	8dfd2611b361651679e85f64f8dde3a0
896	21	0	basal_cell	normal	CFTR	Han Chinese	male	8dfd2611b361651679e85f64f8dde3a0
897	21	0	basal_cell	normal	CFTR	Han Chinese	male	8dfd2611b361651679e85f64f8dde3a0
898	21	0	basal_cell	normal	CFTR	Han Chinese	male	8dfd2611b361651679e85f64f8dde3a0
899	21	0	basal_cell	normal	CFTR	Han Chinese	male	8dfd2611b361651679e85f64f8dde3a0
900	21	0	basal_cell	normal	CFTR	Han Chinese	male	8dfd2611b361651679e85f64f8dde3a0
901	21	0	basal_cell	normal	CFTR	Han Chinese	male	8dfd2611b361651679e85f64f8dde3a0
902	21	0	basal_cell	normal	CFTR	Han Chinese	male	8dfd2611b361651679e85f64f8dde3a0
903	21	0	basal_cell	normal	CFTR	Han Chinese	male	8dfd2611b361651679e85f64f8dde3a0
904	21	0	basal_cell	normal	CFTR	Han Chinese	male	8dfd2611b361651679e85f64f8dde3a0
905	21	0	basal_cell	normal	CFTR	Han Chinese	male	8dfd2611b361651679e85f64f8dde3a0
906	21	0	basal_cell	normal	CFTR	Han Chinese	male	8dfd2611b361651679e85f64f8dde3a0
907	21	0	basal_cell	normal	CFTR	Han Chinese	male	8dfd2611b361651679e85f64f8dde3a0
908	21	0	basal_cell	normal	CFTR	Han Chinese	male	8dfd2611b361651679e85f64f8dde3a0
909	21	0	basal_cell	normal	CFTR	Han Chinese	male	8dfd2611b361651679e85f64f8dde3a0
910	21	0	basal_cell	normal	CFTR	Han Chinese	male	8dfd2611b361651679e85f64f8dde3a0
911	21	0	basal_cell	normal	CFTR	Han Chinese	male	8dfd2611b361651679e85f64f8dde3a0
912	21	0	basal_cell	normal	CFTR	Han Chinese	male	8dfd2611b361651679e85f64f8dde3a0
913	21	0	basal_cell	normal	CFTR	Han Chinese	male	8dfd2611b361651679e85f64f8dde3a0
914	21	0	basal_cell	normal	CFTR	Han Chinese	male	8dfd2611b361651679e85f64f8dde3a0
915	21	0	basal_cell	normal	CFTR	Han Chinese	male	8dfd2611b361651679e85f64f8dde3a0
916	21	0	basal_cell	normal	CFTR	Han Chinese	male	8dfd2611b361651679e85f64f8dde3a0
917	21	0	basal_cell	normal	CFTR	Han Chinese	male	8dfd2611b361651679e85f64f8dde3a0
918	21	0	basal_cell	normal	CFTR	Han Chinese	male	8dfd2611b361651679e85f64f8dde3a0
919	21	0	basal_cell	normal	CFTR	Han Chinese	male	8dfd2611b361651679e85f64f8dde3a0
920	21	0	basal_cell	normal	CFTR	Han Chinese	male	8dfd2611b361651679e85f64f8dde3a0
921	21	0	basal_cell	normal	CFTR	Han Chinese	male	8dfd2611b361651679e85f64f8dde3a0
922	21	0	basal_cell	normal	CFTR	Han Chinese	male	8dfd2611b361651679e85f64f8dde3a0
923	21	0	basal_cell	normal	CFTR	Han Chinese	male	8dfd2611b361651679e85f64f8dde3a0
924	21	0	basal_cell	normal	CFTR	Han Chinese	male	8dfd2611b361651679e85f64f8dde3a0
925	21	0	basal_cell	normal	CFTR	Han Chinese	male	8dfd2611b361651679e85f64f8dde3a0
926	21	0	basal_cell	normal	CFTR	Han Chinese	male	8dfd2611b361651679e85f64f8dde3a0
927	21	0	basal_cell	normal	CFTR	Han Chinese	male	8dfd2611b361651679e85f64f8dde3a0
928	21	0	basal_cell	normal	CFTR	Han Chinese	male	8dfd2611b361651679e85f64f8dde3a0
929	21	0	basal_cell	normal	CFTR	Han Chinese	male	8dfd2611b361651679e85f64f8dde3a0
930	21	0	basal_cell	normal	CFTR	Han Chinese	male	8dfd2611b361651679e85f64f8dde3a0
931	21	0	basal_cell	normal	CFTR	Han Chinese	male	8dfd2611b361651679e85f64f8dde3a0
932	21	0	basal_cell	normal	CFTR	Han Chinese	male	8dfd2611b361651679e85f64f8dde3a0
933	21	0	basal_cell	normal	CFTR	Han Chinese	male	8dfd2611b361651679e85f64f8dde3a0
934	21	0	basal_cell	normal	CFTR	Han Chinese	male	8dfd2611b361651679e85f64f8dde3a0
935	21	0	basal_cell	normal	CFTR	Han Chinese	male	8dfd2611b361651679e85f64f8dde3a0
936	21	0	basal_cell	normal	CFTR	Han Chinese	male	8dfd2611b361651679e85f64f8dde3a0
937	21	0	basal_cell	normal	CFTR	Han Chinese	male	8dfd2611b361651679e85f64f8dde3a0
938	21	0	basal_cell	normal	CFTR	Han Chinese	male	8dfd2611b361651679e85f64f8dde3a0
939	21	0	basal_cell	normal	CFTR	Han Chinese	male	8dfd2611b361651679e85f64f8dde3a0
940	21	0	basal_cell	normal	CFTR	Han Chinese	male	8dfd2611b361651679e85f64f8dde3a0
941	21	1215.07	basal_cell	normal	CFTR	Han Chinese	male	8dfd2611b361651679e85f64f8dde3a0
942	21	0	basal_cell	normal	CFTR	Han Chinese	male	8dfd2611b361651679e85f64f8dde3a0
943	21	0	basal_cell	normal	CFTR	Han Chinese	male	8dfd2611b361651679e85f64f8dde3a0
944	21	0	basal_cell	normal	CFTR	Han Chinese	male	8dfd2611b361651679e85f64f8dde3a0
945	21	0	basal_cell	normal	CFTR	Han Chinese	male	8dfd2611b361651679e85f64f8dde3a0
946	21	0	basal_cell	normal	CFTR	Han Chinese	male	8dfd2611b361651679e85f64f8dde3a0
947	21	0	basal_cell	normal	CFTR	Han Chinese	male	8dfd2611b361651679e85f64f8dde3a0
948	21	0	basal_cell	normal	CFTR	Han Chinese	male	8dfd2611b361651679e85f64f8dde3a0
949	21	0	basal_cell	normal	CFTR	Han Chinese	male	8dfd2611b361651679e85f64f8dde3a0
950	21	0	basal_cell	normal	CFTR	Han Chinese	male	8dfd2611b361651679e85f64f8dde3a0
951	21	0	basal_cell	normal	CFTR	Han Chinese	male	8dfd2611b361651679e85f64f8dde3a0
952	21	0	basal_cell	normal	CFTR	Han Chinese	male	8dfd2611b361651679e85f64f8dde3a0
953	21	0	basal_cell	normal	CFTR	Han Chinese	male	8dfd2611b361651679e85f64f8dde3a0
954	21	0	basal_cell	normal	CFTR	Han Chinese	male	8dfd2611b361651679e85f64f8dde3a0
955	21	0	basal_cell	normal	CFTR	Han Chinese	male	8dfd2611b361651679e85f64f8dde3a0
956	21	0	basal_cell	normal	CFTR	Han Chinese	male	8dfd2611b361651679e85f64f8dde3a0
957	21	0	basal_cell	normal	CFTR	Han Chinese	male	8dfd2611b361651679e85f64f8dde3a0
958	21	0	basal_cell	normal	CFTR	Han Chinese	male	8dfd2611b361651679e85f64f8dde3a0
959	21	0	basal_cell	normal	CFTR	Han Chinese	male	8dfd2611b361651679e85f64f8dde3a0
960	21	0	basal_cell	normal	CFTR	Han Chinese	male	8dfd2611b361651679e85f64f8dde3a0
961	21	0	basal_cell	normal	CFTR	Han Chinese	male	8dfd2611b361651679e85f64f8dde3a0
962	21	0	basal_cell	normal	CFTR	Han Chinese	male	8dfd2611b361651679e85f64f8dde3a0
963	21	0	basal_cell	normal	CFTR	Han Chinese	male	8dfd2611b361651679e85f64f8dde3a0
964	21	0	basal_cell	normal	CFTR	Han Chinese	male	8dfd2611b361651679e85f64f8dde3a0
965	21	0	basal_cell	normal	CFTR	Han Chinese	male	8dfd2611b361651679e85f64f8dde3a0
966	21	0	basal_cell	normal	CFTR	Han Chinese	male	8dfd2611b361651679e85f64f8dde3a0
967	21	0	basal_cell	normal	CFTR	Han Chinese	male	8dfd2611b361651679e85f64f8dde3a0
968	21	0	basal_cell	normal	CFTR	Han Chinese	male	8dfd2611b361651679e85f64f8dde3a0
969	21	0	basal_cell	normal	CFTR	Han Chinese	male	8dfd2611b361651679e85f64f8dde3a0
970	21	0	basal_cell	normal	CFTR	Han Chinese	male	8dfd2611b361651679e85f64f8dde3a0
971	21	0	basal_cell	normal	CFTR	Han Chinese	male	8dfd2611b361651679e85f64f8dde3a0
972	21	0	basal_cell	normal	CFTR	Han Chinese	male	8dfd2611b361651679e85f64f8dde3a0
973	21	0	basal_cell	normal	CFTR	Han Chinese	male	8dfd2611b361651679e85f64f8dde3a0
974	21	0	basal_cell	normal	CFTR	Han Chinese	male	8dfd2611b361651679e85f64f8dde3a0
975	21	0	basal_cell	normal	CFTR	Han Chinese	male	8dfd2611b361651679e85f64f8dde3a0
976	21	0	basal_cell	normal	CFTR	Han Chinese	male	8dfd2611b361651679e85f64f8dde3a0
977	21	0	basal_cell	normal	CFTR	Han Chinese	male	8dfd2611b361651679e85f64f8dde3a0
978	21	0	basal_cell	normal	CFTR	Han Chinese	male	8dfd2611b361651679e85f64f8dde3a0
979	21	0	basal_cell	normal	CFTR	Han Chinese	male	8dfd2611b361651679e85f64f8dde3a0
980	21	0	basal_cell	normal	CFTR	Han Chinese	male	8dfd2611b361651679e85f64f8dde3a0
981	21	0	basal_cell	normal	CFTR	Han Chinese	male	8dfd2611b361651679e85f64f8dde3a0
982	21	0	basal_cell	normal	CFTR	Han Chinese	male	8dfd2611b361651679e85f64f8dde3a0
983	21	0	basal_cell	normal	CFTR	Han Chinese	male	8dfd2611b361651679e85f64f8dde3a0
984	21	0	basal_cell	normal	CFTR	Han Chinese	male	8dfd2611b361651679e85f64f8dde3a0
985	21	0	basal_cell	normal	CFTR	Han Chinese	male	8dfd2611b361651679e85f64f8dde3a0
986	21	0	basal_cell	normal	CFTR	Han Chinese	male	8dfd2611b361651679e85f64f8dde3a0
987	21	0	basal_cell	normal	CFTR	Han Chinese	male	8dfd2611b361651679e85f64f8dde3a0
988	21	0	basal_cell	normal	CFTR	Han Chinese	male	8dfd2611b361651679e85f64f8dde3a0
989	21	0	basal_cell	normal	CFTR	Han Chinese	male	8dfd2611b361651679e85f64f8dde3a0
990	21	0	basal_cell	normal	CFTR	Han Chinese	male	8dfd2611b361651679e85f64f8dde3a0
991	21	0	basal_cell	normal	CFTR	Han Chinese	male	8dfd2611b361651679e85f64f8dde3a0
992	21	0	basal_cell	normal	CFTR	Han Chinese	male	8dfd2611b361651679e85f64f8dde3a0
993	21	0	basal_cell	normal	CFTR	Han Chinese	male	8dfd2611b361651679e85f64f8dde3a0
994	21	0	basal_cell	normal	CFTR	Han Chinese	male	8dfd2611b361651679e85f64f8dde3a0
995	21	0	basal_cell	normal	CFTR	Han Chinese	male	8dfd2611b361651679e85f64f8dde3a0
996	21	0	basal_cell	normal	CFTR	Han Chinese	male	8dfd2611b361651679e85f64f8dde3a0
997	21	0	basal_cell	normal	CFTR	Han Chinese	male	8dfd2611b361651679e85f64f8dde3a0
998	21	0	basal_cell	normal	CFTR	Han Chinese	male	8dfd2611b361651679e85f64f8dde3a0
999	21	0	basal_cell	normal	CFTR	Han Chinese	male	8dfd2611b361651679e85f64f8dde3a0
1000	21	0	basal_cell	normal	CFTR	Han Chinese	male	8dfd2611b361651679e85f64f8dde3a0
1001	21	0	basal_cell	normal	CFTR	Han Chinese	male	8dfd2611b361651679e85f64f8dde3a0
1002	21	0	basal_cell	normal	CFTR	Han Chinese	male	8dfd2611b361651679e85f64f8dde3a0
1003	21	0	basal_cell	normal	CFTR	Han Chinese	male	8dfd2611b361651679e85f64f8dde3a0
1004	21	1763.67	basal_cell	normal	CFTR	Han Chinese	male	8dfd2611b361651679e85f64f8dde3a0
1005	21	0	basal_cell	normal	CFTR	Han Chinese	male	8dfd2611b361651679e85f64f8dde3a0
1006	21	0	basal_cell	normal	CFTR	Han Chinese	male	8dfd2611b361651679e85f64f8dde3a0
1007	21	0	basal_cell	normal	CFTR	Han Chinese	male	8dfd2611b361651679e85f64f8dde3a0
1008	21	0	basal_cell	normal	CFTR	Han Chinese	male	8dfd2611b361651679e85f64f8dde3a0
1009	21	0	basal_cell	normal	CFTR	Han Chinese	male	8dfd2611b361651679e85f64f8dde3a0
1010	21	0	basal_cell	normal	CFTR	Han Chinese	male	8dfd2611b361651679e85f64f8dde3a0
1011	21	0	basal_cell	normal	CFTR	Han Chinese	male	8dfd2611b361651679e85f64f8dde3a0
1012	21	0	basal_cell	normal	CFTR	Han Chinese	male	8dfd2611b361651679e85f64f8dde3a0
1013	21	0	basal_cell	normal	CFTR	Han Chinese	male	8dfd2611b361651679e85f64f8dde3a0
1014	21	0	basal_cell	normal	CFTR	Han Chinese	male	8dfd2611b361651679e85f64f8dde3a0
1015	21	0	basal_cell	normal	CFTR	Han Chinese	male	8dfd2611b361651679e85f64f8dde3a0
1016	21	0	basal_cell	normal	CFTR	Han Chinese	male	8dfd2611b361651679e85f64f8dde3a0
1017	21	0	basal_cell	normal	CFTR	Han Chinese	male	8dfd2611b361651679e85f64f8dde3a0
1018	21	0	basal_cell	normal	CFTR	Han Chinese	male	8dfd2611b361651679e85f64f8dde3a0
1019	21	0	basal_cell	normal	CFTR	Han Chinese	male	8dfd2611b361651679e85f64f8dde3a0
1020	21	0	basal_cell	normal	CFTR	Han Chinese	male	8dfd2611b361651679e85f64f8dde3a0
1021	21	0	basal_cell	normal	CFTR	Han Chinese	male	8dfd2611b361651679e85f64f8dde3a0
1022	21	0	basal_cell	normal	CFTR	Han Chinese	male	8dfd2611b361651679e85f64f8dde3a0
1023	21	0	basal_cell	normal	CFTR	Han Chinese	male	8dfd2611b361651679e85f64f8dde3a0
1024	21	0	basal_cell	normal	CFTR	Han Chinese	male	8dfd2611b361651679e85f64f8dde3a0
1025	21	0	basal_cell	normal	CFTR	Han Chinese	male	8dfd2611b361651679e85f64f8dde3a0
1026	21	0	basal_cell	normal	CFTR	Han Chinese	male	8dfd2611b361651679e85f64f8dde3a0
1027	21	0	basal_cell	normal	CFTR	Han Chinese	male	8dfd2611b361651679e85f64f8dde3a0
1028	21	0	basal_cell	normal	CFTR	Han Chinese	male	8dfd2611b361651679e85f64f8dde3a0
1029	21	0	basal_cell	normal	CFTR	Han Chinese	male	8dfd2611b361651679e85f64f8dde3a0
1030	21	0	basal_cell	normal	CFTR	Han Chinese	male	8dfd2611b361651679e85f64f8dde3a0
1031	21	0	basal_cell	normal	CFTR	Han Chinese	male	8dfd2611b361651679e85f64f8dde3a0
1032	21	0	basal_cell	normal	CFTR	Han Chinese	male	8dfd2611b361651679e85f64f8dde3a0
1033	21	0	basal_cell	normal	CFTR	Han Chinese	male	8dfd2611b361651679e85f64f8dde3a0
1034	21	0	basal_cell	normal	CFTR	Han Chinese	male	8dfd2611b361651679e85f64f8dde3a0
1035	21	0	basal_cell	normal	CFTR	Han Chinese	male	8dfd2611b361651679e85f64f8dde3a0
1036	21	0	basal_cell	normal	CFTR	Han Chinese	male	8dfd2611b361651679e85f64f8dde3a0
1037	21	0	basal_cell	normal	CFTR	Han Chinese	male	8dfd2611b361651679e85f64f8dde3a0
1038	21	0	basal_cell	normal	CFTR	Han Chinese	male	8dfd2611b361651679e85f64f8dde3a0
1039	21	0	basal_cell	normal	CFTR	Han Chinese	male	8dfd2611b361651679e85f64f8dde3a0
1040	21	0	basal_cell	normal	CFTR	Han Chinese	male	8dfd2611b361651679e85f64f8dde3a0
1041	21	0	basal_cell	normal	CFTR	Han Chinese	male	8dfd2611b361651679e85f64f8dde3a0
1042	21	0	basal_cell	normal	CFTR	Han Chinese	male	8dfd2611b361651679e85f64f8dde3a0
1043	21	0	basal_cell	normal	CFTR	Han Chinese	male	8dfd2611b361651679e85f64f8dde3a0
1044	21	0	basal_cell	normal	CFTR	Han Chinese	male	8dfd2611b361651679e85f64f8dde3a0
1045	21	0	basal_cell	normal	CFTR	Han Chinese	male	8dfd2611b361651679e85f64f8dde3a0
1046	21	0	basal_cell	normal	CFTR	Han Chinese	male	8dfd2611b361651679e85f64f8dde3a0
1047	21	0	basal_cell	normal	CFTR	Han Chinese	male	8dfd2611b361651679e85f64f8dde3a0
1048	21	0	basal_cell	normal	CFTR	Han Chinese	male	8dfd2611b361651679e85f64f8dde3a0
1049	21	0	basal_cell	normal	CFTR	Han Chinese	male	8dfd2611b361651679e85f64f8dde3a0
1050	21	0	basal_cell	normal	CFTR	Han Chinese	male	8dfd2611b361651679e85f64f8dde3a0
1051	21	0	basal_cell	normal	CFTR	Han Chinese	male	8dfd2611b361651679e85f64f8dde3a0
1052	21	0	basal_cell	normal	CFTR	Han Chinese	male	8dfd2611b361651679e85f64f8dde3a0
1053	21	0	basal_cell	normal	CFTR	Han Chinese	male	8dfd2611b361651679e85f64f8dde3a0
1054	21	0	basal_cell	normal	CFTR	Han Chinese	male	8dfd2611b361651679e85f64f8dde3a0
1055	21	0	basal_cell	normal	CFTR	Han Chinese	male	8dfd2611b361651679e85f64f8dde3a0
1056	21	0	basal_cell	normal	CFTR	Han Chinese	female	469ce6cb6b330ae120582dd1e846dfd3
1057	21	0	basal_cell	normal	CFTR	Han Chinese	female	469ce6cb6b330ae120582dd1e846dfd3
1058	21	0	basal_cell	normal	CFTR	Han Chinese	female	469ce6cb6b330ae120582dd1e846dfd3
1059	21	0	basal_cell	normal	CFTR	Han Chinese	female	469ce6cb6b330ae120582dd1e846dfd3
1060	21	0	basal_cell	normal	CFTR	Han Chinese	female	469ce6cb6b330ae120582dd1e846dfd3
1061	21	0	basal_cell	normal	CFTR	Han Chinese	female	469ce6cb6b330ae120582dd1e846dfd3
1062	21	0	basal_cell	normal	CFTR	Han Chinese	female	469ce6cb6b330ae120582dd1e846dfd3
1063	21	0	basal_cell	normal	CFTR	Han Chinese	female	469ce6cb6b330ae120582dd1e846dfd3
1064	21	0	basal_cell	normal	CFTR	Han Chinese	female	469ce6cb6b330ae120582dd1e846dfd3
1065	21	0	basal_cell	normal	CFTR	Han Chinese	female	469ce6cb6b330ae120582dd1e846dfd3
1066	21	0	basal_cell	normal	CFTR	Han Chinese	female	469ce6cb6b330ae120582dd1e846dfd3
1067	21	0	basal_cell	normal	CFTR	Han Chinese	female	469ce6cb6b330ae120582dd1e846dfd3
1068	21	0	basal_cell	normal	CFTR	Han Chinese	female	469ce6cb6b330ae120582dd1e846dfd3
1069	21	0	basal_cell	normal	CFTR	Han Chinese	female	469ce6cb6b330ae120582dd1e846dfd3
1070	21	0	basal_cell	normal	CFTR	Han Chinese	female	469ce6cb6b330ae120582dd1e846dfd3
1071	21	0	basal_cell	normal	CFTR	Han Chinese	female	469ce6cb6b330ae120582dd1e846dfd3
1072	21	0	basal_cell	normal	CFTR	Han Chinese	female	469ce6cb6b330ae120582dd1e846dfd3
1073	21	0	basal_cell	normal	CFTR	Han Chinese	female	469ce6cb6b330ae120582dd1e846dfd3
1074	21	0	basal_cell	normal	CFTR	Han Chinese	female	469ce6cb6b330ae120582dd1e846dfd3
1075	21	0	basal_cell	normal	CFTR	Han Chinese	female	469ce6cb6b330ae120582dd1e846dfd3
1076	21	0	basal_cell	normal	CFTR	Han Chinese	female	469ce6cb6b330ae120582dd1e846dfd3
1077	21	0	basal_cell	normal	CFTR	Han Chinese	female	469ce6cb6b330ae120582dd1e846dfd3
1078	21	0	basal_cell	normal	CFTR	Han Chinese	female	469ce6cb6b330ae120582dd1e846dfd3
1079	21	0	basal_cell	normal	CFTR	Han Chinese	female	469ce6cb6b330ae120582dd1e846dfd3
1080	21	0	basal_cell	normal	CFTR	Han Chinese	female	469ce6cb6b330ae120582dd1e846dfd3
1081	21	0	basal_cell	normal	CFTR	Han Chinese	female	469ce6cb6b330ae120582dd1e846dfd3
1082	21	0	basal_cell	normal	CFTR	Han Chinese	female	469ce6cb6b330ae120582dd1e846dfd3
1083	21	0	basal_cell	normal	CFTR	Han Chinese	female	469ce6cb6b330ae120582dd1e846dfd3
1084	21	0	basal_cell	normal	CFTR	Han Chinese	female	469ce6cb6b330ae120582dd1e846dfd3
1085	21	0	basal_cell	normal	CFTR	Han Chinese	female	469ce6cb6b330ae120582dd1e846dfd3
1086	21	0	basal_cell	normal	CFTR	Han Chinese	female	469ce6cb6b330ae120582dd1e846dfd3
1087	21	0	basal_cell	normal	CFTR	Han Chinese	female	469ce6cb6b330ae120582dd1e846dfd3
1088	21	0	basal_cell	normal	CFTR	Han Chinese	female	469ce6cb6b330ae120582dd1e846dfd3
1089	21	0	basal_cell	normal	CFTR	Han Chinese	female	469ce6cb6b330ae120582dd1e846dfd3
1090	21	0	basal_cell	normal	CFTR	Han Chinese	female	469ce6cb6b330ae120582dd1e846dfd3
1091	21	0	basal_cell	normal	CFTR	Han Chinese	female	469ce6cb6b330ae120582dd1e846dfd3
1092	21	0	basal_cell	normal	CFTR	Han Chinese	female	469ce6cb6b330ae120582dd1e846dfd3
1093	21	0	basal_cell	normal	CFTR	Han Chinese	female	469ce6cb6b330ae120582dd1e846dfd3
1094	21	0	basal_cell	normal	CFTR	Han Chinese	female	469ce6cb6b330ae120582dd1e846dfd3
1095	21	0	basal_cell	normal	CFTR	Han Chinese	female	469ce6cb6b330ae120582dd1e846dfd3
1096	21	0	basal_cell	normal	CFTR	Han Chinese	female	469ce6cb6b330ae120582dd1e846dfd3
1097	21	0	basal_cell	normal	CFTR	Han Chinese	female	469ce6cb6b330ae120582dd1e846dfd3
1098	21	0	basal_cell	normal	CFTR	Han Chinese	female	469ce6cb6b330ae120582dd1e846dfd3
1099	21	0	basal_cell	normal	CFTR	Han Chinese	female	469ce6cb6b330ae120582dd1e846dfd3
1100	21	0	basal_cell	normal	CFTR	Han Chinese	female	469ce6cb6b330ae120582dd1e846dfd3
1101	21	0	basal_cell	normal	CFTR	Han Chinese	female	469ce6cb6b330ae120582dd1e846dfd3
1102	21	0	basal_cell	normal	CFTR	Han Chinese	female	469ce6cb6b330ae120582dd1e846dfd3
1103	21	0	basal_cell	normal	CFTR	Han Chinese	female	469ce6cb6b330ae120582dd1e846dfd3
1104	21	0	basal_cell	normal	CFTR	Han Chinese	female	469ce6cb6b330ae120582dd1e846dfd3
1105	21	0	basal_cell	normal	CFTR	Han Chinese	female	469ce6cb6b330ae120582dd1e846dfd3
1106	21	0	basal_cell	normal	CFTR	Han Chinese	female	469ce6cb6b330ae120582dd1e846dfd3
1107	21	2865.33	basal_cell	normal	CFTR	Han Chinese	female	469ce6cb6b330ae120582dd1e846dfd3
1108	21	0	basal_cell	normal	CFTR	Han Chinese	female	469ce6cb6b330ae120582dd1e846dfd3
1109	49	0	basal_cell	normal	CFTR	Han Chinese	female	5a58b59ca4357369dbb4ee1cc9bcd0a6
1110	49	0	basal_cell	normal	CFTR	Han Chinese	female	5a58b59ca4357369dbb4ee1cc9bcd0a6
1111	49	0	basal_cell	normal	CFTR	Han Chinese	female	5a58b59ca4357369dbb4ee1cc9bcd0a6
1112	49	0	basal_cell	normal	CFTR	Han Chinese	female	5a58b59ca4357369dbb4ee1cc9bcd0a6
1113	49	0	basal_cell	normal	CFTR	Han Chinese	female	5a58b59ca4357369dbb4ee1cc9bcd0a6
1114	49	0	basal_cell	normal	CFTR	Han Chinese	female	5a58b59ca4357369dbb4ee1cc9bcd0a6
1115	49	0	basal_cell	normal	CFTR	Han Chinese	female	5a58b59ca4357369dbb4ee1cc9bcd0a6
1116	49	0	basal_cell	normal	CFTR	Han Chinese	female	5a58b59ca4357369dbb4ee1cc9bcd0a6
1117	49	0	basal_cell	normal	CFTR	Han Chinese	female	5a58b59ca4357369dbb4ee1cc9bcd0a6
1118	51	33.7941	basal_cell	normal	CFTR	unknown	female	98b133d62267795a1dc2baf57a34a3bb
1119	51	0	basal_cell	normal	CFTR	unknown	female	98b133d62267795a1dc2baf57a34a3bb
1120	51	0	basal_cell	normal	CFTR	unknown	female	98b133d62267795a1dc2baf57a34a3bb
1121	51	0	basal_cell	normal	CFTR	unknown	female	98b133d62267795a1dc2baf57a34a3bb
1122	51	0	basal_cell	normal	CFTR	unknown	female	98b133d62267795a1dc2baf57a34a3bb
1123	51	0	basal_cell	normal	CFTR	unknown	female	98b133d62267795a1dc2baf57a34a3bb
1124	51	0	basal_cell	normal	CFTR	unknown	female	98b133d62267795a1dc2baf57a34a3bb
1125	51	0	basal_cell	normal	CFTR	unknown	female	98b133d62267795a1dc2baf57a34a3bb
1126	51	0	basal_cell	normal	CFTR	unknown	female	98b133d62267795a1dc2baf57a34a3bb
1127	51	0	basal_cell	normal	CFTR	unknown	female	98b133d62267795a1dc2baf57a34a3bb
1128	51	0	basal_cell	normal	CFTR	unknown	female	98b133d62267795a1dc2baf57a34a3bb
1129	51	0	basal_cell	normal	CFTR	unknown	female	98b133d62267795a1dc2baf57a34a3bb
1130	51	0	basal_cell	normal	CFTR	unknown	female	98b133d62267795a1dc2baf57a34a3bb
1131	51	0	basal_cell	normal	CFTR	unknown	female	98b133d62267795a1dc2baf57a34a3bb
1132	51	0	basal_cell	normal	CFTR	unknown	female	98b133d62267795a1dc2baf57a34a3bb
1133	51	0	basal_cell	normal	CFTR	unknown	female	98b133d62267795a1dc2baf57a34a3bb
1134	51	0	basal_cell	normal	CFTR	unknown	female	98b133d62267795a1dc2baf57a34a3bb
1135	51	0	basal_cell	normal	CFTR	unknown	female	98b133d62267795a1dc2baf57a34a3bb
1136	51	0	basal_cell	normal	CFTR	unknown	female	98b133d62267795a1dc2baf57a34a3bb
1137	51	0	basal_cell	normal	CFTR	unknown	female	98b133d62267795a1dc2baf57a34a3bb
1138	51	0	basal_cell	normal	CFTR	unknown	female	98b133d62267795a1dc2baf57a34a3bb
1139	51	15.7458	basal_cell	normal	CFTR	unknown	female	98b133d62267795a1dc2baf57a34a3bb
1140	51	0	basal_cell	normal	CFTR	unknown	female	98b133d62267795a1dc2baf57a34a3bb
1141	51	0	basal_cell	normal	CFTR	unknown	female	98b133d62267795a1dc2baf57a34a3bb
1142	51	303.854	basal_cell	normal	CFTR	unknown	female	98b133d62267795a1dc2baf57a34a3bb
1143	51	0	basal_cell	normal	CFTR	unknown	female	98b133d62267795a1dc2baf57a34a3bb
1144	51	0	basal_cell	normal	CFTR	unknown	female	98b133d62267795a1dc2baf57a34a3bb
1145	51	0	basal_cell	normal	CFTR	unknown	female	98b133d62267795a1dc2baf57a34a3bb
1146	51	57.3819	basal_cell	normal	CFTR	unknown	female	98b133d62267795a1dc2baf57a34a3bb
1147	51	7.27562	basal_cell	normal	CFTR	unknown	female	98b133d62267795a1dc2baf57a34a3bb
1148	51	0	basal_cell	normal	CFTR	unknown	female	98b133d62267795a1dc2baf57a34a3bb
1149	51	25.2244	basal_cell	normal	CFTR	unknown	female	98b133d62267795a1dc2baf57a34a3bb
1150	51	12.3583	basal_cell	normal	CFTR	unknown	female	98b133d62267795a1dc2baf57a34a3bb
1151	51	0	basal_cell	normal	CFTR	unknown	female	98b133d62267795a1dc2baf57a34a3bb
1152	51	0	basal_cell	normal	CFTR	unknown	female	98b133d62267795a1dc2baf57a34a3bb
1153	51	7.41656	basal_cell	normal	CFTR	unknown	female	98b133d62267795a1dc2baf57a34a3bb
1154	51	0	basal_cell	normal	CFTR	unknown	female	98b133d62267795a1dc2baf57a34a3bb
1155	51	0	basal_cell	normal	CFTR	unknown	female	98b133d62267795a1dc2baf57a34a3bb
1156	51	0	basal_cell	normal	CFTR	unknown	female	98b133d62267795a1dc2baf57a34a3bb
1157	51	0	basal_cell	normal	CFTR	unknown	female	98b133d62267795a1dc2baf57a34a3bb
1158	51	2.89377	basal_cell	normal	CFTR	unknown	female	98b133d62267795a1dc2baf57a34a3bb
1159	51	0	basal_cell	normal	CFTR	unknown	female	98b133d62267795a1dc2baf57a34a3bb
1160	51	0	basal_cell	normal	CFTR	unknown	female	98b133d62267795a1dc2baf57a34a3bb
1161	31	0	basal_cell	normal	CFTR	African American	female	7ed696bdb492356171a87d96f4547378
1162	31	788.91	basal_cell	normal	CFTR	European	female	647f4a783478041bddc54bb2cd0976ed
1163	31	0	basal_cell	normal	CFTR	European	female	647f4a783478041bddc54bb2cd0976ed
1164	31	308.049	basal_cell	normal	CFTR	European	female	647f4a783478041bddc54bb2cd0976ed
1165	31	0	basal_cell	normal	CFTR	European	female	647f4a783478041bddc54bb2cd0976ed
1166	31	0	basal_cell	normal	CFTR	European	female	647f4a783478041bddc54bb2cd0976ed
1167	31	0	basal_cell	normal	CFTR	African American	female	7ed696bdb492356171a87d96f4547378
1168	31	0	basal_cell	normal	CFTR	African American	female	7ed696bdb492356171a87d96f4547378
1169	31	66.7122	basal_cell	normal	CFTR	African American	female	7ed696bdb492356171a87d96f4547378
1170	31	143.001	basal_cell	normal	CFTR	African American	female	7ed696bdb492356171a87d96f4547378
1171	31	190.452	basal_cell	normal	CFTR	African American	female	7ed696bdb492356171a87d96f4547378
1172	31	0	basal_cell	normal	CFTR	African American	female	7ed696bdb492356171a87d96f4547378
1173	31	0	basal_cell	normal	CFTR	African American	female	7ed696bdb492356171a87d96f4547378
1174	31	0	basal_cell	normal	CFTR	African American	female	7ed696bdb492356171a87d96f4547378
1175	31	0	basal_cell	normal	CFTR	African American	female	7ed696bdb492356171a87d96f4547378
1176	31	0	basal_cell	normal	CFTR	African American	female	7ed696bdb492356171a87d96f4547378
1177	31	0	basal_cell	normal	CFTR	African American	female	7ed696bdb492356171a87d96f4547378
1178	31	0	basal_cell	normal	CFTR	African American	female	7ed696bdb492356171a87d96f4547378
1179	31	0	basal_cell	normal	CFTR	African American	female	7ed696bdb492356171a87d96f4547378
1180	31	0	basal_cell	normal	CFTR	African American	female	7ed696bdb492356171a87d96f4547378
1181	31	107.307	basal_cell	normal	CFTR	African American	female	7ed696bdb492356171a87d96f4547378
1182	31	0	basal_cell	normal	CFTR	African American	female	7ed696bdb492356171a87d96f4547378
1183	31	0	basal_cell	normal	CFTR	African American	female	7ed696bdb492356171a87d96f4547378
1184	31	0	basal_cell	normal	CFTR	African American	female	7ed696bdb492356171a87d96f4547378
1185	31	0	basal_cell	normal	CFTR	African American	female	7ed696bdb492356171a87d96f4547378
1186	31	0	basal_cell	normal	CFTR	African American	female	7ed696bdb492356171a87d96f4547378
1187	31	391.201	basal_cell	normal	CFTR	African American	female	7ed696bdb492356171a87d96f4547378
1188	31	0	basal_cell	normal	CFTR	African American	female	7ed696bdb492356171a87d96f4547378
1189	31	0	basal_cell	normal	CFTR	African American	female	7ed696bdb492356171a87d96f4547378
1190	31	0	basal_cell	normal	CFTR	African American	female	7ed696bdb492356171a87d96f4547378
1191	31	0	basal_cell	normal	CFTR	African American	female	7ed696bdb492356171a87d96f4547378
1192	31	0	basal_cell	normal	CFTR	African American	female	7ed696bdb492356171a87d96f4547378
1193	31	158.043	basal_cell	normal	CFTR	African American	female	7ed696bdb492356171a87d96f4547378
1194	31	0	basal_cell	normal	CFTR	African American	female	7ed696bdb492356171a87d96f4547378
1195	31	0	basal_cell	normal	CFTR	African American	female	7ed696bdb492356171a87d96f4547378
1196	31	0	basal_cell	normal	CFTR	African American	female	7ed696bdb492356171a87d96f4547378
1197	31	0	basal_cell	normal	CFTR	African American	female	7ed696bdb492356171a87d96f4547378
1198	31	0	basal_cell	normal	CFTR	African American	female	7ed696bdb492356171a87d96f4547378
1199	31	0	basal_cell	normal	CFTR	African American	female	7ed696bdb492356171a87d96f4547378
1200	31	117.903	basal_cell	normal	CFTR	African American	female	7ed696bdb492356171a87d96f4547378
1201	31	0	basal_cell	normal	CFTR	African American	female	7ed696bdb492356171a87d96f4547378
1202	31	0	basal_cell	normal	CFTR	African American	female	7ed696bdb492356171a87d96f4547378
1203	31	0	basal_cell	normal	CFTR	African American	female	7ed696bdb492356171a87d96f4547378
1204	31	0	basal_cell	normal	CFTR	African American	female	7ed696bdb492356171a87d96f4547378
1205	31	0	basal_cell	normal	CFTR	African American	female	7ed696bdb492356171a87d96f4547378
1206	31	0	basal_cell	normal	CFTR	unknown	male	cc2b3db9ac073226688cefd43d455af0
1207	31	0	basal_cell	normal	CFTR	unknown	male	cc2b3db9ac073226688cefd43d455af0
1208	31	0	basal_cell	normal	CFTR	unknown	male	cc2b3db9ac073226688cefd43d455af0
1209	31	0	basal_cell	normal	CFTR	unknown	male	cc2b3db9ac073226688cefd43d455af0
1210	31	0	basal_cell	normal	CFTR	unknown	male	cc2b3db9ac073226688cefd43d455af0
1211	31	0	basal_cell	normal	CFTR	unknown	male	cc2b3db9ac073226688cefd43d455af0
1212	31	0	basal_cell	normal	CFTR	unknown	male	cc2b3db9ac073226688cefd43d455af0
1213	31	0	basal_cell	normal	CFTR	unknown	male	cc2b3db9ac073226688cefd43d455af0
1214	31	0	basal_cell	normal	CFTR	unknown	male	cc2b3db9ac073226688cefd43d455af0
1215	31	0	basal_cell	normal	CFTR	unknown	male	cc2b3db9ac073226688cefd43d455af0
1216	31	86.4494	basal_cell	normal	CFTR	unknown	male	cc2b3db9ac073226688cefd43d455af0
1217	31	0	basal_cell	normal	CFTR	unknown	male	cc2b3db9ac073226688cefd43d455af0
1218	31	0	basal_cell	normal	CFTR	unknown	male	cc2b3db9ac073226688cefd43d455af0
1219	31	0	basal_cell	normal	CFTR	unknown	male	cc2b3db9ac073226688cefd43d455af0
1220	31	0	basal_cell	normal	CFTR	unknown	male	cc2b3db9ac073226688cefd43d455af0
1221	59	0	basal_cell	normal	CFTR	European	female	8e469e13c5944047a22693db9132b78d
1222	59	0	basal_cell	normal	CFTR	European	female	8e469e13c5944047a22693db9132b78d
1223	59	0	basal_cell	normal	CFTR	European	female	8e469e13c5944047a22693db9132b78d
1224	59	158.956	basal_cell	normal	CFTR	European	female	8e469e13c5944047a22693db9132b78d
1225	59	0	basal_cell	normal	CFTR	European	female	8e469e13c5944047a22693db9132b78d
1226	59	0	basal_cell	normal	CFTR	European	female	8e469e13c5944047a22693db9132b78d
1227	59	0	basal_cell	normal	CFTR	European	female	8e469e13c5944047a22693db9132b78d
1228	59	8.52471	basal_cell	normal	CFTR	European	female	8e469e13c5944047a22693db9132b78d
1229	59	0	basal_cell	normal	CFTR	European	female	8e469e13c5944047a22693db9132b78d
1230	59	0	basal_cell	normal	CFTR	European	female	8e469e13c5944047a22693db9132b78d
1231	59	0	basal_cell	normal	CFTR	European	female	8e469e13c5944047a22693db9132b78d
1232	59	0	basal_cell	normal	CFTR	European	female	8e469e13c5944047a22693db9132b78d
1233	59	0	basal_cell	normal	CFTR	European	female	8e469e13c5944047a22693db9132b78d
1234	61	0	basal_cell	normal	CFTR	African American or Afro-Caribbean	female	75618bdef77f96466508792322c5ce17
1235	61	0	basal_cell	normal	CFTR	African American or Afro-Caribbean	female	75618bdef77f96466508792322c5ce17
1236	61	9.82096	basal_cell	normal	CFTR	African American or Afro-Caribbean	female	75618bdef77f96466508792322c5ce17
1237	61	0	basal_cell	normal	CFTR	African American or Afro-Caribbean	female	75618bdef77f96466508792322c5ce17
1238	61	0	basal_cell	normal	CFTR	African American or Afro-Caribbean	female	75618bdef77f96466508792322c5ce17
1239	61	0	basal_cell	normal	CFTR	African American or Afro-Caribbean	female	75618bdef77f96466508792322c5ce17
1240	61	0	basal_cell	normal	CFTR	African American or Afro-Caribbean	female	75618bdef77f96466508792322c5ce17
1241	61	0	basal_cell	normal	CFTR	African American or Afro-Caribbean	female	75618bdef77f96466508792322c5ce17
1242	61	0	basal_cell	normal	CFTR	African American or Afro-Caribbean	female	75618bdef77f96466508792322c5ce17
1243	61	47.1879	basal_cell	normal	CFTR	African American or Afro-Caribbean	female	75618bdef77f96466508792322c5ce17
1244	61	0	basal_cell	normal	CFTR	African American or Afro-Caribbean	female	75618bdef77f96466508792322c5ce17
1245	61	0	basal_cell	normal	CFTR	African American or Afro-Caribbean	female	75618bdef77f96466508792322c5ce17
1246	61	0	basal_cell	normal	CFTR	African American or Afro-Caribbean	female	75618bdef77f96466508792322c5ce17
1247	61	0	basal_cell	normal	CFTR	African American or Afro-Caribbean	female	75618bdef77f96466508792322c5ce17
1248	61	0	basal_cell	normal	CFTR	African American or Afro-Caribbean	female	75618bdef77f96466508792322c5ce17
1249	61	0	basal_cell	normal	CFTR	African American or Afro-Caribbean	female	75618bdef77f96466508792322c5ce17
1250	61	0	basal_cell	normal	CFTR	African American or Afro-Caribbean	female	75618bdef77f96466508792322c5ce17
1251	61	20.1653	basal_cell	normal	CFTR	African American or Afro-Caribbean	female	75618bdef77f96466508792322c5ce17
1252	61	0	basal_cell	normal	CFTR	African American or Afro-Caribbean	female	75618bdef77f96466508792322c5ce17
1253	61	0	basal_cell	normal	CFTR	African American or Afro-Caribbean	female	75618bdef77f96466508792322c5ce17
1254	61	0	basal_cell	normal	CFTR	African American or Afro-Caribbean	female	75618bdef77f96466508792322c5ce17
1255	61	0	basal_cell	normal	CFTR	African American or Afro-Caribbean	female	75618bdef77f96466508792322c5ce17
1256	61	0	basal_cell	normal	CFTR	African American or Afro-Caribbean	female	75618bdef77f96466508792322c5ce17
1257	61	0	basal_cell	normal	CFTR	African American or Afro-Caribbean	female	75618bdef77f96466508792322c5ce17
1258	61	0	basal_cell	normal	CFTR	African American or Afro-Caribbean	female	75618bdef77f96466508792322c5ce17
1259	61	0	basal_cell	normal	CFTR	African American or Afro-Caribbean	female	75618bdef77f96466508792322c5ce17
1260	61	0	basal_cell	normal	CFTR	African American or Afro-Caribbean	female	75618bdef77f96466508792322c5ce17
1261	61	0	basal_cell	normal	CFTR	African American or Afro-Caribbean	female	75618bdef77f96466508792322c5ce17
1262	61	0	basal_cell	normal	CFTR	African American or Afro-Caribbean	female	75618bdef77f96466508792322c5ce17
1263	61	0	basal_cell	normal	CFTR	African American or Afro-Caribbean	female	75618bdef77f96466508792322c5ce17
1264	61	45.1227	basal_cell	normal	CFTR	African American or Afro-Caribbean	female	75618bdef77f96466508792322c5ce17
1265	61	0	basal_cell	normal	CFTR	African American or Afro-Caribbean	female	75618bdef77f96466508792322c5ce17
1266	61	0	basal_cell	normal	CFTR	African American or Afro-Caribbean	female	75618bdef77f96466508792322c5ce17
1267	61	0	basal_cell	normal	CFTR	African American or Afro-Caribbean	female	75618bdef77f96466508792322c5ce17
1268	61	0	basal_cell	normal	CFTR	African American or Afro-Caribbean	female	75618bdef77f96466508792322c5ce17
1269	61	57.0218	basal_cell	normal	CFTR	African American or Afro-Caribbean	female	75618bdef77f96466508792322c5ce17
1270	61	0	basal_cell	normal	CFTR	African American or Afro-Caribbean	female	75618bdef77f96466508792322c5ce17
1271	61	0	basal_cell	normal	CFTR	African American or Afro-Caribbean	female	75618bdef77f96466508792322c5ce17
1272	61	0	basal_cell	normal	CFTR	African American or Afro-Caribbean	female	75618bdef77f96466508792322c5ce17
1273	61	0	basal_cell	normal	CFTR	African American or Afro-Caribbean	female	75618bdef77f96466508792322c5ce17
1274	61	0	basal_cell	normal	CFTR	African American or Afro-Caribbean	female	75618bdef77f96466508792322c5ce17
1275	61	0	basal_cell	normal	CFTR	African American or Afro-Caribbean	female	75618bdef77f96466508792322c5ce17
1276	61	0	basal_cell	normal	CFTR	African American or Afro-Caribbean	female	75618bdef77f96466508792322c5ce17
1277	61	0	basal_cell	normal	CFTR	African American or Afro-Caribbean	female	75618bdef77f96466508792322c5ce17
1278	61	28.5969	basal_cell	normal	CFTR	African American or Afro-Caribbean	female	75618bdef77f96466508792322c5ce17
1279	61	0	basal_cell	normal	CFTR	African American or Afro-Caribbean	female	75618bdef77f96466508792322c5ce17
1280	61	0	basal_cell	normal	CFTR	African American or Afro-Caribbean	female	75618bdef77f96466508792322c5ce17
1281	61	0	basal_cell	normal	CFTR	African American or Afro-Caribbean	female	75618bdef77f96466508792322c5ce17
1282	61	41.6783	basal_cell	normal	CFTR	African American or Afro-Caribbean	female	75618bdef77f96466508792322c5ce17
1283	61	0	basal_cell	normal	CFTR	African American or Afro-Caribbean	female	75618bdef77f96466508792322c5ce17
1284	61	0	basal_cell	normal	CFTR	African American or Afro-Caribbean	female	75618bdef77f96466508792322c5ce17
1285	61	0	basal_cell	normal	CFTR	African American or Afro-Caribbean	female	75618bdef77f96466508792322c5ce17
1286	61	0	basal_cell	normal	CFTR	African American or Afro-Caribbean	female	75618bdef77f96466508792322c5ce17
1287	61	0	basal_cell	normal	CFTR	African American or Afro-Caribbean	female	75618bdef77f96466508792322c5ce17
1288	61	0	basal_cell	normal	CFTR	African American or Afro-Caribbean	female	75618bdef77f96466508792322c5ce17
1289	61	0	basal_cell	normal	CFTR	African American or Afro-Caribbean	female	75618bdef77f96466508792322c5ce17
1290	61	0	basal_cell	normal	CFTR	African American or Afro-Caribbean	female	75618bdef77f96466508792322c5ce17
1291	61	15.2356	basal_cell	normal	CFTR	African American or Afro-Caribbean	female	75618bdef77f96466508792322c5ce17
1292	61	7.93236	basal_cell	normal	CFTR	African American or Afro-Caribbean	female	75618bdef77f96466508792322c5ce17
1293	61	0	basal_cell	normal	CFTR	African American or Afro-Caribbean	female	75618bdef77f96466508792322c5ce17
1294	61	0	basal_cell	normal	CFTR	African American or Afro-Caribbean	female	75618bdef77f96466508792322c5ce17
1295	61	0	basal_cell	normal	CFTR	African American or Afro-Caribbean	female	75618bdef77f96466508792322c5ce17
1296	61	0	basal_cell	normal	CFTR	African American or Afro-Caribbean	female	75618bdef77f96466508792322c5ce17
1297	61	0	basal_cell	normal	CFTR	African American or Afro-Caribbean	female	75618bdef77f96466508792322c5ce17
1298	61	0	basal_cell	normal	CFTR	African American or Afro-Caribbean	female	75618bdef77f96466508792322c5ce17
1299	61	11.0714	basal_cell	normal	CFTR	African American or Afro-Caribbean	female	75618bdef77f96466508792322c5ce17
1300	61	0	basal_cell	normal	CFTR	African American or Afro-Caribbean	female	75618bdef77f96466508792322c5ce17
1301	61	0	basal_cell	normal	CFTR	African American or Afro-Caribbean	female	75618bdef77f96466508792322c5ce17
1302	61	0	basal_cell	normal	CFTR	African American or Afro-Caribbean	female	75618bdef77f96466508792322c5ce17
1303	61	0	basal_cell	normal	CFTR	African American or Afro-Caribbean	female	75618bdef77f96466508792322c5ce17
1304	61	1102.25	basal_cell	normal	CFTR	African American or Afro-Caribbean	female	75618bdef77f96466508792322c5ce17
1305	61	0	basal_cell	normal	CFTR	African American or Afro-Caribbean	female	75618bdef77f96466508792322c5ce17
1306	61	0	basal_cell	normal	CFTR	African American or Afro-Caribbean	female	75618bdef77f96466508792322c5ce17
1307	61	0	basal_cell	normal	CFTR	African American or Afro-Caribbean	female	75618bdef77f96466508792322c5ce17
1308	61	0	basal_cell	normal	CFTR	African American or Afro-Caribbean	female	75618bdef77f96466508792322c5ce17
1309	61	0	basal_cell	normal	CFTR	African American or Afro-Caribbean	female	75618bdef77f96466508792322c5ce17
1310	61	0	basal_cell	normal	CFTR	African American or Afro-Caribbean	female	75618bdef77f96466508792322c5ce17
1311	61	0	basal_cell	normal	CFTR	African American or Afro-Caribbean	female	75618bdef77f96466508792322c5ce17
1312	61	169.688	basal_cell	normal	CFTR	African American or Afro-Caribbean	female	75618bdef77f96466508792322c5ce17
1313	61	0	basal_cell	normal	CFTR	African American or Afro-Caribbean	female	75618bdef77f96466508792322c5ce17
1314	61	159.996	basal_cell	normal	CFTR	African American or Afro-Caribbean	female	75618bdef77f96466508792322c5ce17
1315	61	14.3436	basal_cell	normal	CFTR	African American or Afro-Caribbean	female	75618bdef77f96466508792322c5ce17
1316	61	0	basal_cell	normal	CFTR	African American or Afro-Caribbean	female	75618bdef77f96466508792322c5ce17
1317	61	0	basal_cell	normal	CFTR	African American or Afro-Caribbean	female	75618bdef77f96466508792322c5ce17
1318	61	0	basal_cell	normal	CFTR	African American or Afro-Caribbean	female	75618bdef77f96466508792322c5ce17
1319	61	0	basal_cell	normal	CFTR	African American or Afro-Caribbean	female	75618bdef77f96466508792322c5ce17
1320	61	0	basal_cell	normal	CFTR	African American or Afro-Caribbean	female	75618bdef77f96466508792322c5ce17
1321	61	0	basal_cell	normal	CFTR	African American or Afro-Caribbean	female	75618bdef77f96466508792322c5ce17
1322	61	0	basal_cell	normal	CFTR	African American or Afro-Caribbean	female	75618bdef77f96466508792322c5ce17
1323	61	0	basal_cell	normal	CFTR	African American or Afro-Caribbean	female	75618bdef77f96466508792322c5ce17
1324	61	0	basal_cell	normal	CFTR	African American or Afro-Caribbean	female	75618bdef77f96466508792322c5ce17
1325	61	0	basal_cell	normal	CFTR	African American or Afro-Caribbean	female	75618bdef77f96466508792322c5ce17
1326	61	0	basal_cell	normal	CFTR	African American or Afro-Caribbean	female	75618bdef77f96466508792322c5ce17
1327	61	6.8687	basal_cell	normal	CFTR	African American or Afro-Caribbean	female	75618bdef77f96466508792322c5ce17
1328	61	0	basal_cell	normal	CFTR	African American or Afro-Caribbean	female	75618bdef77f96466508792322c5ce17
1329	61	0	basal_cell	normal	CFTR	African American or Afro-Caribbean	female	75618bdef77f96466508792322c5ce17
1330	61	0	basal_cell	normal	CFTR	African American or Afro-Caribbean	female	75618bdef77f96466508792322c5ce17
1331	61	0	basal_cell	normal	CFTR	African American or Afro-Caribbean	female	75618bdef77f96466508792322c5ce17
1332	61	8.639	basal_cell	normal	CFTR	African American or Afro-Caribbean	female	75618bdef77f96466508792322c5ce17
1333	61	0	basal_cell	normal	CFTR	African American or Afro-Caribbean	female	75618bdef77f96466508792322c5ce17
1334	61	0	basal_cell	normal	CFTR	African American or Afro-Caribbean	female	75618bdef77f96466508792322c5ce17
1335	61	0	basal_cell	normal	CFTR	African American or Afro-Caribbean	female	75618bdef77f96466508792322c5ce17
1336	61	14.9464	basal_cell	normal	CFTR	African American or Afro-Caribbean	female	75618bdef77f96466508792322c5ce17
1337	61	7.11135	basal_cell	normal	CFTR	African American or Afro-Caribbean	female	75618bdef77f96466508792322c5ce17
1338	61	0	basal_cell	normal	CFTR	African American or Afro-Caribbean	female	75618bdef77f96466508792322c5ce17
1339	61	0	basal_cell	normal	CFTR	African American or Afro-Caribbean	female	75618bdef77f96466508792322c5ce17
1340	61	0	basal_cell	normal	CFTR	African American or Afro-Caribbean	female	75618bdef77f96466508792322c5ce17
1341	61	0	basal_cell	normal	CFTR	African American or Afro-Caribbean	female	75618bdef77f96466508792322c5ce17
1342	61	0	basal_cell	normal	CFTR	African American or Afro-Caribbean	female	75618bdef77f96466508792322c5ce17
1343	61	27.0319	basal_cell	normal	CFTR	African American or Afro-Caribbean	female	75618bdef77f96466508792322c5ce17
1344	61	0	basal_cell	normal	CFTR	African American or Afro-Caribbean	female	75618bdef77f96466508792322c5ce17
1345	61	0	basal_cell	normal	CFTR	African American or Afro-Caribbean	female	75618bdef77f96466508792322c5ce17
1346	61	0	basal_cell	normal	CFTR	African American or Afro-Caribbean	female	75618bdef77f96466508792322c5ce17
1347	61	0	basal_cell	normal	CFTR	African American or Afro-Caribbean	female	75618bdef77f96466508792322c5ce17
1348	61	0	basal_cell	normal	CFTR	African American or Afro-Caribbean	female	75618bdef77f96466508792322c5ce17
1349	61	23.4913	basal_cell	normal	CFTR	African American or Afro-Caribbean	female	75618bdef77f96466508792322c5ce17
1350	61	0	basal_cell	normal	CFTR	African American or Afro-Caribbean	female	75618bdef77f96466508792322c5ce17
1351	61	0	basal_cell	normal	CFTR	African American or Afro-Caribbean	female	75618bdef77f96466508792322c5ce17
1352	61	0	basal_cell	normal	CFTR	African American or Afro-Caribbean	female	75618bdef77f96466508792322c5ce17
1353	61	0	basal_cell	normal	CFTR	African American or Afro-Caribbean	female	75618bdef77f96466508792322c5ce17
1354	61	0	basal_cell	normal	CFTR	African American or Afro-Caribbean	female	75618bdef77f96466508792322c5ce17
1355	61	0	basal_cell	normal	CFTR	African American or Afro-Caribbean	female	75618bdef77f96466508792322c5ce17
1356	61	0	basal_cell	normal	CFTR	African American or Afro-Caribbean	female	75618bdef77f96466508792322c5ce17
1357	61	0	basal_cell	normal	CFTR	African American or Afro-Caribbean	female	75618bdef77f96466508792322c5ce17
1358	61	0	basal_cell	normal	CFTR	African American or Afro-Caribbean	female	75618bdef77f96466508792322c5ce17
1359	61	0	basal_cell	normal	CFTR	African American or Afro-Caribbean	female	75618bdef77f96466508792322c5ce17
1360	61	0	basal_cell	normal	CFTR	African American or Afro-Caribbean	female	75618bdef77f96466508792322c5ce17
1361	61	16.1717	basal_cell	normal	CFTR	African American or Afro-Caribbean	female	75618bdef77f96466508792322c5ce17
1362	61	0	basal_cell	normal	CFTR	African American or Afro-Caribbean	female	75618bdef77f96466508792322c5ce17
1363	61	0	basal_cell	normal	CFTR	African American or Afro-Caribbean	female	75618bdef77f96466508792322c5ce17
1364	61	0	basal_cell	normal	CFTR	African American or Afro-Caribbean	female	75618bdef77f96466508792322c5ce17
1365	61	0	basal_cell	normal	CFTR	African American or Afro-Caribbean	female	75618bdef77f96466508792322c5ce17
1366	61	0	basal_cell	normal	CFTR	African American or Afro-Caribbean	female	75618bdef77f96466508792322c5ce17
1367	61	0	basal_cell	normal	CFTR	African American or Afro-Caribbean	female	75618bdef77f96466508792322c5ce17
1368	61	0	basal_cell	normal	CFTR	African American or Afro-Caribbean	female	75618bdef77f96466508792322c5ce17
1369	61	0	basal_cell	normal	CFTR	African American or Afro-Caribbean	female	75618bdef77f96466508792322c5ce17
1370	61	0	basal_cell	normal	CFTR	African American or Afro-Caribbean	female	75618bdef77f96466508792322c5ce17
1371	61	64.8097	basal_cell	normal	CFTR	African American or Afro-Caribbean	female	75618bdef77f96466508792322c5ce17
1372	61	0	basal_cell	normal	CFTR	African American or Afro-Caribbean	female	75618bdef77f96466508792322c5ce17
1373	61	0	basal_cell	normal	CFTR	African American or Afro-Caribbean	female	75618bdef77f96466508792322c5ce17
1374	61	0	basal_cell	normal	CFTR	African American or Afro-Caribbean	female	75618bdef77f96466508792322c5ce17
1375	61	0	basal_cell	normal	CFTR	African American or Afro-Caribbean	female	75618bdef77f96466508792322c5ce17
1376	61	0	basal_cell	normal	CFTR	African American or Afro-Caribbean	female	75618bdef77f96466508792322c5ce17
1377	61	0	basal_cell	normal	CFTR	African American or Afro-Caribbean	female	75618bdef77f96466508792322c5ce17
1378	61	0	basal_cell	normal	CFTR	African American or Afro-Caribbean	female	75618bdef77f96466508792322c5ce17
1379	61	0	basal_cell	normal	CFTR	African American or Afro-Caribbean	female	75618bdef77f96466508792322c5ce17
1380	61	0	basal_cell	normal	CFTR	African American or Afro-Caribbean	female	75618bdef77f96466508792322c5ce17
1381	61	0	basal_cell	normal	CFTR	African American or Afro-Caribbean	female	75618bdef77f96466508792322c5ce17
1382	61	0	basal_cell	normal	CFTR	African American or Afro-Caribbean	female	75618bdef77f96466508792322c5ce17
1383	61	0	basal_cell	normal	CFTR	African American or Afro-Caribbean	female	75618bdef77f96466508792322c5ce17
1384	61	0	basal_cell	normal	CFTR	African American or Afro-Caribbean	female	75618bdef77f96466508792322c5ce17
1385	61	9.99769	basal_cell	normal	CFTR	African American or Afro-Caribbean	female	75618bdef77f96466508792322c5ce17
1386	61	0	basal_cell	normal	CFTR	African American or Afro-Caribbean	female	75618bdef77f96466508792322c5ce17
1387	61	0	basal_cell	normal	CFTR	African American or Afro-Caribbean	female	75618bdef77f96466508792322c5ce17
1388	61	0	basal_cell	normal	CFTR	African American or Afro-Caribbean	female	75618bdef77f96466508792322c5ce17
1389	61	0	basal_cell	normal	CFTR	African American or Afro-Caribbean	female	75618bdef77f96466508792322c5ce17
1390	61	0	basal_cell	normal	CFTR	African American or Afro-Caribbean	female	75618bdef77f96466508792322c5ce17
1391	61	0	basal_cell	normal	CFTR	African American or Afro-Caribbean	female	75618bdef77f96466508792322c5ce17
1392	61	0	basal_cell	normal	CFTR	African American or Afro-Caribbean	female	75618bdef77f96466508792322c5ce17
1393	61	0	basal_cell	normal	CFTR	African American or Afro-Caribbean	female	75618bdef77f96466508792322c5ce17
1394	61	0	basal_cell	normal	CFTR	African American or Afro-Caribbean	female	75618bdef77f96466508792322c5ce17
1395	61	0	basal_cell	normal	CFTR	African American or Afro-Caribbean	female	75618bdef77f96466508792322c5ce17
1396	61	0	basal_cell	normal	CFTR	African American or Afro-Caribbean	female	75618bdef77f96466508792322c5ce17
1397	61	0	basal_cell	normal	CFTR	African American or Afro-Caribbean	female	75618bdef77f96466508792322c5ce17
1398	61	0	basal_cell	normal	CFTR	African American or Afro-Caribbean	female	75618bdef77f96466508792322c5ce17
1399	61	0	basal_cell	normal	CFTR	African American or Afro-Caribbean	female	75618bdef77f96466508792322c5ce17
1400	61	0	basal_cell	normal	CFTR	African American or Afro-Caribbean	female	75618bdef77f96466508792322c5ce17
1401	61	14.5801	basal_cell	normal	CFTR	African American or Afro-Caribbean	female	75618bdef77f96466508792322c5ce17
1402	61	0	basal_cell	normal	CFTR	African American or Afro-Caribbean	female	75618bdef77f96466508792322c5ce17
1403	61	0	basal_cell	normal	CFTR	African American or Afro-Caribbean	female	75618bdef77f96466508792322c5ce17
1404	61	0	basal_cell	normal	CFTR	African American or Afro-Caribbean	female	75618bdef77f96466508792322c5ce17
1405	61	0	basal_cell	normal	CFTR	African American or Afro-Caribbean	female	75618bdef77f96466508792322c5ce17
1406	61	0	basal_cell	normal	CFTR	African American or Afro-Caribbean	female	75618bdef77f96466508792322c5ce17
1407	61	0	basal_cell	normal	CFTR	African American or Afro-Caribbean	female	75618bdef77f96466508792322c5ce17
1408	61	0	basal_cell	normal	CFTR	African American or Afro-Caribbean	female	75618bdef77f96466508792322c5ce17
1409	61	0	basal_cell	normal	CFTR	African American or Afro-Caribbean	female	75618bdef77f96466508792322c5ce17
1410	61	25.0477	basal_cell	normal	CFTR	African American or Afro-Caribbean	female	75618bdef77f96466508792322c5ce17
1411	61	0	basal_cell	normal	CFTR	African American or Afro-Caribbean	female	75618bdef77f96466508792322c5ce17
1412	61	0	basal_cell	normal	CFTR	African American or Afro-Caribbean	female	75618bdef77f96466508792322c5ce17
1413	61	0	basal_cell	normal	CFTR	African American or Afro-Caribbean	female	75618bdef77f96466508792322c5ce17
1414	61	10.2751	basal_cell	normal	CFTR	African American or Afro-Caribbean	female	75618bdef77f96466508792322c5ce17
1415	61	0	basal_cell	normal	CFTR	African American or Afro-Caribbean	female	75618bdef77f96466508792322c5ce17
1416	61	0	basal_cell	normal	CFTR	African American or Afro-Caribbean	female	75618bdef77f96466508792322c5ce17
1417	61	0	basal_cell	normal	CFTR	African American or Afro-Caribbean	female	75618bdef77f96466508792322c5ce17
1418	61	0	basal_cell	normal	CFTR	African American or Afro-Caribbean	female	75618bdef77f96466508792322c5ce17
1419	61	0	basal_cell	normal	CFTR	African American or Afro-Caribbean	female	75618bdef77f96466508792322c5ce17
1420	61	0	basal_cell	normal	CFTR	African American or Afro-Caribbean	female	75618bdef77f96466508792322c5ce17
1421	61	0	basal_cell	normal	CFTR	African American or Afro-Caribbean	female	75618bdef77f96466508792322c5ce17
1422	61	0	basal_cell	normal	CFTR	African American or Afro-Caribbean	female	75618bdef77f96466508792322c5ce17
1423	61	0	basal_cell	normal	CFTR	African American or Afro-Caribbean	female	75618bdef77f96466508792322c5ce17
1424	61	0	basal_cell	normal	CFTR	African American or Afro-Caribbean	female	75618bdef77f96466508792322c5ce17
1425	61	0	basal_cell	normal	CFTR	African American or Afro-Caribbean	female	75618bdef77f96466508792322c5ce17
1426	61	0	basal_cell	normal	CFTR	African American or Afro-Caribbean	female	75618bdef77f96466508792322c5ce17
1427	61	0	basal_cell	normal	CFTR	African American or Afro-Caribbean	female	75618bdef77f96466508792322c5ce17
1428	61	0	basal_cell	normal	CFTR	African American or Afro-Caribbean	female	75618bdef77f96466508792322c5ce17
1429	61	0	basal_cell	normal	CFTR	African American or Afro-Caribbean	female	75618bdef77f96466508792322c5ce17
1430	61	0	basal_cell	normal	CFTR	African American or Afro-Caribbean	female	75618bdef77f96466508792322c5ce17
1431	61	0	basal_cell	normal	CFTR	African American or Afro-Caribbean	female	75618bdef77f96466508792322c5ce17
1432	61	0	basal_cell	normal	CFTR	African American or Afro-Caribbean	female	75618bdef77f96466508792322c5ce17
1433	61	0	basal_cell	normal	CFTR	African American or Afro-Caribbean	female	75618bdef77f96466508792322c5ce17
1434	61	0	basal_cell	normal	CFTR	African American or Afro-Caribbean	female	75618bdef77f96466508792322c5ce17
1435	61	0	basal_cell	normal	CFTR	African American or Afro-Caribbean	female	75618bdef77f96466508792322c5ce17
1436	61	0	basal_cell	normal	CFTR	African American or Afro-Caribbean	female	75618bdef77f96466508792322c5ce17
1437	61	0	basal_cell	normal	CFTR	African American or Afro-Caribbean	female	75618bdef77f96466508792322c5ce17
1438	61	0	basal_cell	normal	CFTR	African American or Afro-Caribbean	female	75618bdef77f96466508792322c5ce17
1439	61	0	basal_cell	normal	CFTR	African American or Afro-Caribbean	female	75618bdef77f96466508792322c5ce17
1440	61	0	basal_cell	normal	CFTR	African American or Afro-Caribbean	female	75618bdef77f96466508792322c5ce17
1441	61	0	basal_cell	normal	CFTR	African American or Afro-Caribbean	female	75618bdef77f96466508792322c5ce17
1442	61	0	basal_cell	normal	CFTR	African American or Afro-Caribbean	female	75618bdef77f96466508792322c5ce17
1443	61	23.3512	basal_cell	normal	CFTR	African American or Afro-Caribbean	female	75618bdef77f96466508792322c5ce17
1444	61	0	basal_cell	normal	CFTR	African American or Afro-Caribbean	female	75618bdef77f96466508792322c5ce17
1445	61	0	basal_cell	normal	CFTR	African American or Afro-Caribbean	female	75618bdef77f96466508792322c5ce17
1446	61	0	basal_cell	normal	CFTR	African American or Afro-Caribbean	female	75618bdef77f96466508792322c5ce17
1447	61	0	basal_cell	normal	CFTR	African American or Afro-Caribbean	female	75618bdef77f96466508792322c5ce17
1448	61	0	basal_cell	normal	CFTR	African American or Afro-Caribbean	female	75618bdef77f96466508792322c5ce17
1449	61	0	basal_cell	normal	CFTR	African American or Afro-Caribbean	female	75618bdef77f96466508792322c5ce17
1450	61	0	basal_cell	normal	CFTR	African American or Afro-Caribbean	female	75618bdef77f96466508792322c5ce17
1451	61	0	basal_cell	normal	CFTR	African American or Afro-Caribbean	female	75618bdef77f96466508792322c5ce17
1452	61	0	basal_cell	normal	CFTR	African American or Afro-Caribbean	female	75618bdef77f96466508792322c5ce17
1453	61	0	basal_cell	normal	CFTR	African American or Afro-Caribbean	female	75618bdef77f96466508792322c5ce17
1454	61	0	basal_cell	normal	CFTR	African American or Afro-Caribbean	female	75618bdef77f96466508792322c5ce17
1455	61	0	basal_cell	normal	CFTR	African American or Afro-Caribbean	female	75618bdef77f96466508792322c5ce17
1456	61	0	basal_cell	normal	CFTR	African American or Afro-Caribbean	female	75618bdef77f96466508792322c5ce17
1457	61	0	basal_cell	normal	CFTR	African American or Afro-Caribbean	female	75618bdef77f96466508792322c5ce17
1458	61	0	basal_cell	normal	CFTR	African American or Afro-Caribbean	female	75618bdef77f96466508792322c5ce17
1459	61	0	basal_cell	normal	CFTR	African American or Afro-Caribbean	female	75618bdef77f96466508792322c5ce17
1460	61	0	basal_cell	normal	CFTR	African American or Afro-Caribbean	female	75618bdef77f96466508792322c5ce17
1461	61	0	basal_cell	normal	CFTR	African American or Afro-Caribbean	female	75618bdef77f96466508792322c5ce17
1462	61	0	basal_cell	normal	CFTR	African American or Afro-Caribbean	female	75618bdef77f96466508792322c5ce17
1463	61	0	basal_cell	normal	CFTR	African American or Afro-Caribbean	female	75618bdef77f96466508792322c5ce17
1464	61	0	basal_cell	normal	CFTR	African American or Afro-Caribbean	female	75618bdef77f96466508792322c5ce17
1465	61	0	basal_cell	normal	CFTR	African American or Afro-Caribbean	female	75618bdef77f96466508792322c5ce17
1466	61	0	basal_cell	normal	CFTR	African American or Afro-Caribbean	female	75618bdef77f96466508792322c5ce17
1467	61	0	basal_cell	normal	CFTR	African American or Afro-Caribbean	female	75618bdef77f96466508792322c5ce17
1468	61	6.43067	basal_cell	normal	CFTR	African American or Afro-Caribbean	female	75618bdef77f96466508792322c5ce17
1469	61	0	basal_cell	normal	CFTR	African American or Afro-Caribbean	female	75618bdef77f96466508792322c5ce17
1470	61	0	basal_cell	normal	CFTR	African American or Afro-Caribbean	female	75618bdef77f96466508792322c5ce17
1471	61	0	basal_cell	normal	CFTR	African American or Afro-Caribbean	female	75618bdef77f96466508792322c5ce17
1472	61	0	basal_cell	normal	CFTR	African American or Afro-Caribbean	female	75618bdef77f96466508792322c5ce17
1473	61	0	basal_cell	normal	CFTR	African American or Afro-Caribbean	female	75618bdef77f96466508792322c5ce17
1474	61	0	basal_cell	normal	CFTR	African American or Afro-Caribbean	female	75618bdef77f96466508792322c5ce17
1475	61	0	basal_cell	normal	CFTR	African American or Afro-Caribbean	female	75618bdef77f96466508792322c5ce17
1476	61	0	basal_cell	normal	CFTR	African American or Afro-Caribbean	female	75618bdef77f96466508792322c5ce17
1477	61	0	basal_cell	normal	CFTR	African American or Afro-Caribbean	female	75618bdef77f96466508792322c5ce17
1478	61	0	basal_cell	normal	CFTR	African American or Afro-Caribbean	female	75618bdef77f96466508792322c5ce17
1479	61	0	basal_cell	normal	CFTR	African American or Afro-Caribbean	female	75618bdef77f96466508792322c5ce17
1480	61	0	basal_cell	normal	CFTR	African American or Afro-Caribbean	female	75618bdef77f96466508792322c5ce17
1481	61	0	basal_cell	normal	CFTR	African American or Afro-Caribbean	female	75618bdef77f96466508792322c5ce17
1482	61	0	basal_cell	normal	CFTR	African American or Afro-Caribbean	female	75618bdef77f96466508792322c5ce17
1483	61	0	basal_cell	normal	CFTR	African American or Afro-Caribbean	female	75618bdef77f96466508792322c5ce17
1484	61	0	basal_cell	normal	CFTR	African American or Afro-Caribbean	female	75618bdef77f96466508792322c5ce17
1485	61	0	basal_cell	normal	CFTR	African American or Afro-Caribbean	female	75618bdef77f96466508792322c5ce17
1486	61	0	basal_cell	normal	CFTR	African American or Afro-Caribbean	female	75618bdef77f96466508792322c5ce17
1487	61	0	basal_cell	normal	CFTR	African American or Afro-Caribbean	female	75618bdef77f96466508792322c5ce17
1488	61	8.28267	basal_cell	normal	CFTR	African American or Afro-Caribbean	female	75618bdef77f96466508792322c5ce17
1489	61	0	basal_cell	normal	CFTR	African American or Afro-Caribbean	female	75618bdef77f96466508792322c5ce17
1490	61	0	basal_cell	normal	CFTR	African American or Afro-Caribbean	female	75618bdef77f96466508792322c5ce17
1491	61	0	basal_cell	normal	CFTR	African American or Afro-Caribbean	female	75618bdef77f96466508792322c5ce17
1492	61	0	basal_cell	normal	CFTR	African American or Afro-Caribbean	female	75618bdef77f96466508792322c5ce17
1493	61	0	basal_cell	normal	CFTR	African American or Afro-Caribbean	female	75618bdef77f96466508792322c5ce17
1494	61	0	basal_cell	normal	CFTR	African American or Afro-Caribbean	female	75618bdef77f96466508792322c5ce17
1495	61	0	basal_cell	normal	CFTR	African American or Afro-Caribbean	female	75618bdef77f96466508792322c5ce17
1496	61	0	basal_cell	normal	CFTR	African American or Afro-Caribbean	female	75618bdef77f96466508792322c5ce17
1497	61	0	basal_cell	normal	CFTR	African American or Afro-Caribbean	female	75618bdef77f96466508792322c5ce17
1498	61	0	basal_cell	normal	CFTR	African American or Afro-Caribbean	female	75618bdef77f96466508792322c5ce17
1499	61	54.5344	basal_cell	normal	CFTR	African American or Afro-Caribbean	female	75618bdef77f96466508792322c5ce17
1500	61	0	basal_cell	normal	CFTR	African American or Afro-Caribbean	female	75618bdef77f96466508792322c5ce17
1501	61	0	basal_cell	normal	CFTR	African American or Afro-Caribbean	female	75618bdef77f96466508792322c5ce17
1502	61	0	basal_cell	normal	CFTR	African American or Afro-Caribbean	female	75618bdef77f96466508792322c5ce17
1503	61	0	basal_cell	normal	CFTR	African American or Afro-Caribbean	female	75618bdef77f96466508792322c5ce17
1504	61	0	basal_cell	normal	CFTR	African American or Afro-Caribbean	female	75618bdef77f96466508792322c5ce17
1505	61	0	basal_cell	normal	CFTR	African American or Afro-Caribbean	female	75618bdef77f96466508792322c5ce17
1506	61	0	basal_cell	normal	CFTR	African American or Afro-Caribbean	female	75618bdef77f96466508792322c5ce17
1507	61	0	basal_cell	normal	CFTR	African American or Afro-Caribbean	female	75618bdef77f96466508792322c5ce17
1508	61	0	basal_cell	normal	CFTR	African American or Afro-Caribbean	female	75618bdef77f96466508792322c5ce17
1509	61	0	basal_cell	normal	CFTR	African American or Afro-Caribbean	female	75618bdef77f96466508792322c5ce17
1510	61	0	basal_cell	normal	CFTR	African American or Afro-Caribbean	female	75618bdef77f96466508792322c5ce17
1511	61	0	basal_cell	normal	CFTR	African American or Afro-Caribbean	female	75618bdef77f96466508792322c5ce17
1512	61	0	basal_cell	normal	CFTR	African American or Afro-Caribbean	female	75618bdef77f96466508792322c5ce17
1513	61	0	basal_cell	normal	CFTR	African American or Afro-Caribbean	female	75618bdef77f96466508792322c5ce17
1514	61	0	basal_cell	normal	CFTR	African American or Afro-Caribbean	female	75618bdef77f96466508792322c5ce17
1515	61	0	basal_cell	normal	CFTR	African American or Afro-Caribbean	female	75618bdef77f96466508792322c5ce17
1516	61	0	basal_cell	normal	CFTR	African American or Afro-Caribbean	female	75618bdef77f96466508792322c5ce17
1517	61	0	basal_cell	normal	CFTR	African American or Afro-Caribbean	female	75618bdef77f96466508792322c5ce17
1518	61	0	basal_cell	normal	CFTR	African American or Afro-Caribbean	female	75618bdef77f96466508792322c5ce17
1519	61	0	basal_cell	normal	CFTR	African American or Afro-Caribbean	female	75618bdef77f96466508792322c5ce17
1520	61	4.96416	basal_cell	normal	CFTR	African American or Afro-Caribbean	female	75618bdef77f96466508792322c5ce17
1521	61	0	basal_cell	normal	CFTR	African American or Afro-Caribbean	female	75618bdef77f96466508792322c5ce17
1522	61	0	basal_cell	normal	CFTR	African American or Afro-Caribbean	female	75618bdef77f96466508792322c5ce17
1523	61	0	basal_cell	normal	CFTR	African American or Afro-Caribbean	female	75618bdef77f96466508792322c5ce17
1524	61	0	basal_cell	normal	CFTR	African American or Afro-Caribbean	female	75618bdef77f96466508792322c5ce17
1525	61	0	basal_cell	normal	CFTR	African American or Afro-Caribbean	female	75618bdef77f96466508792322c5ce17
1526	61	0	basal_cell	normal	CFTR	African American or Afro-Caribbean	female	75618bdef77f96466508792322c5ce17
1527	61	0	basal_cell	normal	CFTR	African American or Afro-Caribbean	female	75618bdef77f96466508792322c5ce17
1528	61	0	basal_cell	normal	CFTR	African American or Afro-Caribbean	female	75618bdef77f96466508792322c5ce17
1529	61	0	basal_cell	normal	CFTR	African American or Afro-Caribbean	female	75618bdef77f96466508792322c5ce17
1530	61	0	basal_cell	normal	CFTR	African American or Afro-Caribbean	female	75618bdef77f96466508792322c5ce17
1531	61	0	basal_cell	normal	CFTR	African American or Afro-Caribbean	female	75618bdef77f96466508792322c5ce17
1532	61	0	basal_cell	normal	CFTR	African American or Afro-Caribbean	female	75618bdef77f96466508792322c5ce17
1533	61	39.8374	basal_cell	normal	CFTR	African American or Afro-Caribbean	female	75618bdef77f96466508792322c5ce17
1534	61	0	basal_cell	normal	CFTR	African American or Afro-Caribbean	female	75618bdef77f96466508792322c5ce17
1535	61	0	basal_cell	normal	CFTR	African American or Afro-Caribbean	female	75618bdef77f96466508792322c5ce17
1536	61	0	basal_cell	normal	CFTR	African American or Afro-Caribbean	female	75618bdef77f96466508792322c5ce17
1537	61	0	basal_cell	normal	CFTR	African American or Afro-Caribbean	female	75618bdef77f96466508792322c5ce17
1538	61	57.8018	basal_cell	normal	CFTR	African American or Afro-Caribbean	female	75618bdef77f96466508792322c5ce17
1539	61	0	basal_cell	normal	CFTR	African American or Afro-Caribbean	female	75618bdef77f96466508792322c5ce17
1540	61	12.5277	basal_cell	normal	CFTR	African American or Afro-Caribbean	female	75618bdef77f96466508792322c5ce17
1541	61	0	basal_cell	normal	CFTR	African American or Afro-Caribbean	female	75618bdef77f96466508792322c5ce17
1542	61	0	basal_cell	normal	CFTR	African American or Afro-Caribbean	female	75618bdef77f96466508792322c5ce17
1543	61	0	basal_cell	normal	CFTR	African American or Afro-Caribbean	female	75618bdef77f96466508792322c5ce17
1544	61	0	basal_cell	normal	CFTR	African American or Afro-Caribbean	female	75618bdef77f96466508792322c5ce17
1545	61	0	basal_cell	normal	CFTR	African American or Afro-Caribbean	female	75618bdef77f96466508792322c5ce17
1546	61	0	basal_cell	normal	CFTR	African American or Afro-Caribbean	female	75618bdef77f96466508792322c5ce17
1547	61	0	basal_cell	normal	CFTR	African American or Afro-Caribbean	female	75618bdef77f96466508792322c5ce17
1548	61	0	basal_cell	normal	CFTR	African American or Afro-Caribbean	female	75618bdef77f96466508792322c5ce17
1549	61	0	basal_cell	normal	CFTR	African American or Afro-Caribbean	female	75618bdef77f96466508792322c5ce17
1550	61	0	basal_cell	normal	CFTR	African American or Afro-Caribbean	female	75618bdef77f96466508792322c5ce17
1551	61	0	basal_cell	normal	CFTR	African American or Afro-Caribbean	female	75618bdef77f96466508792322c5ce17
1552	61	0	basal_cell	normal	CFTR	African American or Afro-Caribbean	female	75618bdef77f96466508792322c5ce17
1553	61	0	basal_cell	normal	CFTR	African American or Afro-Caribbean	female	75618bdef77f96466508792322c5ce17
1554	61	0	basal_cell	normal	CFTR	African American or Afro-Caribbean	female	75618bdef77f96466508792322c5ce17
1555	61	0	basal_cell	normal	CFTR	African American or Afro-Caribbean	female	75618bdef77f96466508792322c5ce17
1556	61	33.5631	basal_cell	normal	CFTR	African American or Afro-Caribbean	female	75618bdef77f96466508792322c5ce17
1557	61	0	basal_cell	normal	CFTR	African American or Afro-Caribbean	female	75618bdef77f96466508792322c5ce17
1558	61	0	basal_cell	normal	CFTR	African American or Afro-Caribbean	female	75618bdef77f96466508792322c5ce17
1559	61	0	basal_cell	normal	CFTR	African American or Afro-Caribbean	female	75618bdef77f96466508792322c5ce17
1560	61	0	basal_cell	normal	CFTR	African American or Afro-Caribbean	female	75618bdef77f96466508792322c5ce17
1561	61	0	basal_cell	normal	CFTR	African American or Afro-Caribbean	female	75618bdef77f96466508792322c5ce17
1562	61	0	basal_cell	normal	CFTR	African American or Afro-Caribbean	female	75618bdef77f96466508792322c5ce17
1563	61	21.191	basal_cell	normal	CFTR	African American or Afro-Caribbean	female	75618bdef77f96466508792322c5ce17
1564	61	0	basal_cell	normal	CFTR	African American or Afro-Caribbean	female	75618bdef77f96466508792322c5ce17
1565	61	0	basal_cell	normal	CFTR	African American or Afro-Caribbean	female	75618bdef77f96466508792322c5ce17
1566	61	0	basal_cell	normal	CFTR	African American or Afro-Caribbean	female	75618bdef77f96466508792322c5ce17
1567	61	0	basal_cell	normal	CFTR	African American or Afro-Caribbean	female	75618bdef77f96466508792322c5ce17
1568	61	0	basal_cell	normal	CFTR	African American or Afro-Caribbean	female	75618bdef77f96466508792322c5ce17
1569	61	0	basal_cell	normal	CFTR	African American or Afro-Caribbean	female	75618bdef77f96466508792322c5ce17
1570	61	0	basal_cell	normal	CFTR	African American or Afro-Caribbean	female	75618bdef77f96466508792322c5ce17
1571	61	0	basal_cell	normal	CFTR	African American or Afro-Caribbean	female	75618bdef77f96466508792322c5ce17
1572	61	0	basal_cell	normal	CFTR	African American or Afro-Caribbean	female	75618bdef77f96466508792322c5ce17
1573	61	6.16469	basal_cell	normal	CFTR	African American or Afro-Caribbean	female	75618bdef77f96466508792322c5ce17
1574	61	0	basal_cell	normal	CFTR	African American or Afro-Caribbean	female	75618bdef77f96466508792322c5ce17
1575	61	0	basal_cell	normal	CFTR	African American or Afro-Caribbean	female	75618bdef77f96466508792322c5ce17
1576	61	16.8405	basal_cell	normal	CFTR	African American or Afro-Caribbean	female	75618bdef77f96466508792322c5ce17
1577	61	0	basal_cell	normal	CFTR	African American or Afro-Caribbean	female	75618bdef77f96466508792322c5ce17
1578	61	0	basal_cell	normal	CFTR	African American or Afro-Caribbean	female	75618bdef77f96466508792322c5ce17
1579	61	0	basal_cell	normal	CFTR	African American or Afro-Caribbean	female	75618bdef77f96466508792322c5ce17
1580	61	0	basal_cell	normal	CFTR	African American or Afro-Caribbean	female	75618bdef77f96466508792322c5ce17
1581	61	0	basal_cell	normal	CFTR	African American or Afro-Caribbean	female	75618bdef77f96466508792322c5ce17
1582	61	0	basal_cell	normal	CFTR	African American or Afro-Caribbean	female	75618bdef77f96466508792322c5ce17
1583	61	0	basal_cell	normal	CFTR	African American or Afro-Caribbean	female	75618bdef77f96466508792322c5ce17
1584	61	0	basal_cell	normal	CFTR	African American or Afro-Caribbean	female	75618bdef77f96466508792322c5ce17
1585	61	0	basal_cell	normal	CFTR	African American or Afro-Caribbean	female	75618bdef77f96466508792322c5ce17
1586	61	0	basal_cell	normal	CFTR	African American or Afro-Caribbean	female	75618bdef77f96466508792322c5ce17
1587	61	0	basal_cell	normal	CFTR	African American or Afro-Caribbean	female	75618bdef77f96466508792322c5ce17
1588	61	0	basal_cell	normal	CFTR	African American or Afro-Caribbean	female	75618bdef77f96466508792322c5ce17
1589	61	0	basal_cell	normal	CFTR	African American or Afro-Caribbean	female	75618bdef77f96466508792322c5ce17
1590	61	9.67844	basal_cell	normal	CFTR	African American or Afro-Caribbean	female	75618bdef77f96466508792322c5ce17
1591	61	30.0255	basal_cell	normal	CFTR	African American or Afro-Caribbean	female	75618bdef77f96466508792322c5ce17
1592	61	0	basal_cell	normal	CFTR	African American or Afro-Caribbean	female	75618bdef77f96466508792322c5ce17
1593	61	0	basal_cell	normal	CFTR	African American or Afro-Caribbean	female	75618bdef77f96466508792322c5ce17
1594	61	0	basal_cell	normal	CFTR	African American or Afro-Caribbean	female	75618bdef77f96466508792322c5ce17
1595	61	0	basal_cell	normal	CFTR	African American or Afro-Caribbean	female	75618bdef77f96466508792322c5ce17
1596	61	0	basal_cell	normal	CFTR	African American or Afro-Caribbean	female	75618bdef77f96466508792322c5ce17
1597	61	0	basal_cell	normal	CFTR	African American or Afro-Caribbean	female	75618bdef77f96466508792322c5ce17
1598	61	0	basal_cell	normal	CFTR	African American or Afro-Caribbean	female	75618bdef77f96466508792322c5ce17
1599	61	0	basal_cell	normal	CFTR	African American or Afro-Caribbean	female	75618bdef77f96466508792322c5ce17
1600	61	0	basal_cell	normal	CFTR	African American or Afro-Caribbean	female	75618bdef77f96466508792322c5ce17
1601	61	0	basal_cell	normal	CFTR	African American or Afro-Caribbean	female	75618bdef77f96466508792322c5ce17
1602	61	0	basal_cell	normal	CFTR	African American or Afro-Caribbean	female	75618bdef77f96466508792322c5ce17
1603	61	0	basal_cell	normal	CFTR	African American or Afro-Caribbean	female	75618bdef77f96466508792322c5ce17
1604	61	0	basal_cell	normal	CFTR	African American or Afro-Caribbean	female	75618bdef77f96466508792322c5ce17
1605	61	0	basal_cell	normal	CFTR	African American or Afro-Caribbean	female	75618bdef77f96466508792322c5ce17
1606	61	0	basal_cell	normal	CFTR	African American or Afro-Caribbean	female	75618bdef77f96466508792322c5ce17
1607	61	0	basal_cell	normal	CFTR	African American or Afro-Caribbean	female	75618bdef77f96466508792322c5ce17
1608	61	8.65626	basal_cell	normal	CFTR	African American or Afro-Caribbean	female	75618bdef77f96466508792322c5ce17
1609	61	0	basal_cell	normal	CFTR	African American or Afro-Caribbean	female	75618bdef77f96466508792322c5ce17
1610	61	0	basal_cell	normal	CFTR	African American or Afro-Caribbean	female	75618bdef77f96466508792322c5ce17
1611	61	0	basal_cell	normal	CFTR	African American or Afro-Caribbean	female	75618bdef77f96466508792322c5ce17
1612	61	0	basal_cell	normal	CFTR	African American or Afro-Caribbean	female	75618bdef77f96466508792322c5ce17
1613	61	0	basal_cell	normal	CFTR	African American or Afro-Caribbean	female	75618bdef77f96466508792322c5ce17
1614	61	6.87363	basal_cell	normal	CFTR	African American or Afro-Caribbean	female	75618bdef77f96466508792322c5ce17
1615	61	0	basal_cell	normal	CFTR	African American or Afro-Caribbean	female	75618bdef77f96466508792322c5ce17
1616	61	0	basal_cell	normal	CFTR	African American or Afro-Caribbean	female	75618bdef77f96466508792322c5ce17
1617	61	0	basal_cell	normal	CFTR	African American or Afro-Caribbean	female	75618bdef77f96466508792322c5ce17
1618	61	0	basal_cell	normal	CFTR	African American or Afro-Caribbean	female	75618bdef77f96466508792322c5ce17
1619	61	0	basal_cell	normal	CFTR	African American or Afro-Caribbean	female	75618bdef77f96466508792322c5ce17
1620	61	0	basal_cell	normal	CFTR	African American or Afro-Caribbean	female	75618bdef77f96466508792322c5ce17
1621	61	19.6683	basal_cell	normal	CFTR	African American or Afro-Caribbean	female	75618bdef77f96466508792322c5ce17
1622	61	0	basal_cell	normal	CFTR	African American or Afro-Caribbean	female	75618bdef77f96466508792322c5ce17
1623	61	0	basal_cell	normal	CFTR	African American or Afro-Caribbean	female	75618bdef77f96466508792322c5ce17
1624	61	0	basal_cell	normal	CFTR	African American or Afro-Caribbean	female	75618bdef77f96466508792322c5ce17
1625	61	0	basal_cell	normal	CFTR	African American or Afro-Caribbean	female	75618bdef77f96466508792322c5ce17
1626	61	0	basal_cell	normal	CFTR	African American or Afro-Caribbean	female	75618bdef77f96466508792322c5ce17
1627	61	0	basal_cell	normal	CFTR	African American or Afro-Caribbean	female	75618bdef77f96466508792322c5ce17
1628	61	0	basal_cell	normal	CFTR	African American or Afro-Caribbean	female	75618bdef77f96466508792322c5ce17
1629	61	0	basal_cell	normal	CFTR	African American or Afro-Caribbean	female	75618bdef77f96466508792322c5ce17
1630	61	6.61965	basal_cell	normal	CFTR	African American or Afro-Caribbean	female	75618bdef77f96466508792322c5ce17
1631	61	0	basal_cell	normal	CFTR	African American or Afro-Caribbean	female	75618bdef77f96466508792322c5ce17
1632	61	0	basal_cell	normal	CFTR	African American or Afro-Caribbean	female	75618bdef77f96466508792322c5ce17
1633	61	0	basal_cell	normal	CFTR	African American or Afro-Caribbean	female	75618bdef77f96466508792322c5ce17
1634	61	43.7231	basal_cell	normal	CFTR	African American or Afro-Caribbean	female	75618bdef77f96466508792322c5ce17
1635	61	0	basal_cell	normal	CFTR	African American or Afro-Caribbean	female	75618bdef77f96466508792322c5ce17
1636	61	0	basal_cell	normal	CFTR	African American or Afro-Caribbean	female	75618bdef77f96466508792322c5ce17
1637	61	0	basal_cell	normal	CFTR	African American or Afro-Caribbean	female	75618bdef77f96466508792322c5ce17
1638	61	0	basal_cell	normal	CFTR	African American or Afro-Caribbean	female	75618bdef77f96466508792322c5ce17
1639	61	0	basal_cell	normal	CFTR	African American or Afro-Caribbean	female	75618bdef77f96466508792322c5ce17
1640	61	0	basal_cell	normal	CFTR	African American or Afro-Caribbean	female	75618bdef77f96466508792322c5ce17
1641	61	0	basal_cell	normal	CFTR	African American or Afro-Caribbean	female	75618bdef77f96466508792322c5ce17
1642	61	0	basal_cell	normal	CFTR	African American or Afro-Caribbean	female	75618bdef77f96466508792322c5ce17
1643	61	0	basal_cell	normal	CFTR	African American or Afro-Caribbean	female	75618bdef77f96466508792322c5ce17
1644	61	0	basal_cell	normal	CFTR	African American or Afro-Caribbean	female	75618bdef77f96466508792322c5ce17
1645	61	78.3366	basal_cell	normal	CFTR	African American or Afro-Caribbean	female	75618bdef77f96466508792322c5ce17
1646	61	35.6647	basal_cell	normal	CFTR	African American or Afro-Caribbean	female	75618bdef77f96466508792322c5ce17
1647	61	6.21535	basal_cell	normal	CFTR	African American or Afro-Caribbean	female	75618bdef77f96466508792322c5ce17
1648	61	0	basal_cell	normal	CFTR	African American or Afro-Caribbean	female	75618bdef77f96466508792322c5ce17
1649	61	0	basal_cell	normal	CFTR	African American or Afro-Caribbean	female	75618bdef77f96466508792322c5ce17
1650	61	0	basal_cell	normal	CFTR	African American or Afro-Caribbean	female	75618bdef77f96466508792322c5ce17
1651	61	0	basal_cell	normal	CFTR	African American or Afro-Caribbean	female	75618bdef77f96466508792322c5ce17
1652	61	0	basal_cell	normal	CFTR	African American or Afro-Caribbean	female	75618bdef77f96466508792322c5ce17
1653	61	35.2998	basal_cell	normal	CFTR	African American or Afro-Caribbean	female	75618bdef77f96466508792322c5ce17
1654	61	0	basal_cell	normal	CFTR	African American or Afro-Caribbean	female	75618bdef77f96466508792322c5ce17
1655	61	0	basal_cell	normal	CFTR	African American or Afro-Caribbean	female	75618bdef77f96466508792322c5ce17
1656	61	0	basal_cell	normal	CFTR	African American or Afro-Caribbean	female	75618bdef77f96466508792322c5ce17
1657	61	0	basal_cell	normal	CFTR	African American or Afro-Caribbean	female	75618bdef77f96466508792322c5ce17
1658	61	0	basal_cell	normal	CFTR	African American or Afro-Caribbean	female	75618bdef77f96466508792322c5ce17
1659	61	0	basal_cell	normal	CFTR	African American or Afro-Caribbean	female	75618bdef77f96466508792322c5ce17
1660	61	30.592	basal_cell	normal	CFTR	African American or Afro-Caribbean	female	75618bdef77f96466508792322c5ce17
1661	61	0	basal_cell	normal	CFTR	African American or Afro-Caribbean	female	75618bdef77f96466508792322c5ce17
1662	61	0	basal_cell	normal	CFTR	African American or Afro-Caribbean	female	75618bdef77f96466508792322c5ce17
1663	61	20.9382	basal_cell	normal	CFTR	African American or Afro-Caribbean	female	75618bdef77f96466508792322c5ce17
1664	61	0	basal_cell	normal	CFTR	African American or Afro-Caribbean	female	75618bdef77f96466508792322c5ce17
1665	61	65.4081	basal_cell	normal	CFTR	African American or Afro-Caribbean	female	75618bdef77f96466508792322c5ce17
1666	61	0	basal_cell	normal	CFTR	African American or Afro-Caribbean	female	75618bdef77f96466508792322c5ce17
1667	61	0	basal_cell	normal	CFTR	African American or Afro-Caribbean	female	75618bdef77f96466508792322c5ce17
1668	61	0	basal_cell	normal	CFTR	African American or Afro-Caribbean	female	75618bdef77f96466508792322c5ce17
1669	61	0	basal_cell	normal	CFTR	African American or Afro-Caribbean	female	75618bdef77f96466508792322c5ce17
1670	61	0	basal_cell	normal	CFTR	African American or Afro-Caribbean	female	75618bdef77f96466508792322c5ce17
1671	61	0	basal_cell	normal	CFTR	African American or Afro-Caribbean	female	75618bdef77f96466508792322c5ce17
1672	61	0	basal_cell	normal	CFTR	African American or Afro-Caribbean	female	75618bdef77f96466508792322c5ce17
1673	61	0	basal_cell	normal	CFTR	African American or Afro-Caribbean	female	75618bdef77f96466508792322c5ce17
1674	61	0	basal_cell	normal	CFTR	African American or Afro-Caribbean	female	75618bdef77f96466508792322c5ce17
1675	61	0	basal_cell	normal	CFTR	African American or Afro-Caribbean	female	75618bdef77f96466508792322c5ce17
1676	61	0	basal_cell	normal	CFTR	African American or Afro-Caribbean	female	75618bdef77f96466508792322c5ce17
1677	61	0	basal_cell	normal	CFTR	African American or Afro-Caribbean	female	75618bdef77f96466508792322c5ce17
1678	61	0	basal_cell	normal	CFTR	African American or Afro-Caribbean	female	75618bdef77f96466508792322c5ce17
1679	61	0	basal_cell	normal	CFTR	African American or Afro-Caribbean	female	75618bdef77f96466508792322c5ce17
1680	61	0	basal_cell	normal	CFTR	African American or Afro-Caribbean	female	75618bdef77f96466508792322c5ce17
1681	61	0	basal_cell	normal	CFTR	African American or Afro-Caribbean	female	75618bdef77f96466508792322c5ce17
1682	61	0	basal_cell	normal	CFTR	African American or Afro-Caribbean	female	75618bdef77f96466508792322c5ce17
1683	61	0	basal_cell	normal	CFTR	African American or Afro-Caribbean	female	75618bdef77f96466508792322c5ce17
1684	61	0	basal_cell	normal	CFTR	African American or Afro-Caribbean	female	75618bdef77f96466508792322c5ce17
1685	61	0	basal_cell	normal	CFTR	African American or Afro-Caribbean	female	75618bdef77f96466508792322c5ce17
1686	61	0	basal_cell	normal	CFTR	African American or Afro-Caribbean	female	75618bdef77f96466508792322c5ce17
1687	61	0	basal_cell	normal	CFTR	African American or Afro-Caribbean	female	75618bdef77f96466508792322c5ce17
1688	61	0	basal_cell	normal	CFTR	African American or Afro-Caribbean	female	75618bdef77f96466508792322c5ce17
1689	61	0	basal_cell	normal	CFTR	African American or Afro-Caribbean	female	75618bdef77f96466508792322c5ce17
1690	61	0	basal_cell	normal	CFTR	African American or Afro-Caribbean	female	75618bdef77f96466508792322c5ce17
1691	61	0	basal_cell	normal	CFTR	African American or Afro-Caribbean	female	75618bdef77f96466508792322c5ce17
1692	61	0	basal_cell	normal	CFTR	African American or Afro-Caribbean	female	75618bdef77f96466508792322c5ce17
1693	61	0	basal_cell	normal	CFTR	African American or Afro-Caribbean	female	75618bdef77f96466508792322c5ce17
1694	61	0	basal_cell	normal	CFTR	African American or Afro-Caribbean	female	75618bdef77f96466508792322c5ce17
1695	61	0	basal_cell	normal	CFTR	African American or Afro-Caribbean	female	75618bdef77f96466508792322c5ce17
1696	61	0	basal_cell	normal	CFTR	African American or Afro-Caribbean	female	75618bdef77f96466508792322c5ce17
1697	61	0	basal_cell	normal	CFTR	African American or Afro-Caribbean	female	75618bdef77f96466508792322c5ce17
1698	61	0	basal_cell	normal	CFTR	African American or Afro-Caribbean	female	75618bdef77f96466508792322c5ce17
1699	61	0	basal_cell	normal	CFTR	African American or Afro-Caribbean	female	75618bdef77f96466508792322c5ce17
1700	61	0	basal_cell	normal	CFTR	African American or Afro-Caribbean	female	75618bdef77f96466508792322c5ce17
1701	61	0	basal_cell	normal	CFTR	African American or Afro-Caribbean	female	75618bdef77f96466508792322c5ce17
1702	61	0	basal_cell	normal	CFTR	African American or Afro-Caribbean	female	75618bdef77f96466508792322c5ce17
1703	61	0	basal_cell	normal	CFTR	African American or Afro-Caribbean	female	75618bdef77f96466508792322c5ce17
1704	61	0	basal_cell	normal	CFTR	African American or Afro-Caribbean	female	75618bdef77f96466508792322c5ce17
1705	61	0	basal_cell	normal	CFTR	African American or Afro-Caribbean	female	75618bdef77f96466508792322c5ce17
1706	61	0	basal_cell	normal	CFTR	African American or Afro-Caribbean	female	75618bdef77f96466508792322c5ce17
1707	61	10.5036	basal_cell	normal	CFTR	African American or Afro-Caribbean	female	75618bdef77f96466508792322c5ce17
1708	61	0	basal_cell	normal	CFTR	African American or Afro-Caribbean	female	75618bdef77f96466508792322c5ce17
1709	61	0	basal_cell	normal	CFTR	African American or Afro-Caribbean	female	75618bdef77f96466508792322c5ce17
1710	61	0	basal_cell	normal	CFTR	African American or Afro-Caribbean	female	75618bdef77f96466508792322c5ce17
1711	61	0	basal_cell	normal	CFTR	African American or Afro-Caribbean	female	75618bdef77f96466508792322c5ce17
1712	61	0	basal_cell	normal	CFTR	African American or Afro-Caribbean	female	75618bdef77f96466508792322c5ce17
1713	61	0	basal_cell	normal	CFTR	African American or Afro-Caribbean	female	75618bdef77f96466508792322c5ce17
1714	61	0	basal_cell	normal	CFTR	African American or Afro-Caribbean	female	75618bdef77f96466508792322c5ce17
1715	61	0	basal_cell	normal	CFTR	African American or Afro-Caribbean	female	75618bdef77f96466508792322c5ce17
1716	61	0	basal_cell	normal	CFTR	African American or Afro-Caribbean	female	75618bdef77f96466508792322c5ce17
1717	61	0	basal_cell	normal	CFTR	African American or Afro-Caribbean	female	75618bdef77f96466508792322c5ce17
1718	61	29.0581	basal_cell	normal	CFTR	African American or Afro-Caribbean	female	75618bdef77f96466508792322c5ce17
1719	61	0	basal_cell	normal	CFTR	African American or Afro-Caribbean	female	75618bdef77f96466508792322c5ce17
1720	61	0	basal_cell	normal	CFTR	African American or Afro-Caribbean	female	75618bdef77f96466508792322c5ce17
1721	61	0	basal_cell	normal	CFTR	African American or Afro-Caribbean	female	75618bdef77f96466508792322c5ce17
1722	61	12.9421	basal_cell	normal	CFTR	African American or Afro-Caribbean	female	75618bdef77f96466508792322c5ce17
1723	61	0	basal_cell	normal	CFTR	African American or Afro-Caribbean	female	75618bdef77f96466508792322c5ce17
1724	61	0	basal_cell	normal	CFTR	African American or Afro-Caribbean	female	75618bdef77f96466508792322c5ce17
1725	61	10.2312	basal_cell	normal	CFTR	African American or Afro-Caribbean	female	75618bdef77f96466508792322c5ce17
1726	61	2.30229	basal_cell	normal	CFTR	African American or Afro-Caribbean	female	75618bdef77f96466508792322c5ce17
1727	61	0	basal_cell	normal	CFTR	African American or Afro-Caribbean	female	75618bdef77f96466508792322c5ce17
1728	61	0	basal_cell	normal	CFTR	African American or Afro-Caribbean	female	75618bdef77f96466508792322c5ce17
1729	61	0	basal_cell	normal	CFTR	African American or Afro-Caribbean	female	75618bdef77f96466508792322c5ce17
1730	61	0	basal_cell	normal	CFTR	African American or Afro-Caribbean	female	75618bdef77f96466508792322c5ce17
1731	61	0	basal_cell	normal	CFTR	African American or Afro-Caribbean	female	75618bdef77f96466508792322c5ce17
1732	61	77.7843	basal_cell	normal	CFTR	African American or Afro-Caribbean	female	75618bdef77f96466508792322c5ce17
1733	61	0	basal_cell	normal	CFTR	African American or Afro-Caribbean	female	75618bdef77f96466508792322c5ce17
1734	61	156.221	basal_cell	normal	CFTR	African American or Afro-Caribbean	female	75618bdef77f96466508792322c5ce17
1735	61	0	basal_cell	normal	CFTR	African American or Afro-Caribbean	female	75618bdef77f96466508792322c5ce17
1736	61	0	basal_cell	normal	CFTR	African American or Afro-Caribbean	female	75618bdef77f96466508792322c5ce17
1737	61	0	basal_cell	normal	CFTR	African American or Afro-Caribbean	female	75618bdef77f96466508792322c5ce17
1738	61	0	basal_cell	normal	CFTR	African American or Afro-Caribbean	female	75618bdef77f96466508792322c5ce17
1739	61	0	basal_cell	normal	CFTR	African American or Afro-Caribbean	female	75618bdef77f96466508792322c5ce17
1740	61	0	basal_cell	normal	CFTR	African American or Afro-Caribbean	female	75618bdef77f96466508792322c5ce17
1741	61	0	basal_cell	normal	CFTR	African American or Afro-Caribbean	female	75618bdef77f96466508792322c5ce17
1742	61	0	basal_cell	normal	CFTR	African American or Afro-Caribbean	female	75618bdef77f96466508792322c5ce17
1743	61	0	basal_cell	normal	CFTR	African American or Afro-Caribbean	female	75618bdef77f96466508792322c5ce17
1744	61	0	basal_cell	normal	CFTR	African American or Afro-Caribbean	female	75618bdef77f96466508792322c5ce17
1745	61	0	basal_cell	normal	CFTR	African American or Afro-Caribbean	female	75618bdef77f96466508792322c5ce17
1746	61	0	basal_cell	normal	CFTR	African American or Afro-Caribbean	female	75618bdef77f96466508792322c5ce17
1747	61	0	basal_cell	normal	CFTR	African American or Afro-Caribbean	female	75618bdef77f96466508792322c5ce17
1748	61	0	basal_cell	normal	CFTR	African American or Afro-Caribbean	female	75618bdef77f96466508792322c5ce17
1749	61	0	basal_cell	normal	CFTR	African American or Afro-Caribbean	female	75618bdef77f96466508792322c5ce17
1750	61	0	basal_cell	normal	CFTR	African American or Afro-Caribbean	female	75618bdef77f96466508792322c5ce17
1751	61	0	basal_cell	normal	CFTR	African American or Afro-Caribbean	female	75618bdef77f96466508792322c5ce17
1752	61	0	basal_cell	normal	CFTR	African American or Afro-Caribbean	female	75618bdef77f96466508792322c5ce17
1753	61	0	basal_cell	normal	CFTR	African American or Afro-Caribbean	female	75618bdef77f96466508792322c5ce17
1754	61	0	basal_cell	normal	CFTR	African American or Afro-Caribbean	female	75618bdef77f96466508792322c5ce17
1755	61	0	basal_cell	normal	CFTR	African American or Afro-Caribbean	female	75618bdef77f96466508792322c5ce17
1756	61	0	basal_cell	normal	CFTR	African American or Afro-Caribbean	female	75618bdef77f96466508792322c5ce17
1757	61	0	basal_cell	normal	CFTR	African American or Afro-Caribbean	female	75618bdef77f96466508792322c5ce17
1758	61	0	basal_cell	normal	CFTR	African American or Afro-Caribbean	female	75618bdef77f96466508792322c5ce17
1759	61	0	basal_cell	normal	CFTR	African American or Afro-Caribbean	female	75618bdef77f96466508792322c5ce17
1760	61	0	basal_cell	normal	CFTR	African American or Afro-Caribbean	female	75618bdef77f96466508792322c5ce17
1761	61	0	basal_cell	normal	CFTR	African American or Afro-Caribbean	female	75618bdef77f96466508792322c5ce17
1762	61	0	basal_cell	normal	CFTR	African American or Afro-Caribbean	female	75618bdef77f96466508792322c5ce17
1763	61	0	basal_cell	normal	CFTR	African American or Afro-Caribbean	female	75618bdef77f96466508792322c5ce17
1764	61	0	basal_cell	normal	CFTR	African American or Afro-Caribbean	female	75618bdef77f96466508792322c5ce17
1765	61	0	basal_cell	normal	CFTR	African American or Afro-Caribbean	female	75618bdef77f96466508792322c5ce17
1766	61	0	basal_cell	normal	CFTR	African American or Afro-Caribbean	female	75618bdef77f96466508792322c5ce17
1767	61	0	basal_cell	normal	CFTR	African American or Afro-Caribbean	female	75618bdef77f96466508792322c5ce17
1768	61	0	basal_cell	normal	CFTR	African American or Afro-Caribbean	female	75618bdef77f96466508792322c5ce17
1769	61	0	basal_cell	normal	CFTR	African American or Afro-Caribbean	female	75618bdef77f96466508792322c5ce17
1770	61	0	basal_cell	normal	CFTR	African American or Afro-Caribbean	female	75618bdef77f96466508792322c5ce17
1771	61	0	basal_cell	normal	CFTR	African American or Afro-Caribbean	female	75618bdef77f96466508792322c5ce17
1772	61	0	basal_cell	normal	CFTR	African American or Afro-Caribbean	female	75618bdef77f96466508792322c5ce17
1773	61	0	basal_cell	normal	CFTR	African American or Afro-Caribbean	female	75618bdef77f96466508792322c5ce17
1774	61	0	basal_cell	normal	CFTR	African American or Afro-Caribbean	female	75618bdef77f96466508792322c5ce17
1775	61	0	basal_cell	normal	CFTR	African American or Afro-Caribbean	female	75618bdef77f96466508792322c5ce17
1776	61	0	basal_cell	normal	CFTR	African American or Afro-Caribbean	female	75618bdef77f96466508792322c5ce17
1777	61	0	basal_cell	normal	CFTR	African American or Afro-Caribbean	female	75618bdef77f96466508792322c5ce17
1778	61	0	basal_cell	normal	CFTR	African American or Afro-Caribbean	female	75618bdef77f96466508792322c5ce17
1779	61	0	basal_cell	normal	CFTR	African American or Afro-Caribbean	female	75618bdef77f96466508792322c5ce17
1780	61	0	basal_cell	normal	CFTR	African American or Afro-Caribbean	female	75618bdef77f96466508792322c5ce17
1781	61	0	basal_cell	normal	CFTR	African American or Afro-Caribbean	female	75618bdef77f96466508792322c5ce17
1782	61	0	basal_cell	normal	CFTR	African American or Afro-Caribbean	female	75618bdef77f96466508792322c5ce17
1783	61	0	basal_cell	normal	CFTR	African American or Afro-Caribbean	female	75618bdef77f96466508792322c5ce17
1784	61	0	basal_cell	normal	CFTR	African American or Afro-Caribbean	female	75618bdef77f96466508792322c5ce17
1785	61	0	basal_cell	normal	CFTR	African American or Afro-Caribbean	female	75618bdef77f96466508792322c5ce17
1786	61	0	basal_cell	normal	CFTR	African American or Afro-Caribbean	female	75618bdef77f96466508792322c5ce17
1787	61	0	basal_cell	normal	CFTR	African American or Afro-Caribbean	female	75618bdef77f96466508792322c5ce17
1788	61	0	basal_cell	normal	CFTR	African American or Afro-Caribbean	female	75618bdef77f96466508792322c5ce17
1789	61	0	basal_cell	normal	CFTR	African American or Afro-Caribbean	female	75618bdef77f96466508792322c5ce17
1790	61	0	basal_cell	normal	CFTR	African American or Afro-Caribbean	female	75618bdef77f96466508792322c5ce17
1791	61	0	basal_cell	normal	CFTR	African American or Afro-Caribbean	female	75618bdef77f96466508792322c5ce17
1792	61	0	basal_cell	normal	CFTR	African American or Afro-Caribbean	female	75618bdef77f96466508792322c5ce17
1793	61	0	basal_cell	normal	CFTR	African American or Afro-Caribbean	female	75618bdef77f96466508792322c5ce17
1794	61	0	basal_cell	normal	CFTR	African American or Afro-Caribbean	female	75618bdef77f96466508792322c5ce17
1795	61	0	basal_cell	normal	CFTR	African American or Afro-Caribbean	female	75618bdef77f96466508792322c5ce17
1796	61	0	basal_cell	normal	CFTR	African American or Afro-Caribbean	female	75618bdef77f96466508792322c5ce17
1797	61	0	basal_cell	normal	CFTR	African American or Afro-Caribbean	female	75618bdef77f96466508792322c5ce17
1798	61	0	basal_cell	normal	CFTR	African American or Afro-Caribbean	female	75618bdef77f96466508792322c5ce17
1799	61	0	basal_cell	normal	CFTR	African American or Afro-Caribbean	female	75618bdef77f96466508792322c5ce17
1800	61	0	basal_cell	normal	CFTR	African American or Afro-Caribbean	female	75618bdef77f96466508792322c5ce17
1801	61	0	basal_cell	normal	CFTR	African American or Afro-Caribbean	female	75618bdef77f96466508792322c5ce17
1802	61	0	basal_cell	normal	CFTR	African American or Afro-Caribbean	female	75618bdef77f96466508792322c5ce17
1803	61	0	basal_cell	normal	CFTR	African American or Afro-Caribbean	female	75618bdef77f96466508792322c5ce17
1804	61	0	basal_cell	normal	CFTR	African American or Afro-Caribbean	female	75618bdef77f96466508792322c5ce17
1805	61	314.695	basal_cell	normal	CFTR	African American or Afro-Caribbean	female	75618bdef77f96466508792322c5ce17
1806	61	0	basal_cell	normal	CFTR	African American or Afro-Caribbean	female	75618bdef77f96466508792322c5ce17
1807	61	0	basal_cell	normal	CFTR	African American or Afro-Caribbean	female	75618bdef77f96466508792322c5ce17
1808	61	0	basal_cell	normal	CFTR	African American or Afro-Caribbean	female	75618bdef77f96466508792322c5ce17
1809	61	0	basal_cell	normal	CFTR	African American or Afro-Caribbean	female	75618bdef77f96466508792322c5ce17
1810	61	0	basal_cell	normal	CFTR	African American or Afro-Caribbean	female	75618bdef77f96466508792322c5ce17
1811	61	0	basal_cell	normal	CFTR	African American or Afro-Caribbean	female	75618bdef77f96466508792322c5ce17
1812	61	83.9726	basal_cell	normal	CFTR	African American or Afro-Caribbean	female	75618bdef77f96466508792322c5ce17
1813	61	0	basal_cell	normal	CFTR	African American or Afro-Caribbean	female	75618bdef77f96466508792322c5ce17
1814	61	0	basal_cell	normal	CFTR	African American or Afro-Caribbean	female	75618bdef77f96466508792322c5ce17
1815	61	0	basal_cell	normal	CFTR	African American or Afro-Caribbean	female	75618bdef77f96466508792322c5ce17
1816	61	0	basal_cell	normal	CFTR	African American or Afro-Caribbean	female	75618bdef77f96466508792322c5ce17
1817	61	0	basal_cell	normal	CFTR	African American or Afro-Caribbean	female	75618bdef77f96466508792322c5ce17
1818	61	0	basal_cell	normal	CFTR	African American or Afro-Caribbean	female	75618bdef77f96466508792322c5ce17
1819	61	0	basal_cell	normal	CFTR	African American or Afro-Caribbean	female	75618bdef77f96466508792322c5ce17
1820	61	0	basal_cell	normal	CFTR	African American or Afro-Caribbean	female	75618bdef77f96466508792322c5ce17
1821	61	0	basal_cell	normal	CFTR	African American or Afro-Caribbean	female	75618bdef77f96466508792322c5ce17
1822	61	0	basal_cell	normal	CFTR	African American or Afro-Caribbean	female	75618bdef77f96466508792322c5ce17
1823	61	0	basal_cell	normal	CFTR	African American or Afro-Caribbean	female	75618bdef77f96466508792322c5ce17
1824	61	0	basal_cell	normal	CFTR	African American or Afro-Caribbean	female	75618bdef77f96466508792322c5ce17
1825	61	0	basal_cell	normal	CFTR	African American or Afro-Caribbean	female	75618bdef77f96466508792322c5ce17
1826	61	14.2924	basal_cell	normal	CFTR	African American or Afro-Caribbean	female	75618bdef77f96466508792322c5ce17
1827	61	0	basal_cell	normal	CFTR	African American or Afro-Caribbean	female	75618bdef77f96466508792322c5ce17
1828	61	0	basal_cell	normal	CFTR	African American or Afro-Caribbean	female	75618bdef77f96466508792322c5ce17
1829	61	0	basal_cell	normal	CFTR	African American or Afro-Caribbean	female	75618bdef77f96466508792322c5ce17
1830	61	0	basal_cell	normal	CFTR	African American or Afro-Caribbean	female	75618bdef77f96466508792322c5ce17
1831	61	0	basal_cell	normal	CFTR	African American or Afro-Caribbean	female	75618bdef77f96466508792322c5ce17
1832	61	7.17399	basal_cell	normal	CFTR	African American or Afro-Caribbean	female	75618bdef77f96466508792322c5ce17
1833	61	0	basal_cell	normal	CFTR	African American or Afro-Caribbean	female	75618bdef77f96466508792322c5ce17
1834	61	0	basal_cell	normal	CFTR	African American or Afro-Caribbean	female	75618bdef77f96466508792322c5ce17
1835	61	0	basal_cell	normal	CFTR	African American or Afro-Caribbean	female	75618bdef77f96466508792322c5ce17
1836	61	0	basal_cell	normal	CFTR	African American or Afro-Caribbean	female	75618bdef77f96466508792322c5ce17
1837	61	0	basal_cell	normal	CFTR	African American or Afro-Caribbean	female	75618bdef77f96466508792322c5ce17
1838	61	0	basal_cell	normal	CFTR	African American or Afro-Caribbean	female	75618bdef77f96466508792322c5ce17
1839	61	0	basal_cell	normal	CFTR	African American or Afro-Caribbean	female	75618bdef77f96466508792322c5ce17
1840	61	0	basal_cell	normal	CFTR	African American or Afro-Caribbean	female	75618bdef77f96466508792322c5ce17
1841	61	21.9983	basal_cell	normal	CFTR	African American or Afro-Caribbean	female	75618bdef77f96466508792322c5ce17
1842	61	0	basal_cell	normal	CFTR	African American or Afro-Caribbean	female	75618bdef77f96466508792322c5ce17
1843	61	0	basal_cell	normal	CFTR	African American or Afro-Caribbean	female	75618bdef77f96466508792322c5ce17
1844	61	20.2184	basal_cell	normal	CFTR	African American or Afro-Caribbean	female	75618bdef77f96466508792322c5ce17
1845	61	0	basal_cell	normal	CFTR	African American or Afro-Caribbean	female	75618bdef77f96466508792322c5ce17
1846	61	229.75	basal_cell	normal	CFTR	African American or Afro-Caribbean	female	75618bdef77f96466508792322c5ce17
1847	61	0	basal_cell	normal	CFTR	African American or Afro-Caribbean	female	75618bdef77f96466508792322c5ce17
1848	61	11.7469	basal_cell	normal	CFTR	African American or Afro-Caribbean	female	75618bdef77f96466508792322c5ce17
1849	61	0	basal_cell	normal	CFTR	African American or Afro-Caribbean	female	75618bdef77f96466508792322c5ce17
1850	61	0	basal_cell	normal	CFTR	African American or Afro-Caribbean	female	75618bdef77f96466508792322c5ce17
1851	61	0	basal_cell	normal	CFTR	African American or Afro-Caribbean	female	75618bdef77f96466508792322c5ce17
1852	61	0	basal_cell	normal	CFTR	African American or Afro-Caribbean	female	75618bdef77f96466508792322c5ce17
1853	61	0	basal_cell	normal	CFTR	African American or Afro-Caribbean	female	75618bdef77f96466508792322c5ce17
1854	61	0	basal_cell	normal	CFTR	African American or Afro-Caribbean	female	75618bdef77f96466508792322c5ce17
1855	61	0	basal_cell	normal	CFTR	African American or Afro-Caribbean	female	75618bdef77f96466508792322c5ce17
1856	61	35.477	basal_cell	normal	CFTR	African American or Afro-Caribbean	female	75618bdef77f96466508792322c5ce17
1857	61	0	basal_cell	normal	CFTR	African American or Afro-Caribbean	female	75618bdef77f96466508792322c5ce17
1858	61	6.87356	basal_cell	normal	CFTR	African American or Afro-Caribbean	female	75618bdef77f96466508792322c5ce17
1859	61	0	basal_cell	normal	CFTR	African American or Afro-Caribbean	female	75618bdef77f96466508792322c5ce17
1860	61	8.87094	basal_cell	normal	CFTR	African American or Afro-Caribbean	female	75618bdef77f96466508792322c5ce17
1861	61	15.6181	basal_cell	normal	CFTR	African American or Afro-Caribbean	female	75618bdef77f96466508792322c5ce17
1862	61	0	basal_cell	normal	CFTR	African American or Afro-Caribbean	female	75618bdef77f96466508792322c5ce17
1863	61	0	basal_cell	normal	CFTR	African American or Afro-Caribbean	female	75618bdef77f96466508792322c5ce17
1864	61	0	basal_cell	normal	CFTR	African American or Afro-Caribbean	female	75618bdef77f96466508792322c5ce17
1865	61	4.98128	basal_cell	normal	CFTR	African American or Afro-Caribbean	female	75618bdef77f96466508792322c5ce17
1866	61	0	basal_cell	normal	CFTR	African American or Afro-Caribbean	female	75618bdef77f96466508792322c5ce17
1867	61	0	basal_cell	normal	CFTR	African American or Afro-Caribbean	female	75618bdef77f96466508792322c5ce17
1868	61	0	basal_cell	normal	CFTR	African American or Afro-Caribbean	female	75618bdef77f96466508792322c5ce17
1869	61	0	basal_cell	normal	CFTR	African American or Afro-Caribbean	female	75618bdef77f96466508792322c5ce17
1870	61	0	basal_cell	normal	CFTR	African American or Afro-Caribbean	female	75618bdef77f96466508792322c5ce17
1871	61	0	basal_cell	normal	CFTR	African American or Afro-Caribbean	female	75618bdef77f96466508792322c5ce17
1872	61	0	basal_cell	normal	CFTR	African American or Afro-Caribbean	female	75618bdef77f96466508792322c5ce17
1873	61	0	basal_cell	normal	CFTR	African American or Afro-Caribbean	female	75618bdef77f96466508792322c5ce17
1874	61	0	basal_cell	normal	CFTR	African American or Afro-Caribbean	female	75618bdef77f96466508792322c5ce17
1875	61	0	basal_cell	normal	CFTR	African American or Afro-Caribbean	female	75618bdef77f96466508792322c5ce17
1876	61	0	basal_cell	normal	CFTR	African American or Afro-Caribbean	female	75618bdef77f96466508792322c5ce17
1877	61	0	basal_cell	normal	CFTR	African American or Afro-Caribbean	female	75618bdef77f96466508792322c5ce17
1878	61	6.23171	basal_cell	normal	CFTR	African American or Afro-Caribbean	female	75618bdef77f96466508792322c5ce17
1879	61	6.00695	basal_cell	normal	CFTR	African American or Afro-Caribbean	female	75618bdef77f96466508792322c5ce17
1880	61	0	basal_cell	normal	CFTR	African American or Afro-Caribbean	female	75618bdef77f96466508792322c5ce17
1881	61	0	basal_cell	normal	CFTR	African American or Afro-Caribbean	female	75618bdef77f96466508792322c5ce17
1882	61	0	basal_cell	normal	CFTR	African American or Afro-Caribbean	female	75618bdef77f96466508792322c5ce17
1883	61	45.6277	basal_cell	normal	CFTR	African American or Afro-Caribbean	female	75618bdef77f96466508792322c5ce17
1884	61	0	basal_cell	normal	CFTR	African American or Afro-Caribbean	female	75618bdef77f96466508792322c5ce17
1885	61	0	basal_cell	normal	CFTR	African American or Afro-Caribbean	female	75618bdef77f96466508792322c5ce17
1886	61	0	basal_cell	normal	CFTR	African American or Afro-Caribbean	female	75618bdef77f96466508792322c5ce17
1887	61	0	basal_cell	normal	CFTR	African American or Afro-Caribbean	female	75618bdef77f96466508792322c5ce17
1888	61	0	basal_cell	normal	CFTR	African American or Afro-Caribbean	female	75618bdef77f96466508792322c5ce17
1889	61	0	basal_cell	normal	CFTR	African American or Afro-Caribbean	female	75618bdef77f96466508792322c5ce17
1890	61	0	basal_cell	normal	CFTR	African American or Afro-Caribbean	female	75618bdef77f96466508792322c5ce17
1891	61	0	basal_cell	normal	CFTR	African American or Afro-Caribbean	female	75618bdef77f96466508792322c5ce17
1892	61	0	basal_cell	normal	CFTR	African American or Afro-Caribbean	female	75618bdef77f96466508792322c5ce17
1893	61	0	basal_cell	normal	CFTR	African American or Afro-Caribbean	female	75618bdef77f96466508792322c5ce17
1894	61	33.4067	basal_cell	normal	CFTR	African American or Afro-Caribbean	female	75618bdef77f96466508792322c5ce17
1895	61	0	basal_cell	normal	CFTR	African American or Afro-Caribbean	female	75618bdef77f96466508792322c5ce17
1896	61	0	basal_cell	normal	CFTR	African American or Afro-Caribbean	female	75618bdef77f96466508792322c5ce17
1897	61	0	basal_cell	normal	CFTR	African American or Afro-Caribbean	female	75618bdef77f96466508792322c5ce17
1898	61	0	basal_cell	normal	CFTR	African American or Afro-Caribbean	female	75618bdef77f96466508792322c5ce17
1899	61	0	basal_cell	normal	CFTR	African American or Afro-Caribbean	female	75618bdef77f96466508792322c5ce17
1900	61	0	basal_cell	normal	CFTR	African American or Afro-Caribbean	female	75618bdef77f96466508792322c5ce17
1901	61	0	basal_cell	normal	CFTR	African American or Afro-Caribbean	female	75618bdef77f96466508792322c5ce17
1902	61	0	basal_cell	normal	CFTR	African American or Afro-Caribbean	female	75618bdef77f96466508792322c5ce17
1903	61	0	basal_cell	normal	CFTR	African American or Afro-Caribbean	female	75618bdef77f96466508792322c5ce17
1904	61	0	basal_cell	normal	CFTR	African American or Afro-Caribbean	female	75618bdef77f96466508792322c5ce17
1905	61	0	basal_cell	normal	CFTR	African American or Afro-Caribbean	female	75618bdef77f96466508792322c5ce17
1906	61	0	basal_cell	normal	CFTR	African American or Afro-Caribbean	female	75618bdef77f96466508792322c5ce17
1907	61	0	basal_cell	normal	CFTR	African American or Afro-Caribbean	female	75618bdef77f96466508792322c5ce17
1908	61	0	basal_cell	normal	CFTR	African American or Afro-Caribbean	female	75618bdef77f96466508792322c5ce17
1909	61	0	basal_cell	normal	CFTR	African American or Afro-Caribbean	female	75618bdef77f96466508792322c5ce17
1910	61	0	basal_cell	normal	CFTR	African American or Afro-Caribbean	female	75618bdef77f96466508792322c5ce17
1911	61	0	basal_cell	normal	CFTR	African American or Afro-Caribbean	female	75618bdef77f96466508792322c5ce17
1912	61	0	basal_cell	normal	CFTR	African American or Afro-Caribbean	female	75618bdef77f96466508792322c5ce17
1913	61	0	basal_cell	normal	CFTR	African American or Afro-Caribbean	female	75618bdef77f96466508792322c5ce17
1914	61	0	basal_cell	normal	CFTR	African American or Afro-Caribbean	female	75618bdef77f96466508792322c5ce17
1915	61	0	basal_cell	normal	CFTR	African American or Afro-Caribbean	female	75618bdef77f96466508792322c5ce17
1916	61	0	basal_cell	normal	CFTR	African American or Afro-Caribbean	female	75618bdef77f96466508792322c5ce17
1917	61	0	basal_cell	normal	CFTR	African American or Afro-Caribbean	female	75618bdef77f96466508792322c5ce17
1918	61	0	basal_cell	normal	CFTR	African American or Afro-Caribbean	female	75618bdef77f96466508792322c5ce17
1919	61	0	basal_cell	normal	CFTR	African American or Afro-Caribbean	female	75618bdef77f96466508792322c5ce17
1920	61	0	basal_cell	normal	CFTR	African American or Afro-Caribbean	female	75618bdef77f96466508792322c5ce17
1921	61	0	basal_cell	normal	CFTR	African American or Afro-Caribbean	female	75618bdef77f96466508792322c5ce17
1922	61	0	basal_cell	normal	CFTR	African American or Afro-Caribbean	female	75618bdef77f96466508792322c5ce17
1923	61	0	basal_cell	normal	CFTR	African American or Afro-Caribbean	female	75618bdef77f96466508792322c5ce17
1924	61	0	basal_cell	normal	CFTR	African American or Afro-Caribbean	female	75618bdef77f96466508792322c5ce17
1925	61	0	basal_cell	normal	CFTR	African American or Afro-Caribbean	female	75618bdef77f96466508792322c5ce17
1926	61	0	basal_cell	normal	CFTR	African American or Afro-Caribbean	female	75618bdef77f96466508792322c5ce17
1927	61	0	basal_cell	normal	CFTR	African American or Afro-Caribbean	female	75618bdef77f96466508792322c5ce17
1928	61	0	basal_cell	normal	CFTR	African American or Afro-Caribbean	female	75618bdef77f96466508792322c5ce17
1929	61	0	basal_cell	normal	CFTR	African American or Afro-Caribbean	female	75618bdef77f96466508792322c5ce17
1930	61	13.9355	basal_cell	normal	CFTR	African American or Afro-Caribbean	female	75618bdef77f96466508792322c5ce17
1931	61	0	basal_cell	normal	CFTR	African American or Afro-Caribbean	female	75618bdef77f96466508792322c5ce17
1932	61	0	basal_cell	normal	CFTR	African American or Afro-Caribbean	female	75618bdef77f96466508792322c5ce17
1933	61	0	basal_cell	normal	CFTR	African American or Afro-Caribbean	female	75618bdef77f96466508792322c5ce17
1934	61	0	basal_cell	normal	CFTR	African American or Afro-Caribbean	female	75618bdef77f96466508792322c5ce17
1935	61	0	basal_cell	normal	CFTR	African American or Afro-Caribbean	female	75618bdef77f96466508792322c5ce17
1936	61	0	basal_cell	normal	CFTR	African American or Afro-Caribbean	female	75618bdef77f96466508792322c5ce17
1937	61	0	basal_cell	normal	CFTR	African American or Afro-Caribbean	female	75618bdef77f96466508792322c5ce17
1938	61	0	basal_cell	normal	CFTR	African American or Afro-Caribbean	female	75618bdef77f96466508792322c5ce17
1939	61	0	basal_cell	normal	CFTR	African American or Afro-Caribbean	female	75618bdef77f96466508792322c5ce17
1940	61	0	basal_cell	normal	CFTR	African American or Afro-Caribbean	female	75618bdef77f96466508792322c5ce17
1941	61	0	basal_cell	normal	CFTR	African American or Afro-Caribbean	female	75618bdef77f96466508792322c5ce17
1942	61	0	basal_cell	normal	CFTR	African American or Afro-Caribbean	female	75618bdef77f96466508792322c5ce17
1943	61	50.307	basal_cell	normal	CFTR	African American or Afro-Caribbean	female	75618bdef77f96466508792322c5ce17
1944	61	6.80564	basal_cell	normal	CFTR	African American or Afro-Caribbean	female	75618bdef77f96466508792322c5ce17
1945	61	0	basal_cell	normal	CFTR	African American or Afro-Caribbean	female	75618bdef77f96466508792322c5ce17
1946	61	0	basal_cell	normal	CFTR	African American or Afro-Caribbean	female	75618bdef77f96466508792322c5ce17
1947	61	0	basal_cell	normal	CFTR	African American or Afro-Caribbean	female	75618bdef77f96466508792322c5ce17
1948	61	11.3649	basal_cell	normal	CFTR	African American or Afro-Caribbean	female	75618bdef77f96466508792322c5ce17
1949	61	0	basal_cell	normal	CFTR	African American or Afro-Caribbean	female	75618bdef77f96466508792322c5ce17
1950	61	0	basal_cell	normal	CFTR	African American or Afro-Caribbean	female	75618bdef77f96466508792322c5ce17
1951	61	116.023	basal_cell	normal	CFTR	African American or Afro-Caribbean	female	75618bdef77f96466508792322c5ce17
1952	61	0	basal_cell	normal	CFTR	African American or Afro-Caribbean	female	75618bdef77f96466508792322c5ce17
1953	61	24.7669	basal_cell	normal	CFTR	African American or Afro-Caribbean	female	75618bdef77f96466508792322c5ce17
1954	61	0	basal_cell	normal	CFTR	African American or Afro-Caribbean	female	75618bdef77f96466508792322c5ce17
1955	61	0	basal_cell	normal	CFTR	African American or Afro-Caribbean	female	75618bdef77f96466508792322c5ce17
1956	61	0	basal_cell	normal	CFTR	African American or Afro-Caribbean	female	75618bdef77f96466508792322c5ce17
1957	61	3.94556	basal_cell	normal	CFTR	African American or Afro-Caribbean	female	75618bdef77f96466508792322c5ce17
1958	61	0	basal_cell	normal	CFTR	African American or Afro-Caribbean	female	75618bdef77f96466508792322c5ce17
1959	61	0	basal_cell	normal	CFTR	African American or Afro-Caribbean	female	75618bdef77f96466508792322c5ce17
1960	61	0	basal_cell	normal	CFTR	African American or Afro-Caribbean	female	75618bdef77f96466508792322c5ce17
1961	61	0	basal_cell	normal	CFTR	African American or Afro-Caribbean	female	75618bdef77f96466508792322c5ce17
1962	61	5.8633	basal_cell	normal	CFTR	African American or Afro-Caribbean	female	75618bdef77f96466508792322c5ce17
1963	61	5.90488	basal_cell	normal	CFTR	African American or Afro-Caribbean	female	75618bdef77f96466508792322c5ce17
1964	61	0	basal_cell	normal	CFTR	African American or Afro-Caribbean	female	75618bdef77f96466508792322c5ce17
1965	61	0	basal_cell	normal	CFTR	African American or Afro-Caribbean	female	75618bdef77f96466508792322c5ce17
1966	61	0	basal_cell	normal	CFTR	African American or Afro-Caribbean	female	75618bdef77f96466508792322c5ce17
1967	61	0	basal_cell	normal	CFTR	African American or Afro-Caribbean	female	75618bdef77f96466508792322c5ce17
1968	61	0	basal_cell	normal	CFTR	African American or Afro-Caribbean	female	75618bdef77f96466508792322c5ce17
1969	61	0	basal_cell	normal	CFTR	African American or Afro-Caribbean	female	75618bdef77f96466508792322c5ce17
1970	61	0	basal_cell	normal	CFTR	African American or Afro-Caribbean	female	75618bdef77f96466508792322c5ce17
1971	61	0	basal_cell	normal	CFTR	African American or Afro-Caribbean	female	75618bdef77f96466508792322c5ce17
1972	61	0	basal_cell	normal	CFTR	African American or Afro-Caribbean	female	75618bdef77f96466508792322c5ce17
1973	61	0	basal_cell	normal	CFTR	African American or Afro-Caribbean	female	75618bdef77f96466508792322c5ce17
1974	61	0	basal_cell	normal	CFTR	African American or Afro-Caribbean	female	75618bdef77f96466508792322c5ce17
1975	61	0	basal_cell	normal	CFTR	African American or Afro-Caribbean	female	75618bdef77f96466508792322c5ce17
1976	61	0	basal_cell	normal	CFTR	African American or Afro-Caribbean	female	75618bdef77f96466508792322c5ce17
1977	61	0	basal_cell	normal	CFTR	African American or Afro-Caribbean	female	75618bdef77f96466508792322c5ce17
1978	61	0	basal_cell	normal	CFTR	African American or Afro-Caribbean	female	75618bdef77f96466508792322c5ce17
1979	61	0	basal_cell	normal	CFTR	African American or Afro-Caribbean	female	75618bdef77f96466508792322c5ce17
1980	61	0	basal_cell	normal	CFTR	African American or Afro-Caribbean	female	75618bdef77f96466508792322c5ce17
1981	61	0	basal_cell	normal	CFTR	African American or Afro-Caribbean	female	75618bdef77f96466508792322c5ce17
1982	61	0	basal_cell	normal	CFTR	African American or Afro-Caribbean	female	75618bdef77f96466508792322c5ce17
1983	61	0	basal_cell	normal	CFTR	African American or Afro-Caribbean	female	75618bdef77f96466508792322c5ce17
1984	61	0	basal_cell	normal	CFTR	African American or Afro-Caribbean	female	75618bdef77f96466508792322c5ce17
1985	61	0	basal_cell	normal	CFTR	African American or Afro-Caribbean	female	75618bdef77f96466508792322c5ce17
1986	61	15.3368	basal_cell	normal	CFTR	African American or Afro-Caribbean	female	75618bdef77f96466508792322c5ce17
1987	61	0	basal_cell	normal	CFTR	African American or Afro-Caribbean	female	75618bdef77f96466508792322c5ce17
1988	61	0	basal_cell	normal	CFTR	African American or Afro-Caribbean	female	75618bdef77f96466508792322c5ce17
1989	61	7.45705	basal_cell	normal	CFTR	African American or Afro-Caribbean	female	75618bdef77f96466508792322c5ce17
1990	61	0	basal_cell	normal	CFTR	African American or Afro-Caribbean	female	75618bdef77f96466508792322c5ce17
1991	61	0	basal_cell	normal	CFTR	African American or Afro-Caribbean	female	75618bdef77f96466508792322c5ce17
1992	61	0	basal_cell	normal	CFTR	African American or Afro-Caribbean	female	75618bdef77f96466508792322c5ce17
1993	61	0	basal_cell	normal	CFTR	African American or Afro-Caribbean	female	75618bdef77f96466508792322c5ce17
1994	61	0	basal_cell	normal	CFTR	African American or Afro-Caribbean	female	75618bdef77f96466508792322c5ce17
1995	61	0	basal_cell	normal	CFTR	African American or Afro-Caribbean	female	75618bdef77f96466508792322c5ce17
1996	61	0	basal_cell	normal	CFTR	African American or Afro-Caribbean	female	75618bdef77f96466508792322c5ce17
1997	61	0	basal_cell	normal	CFTR	African American or Afro-Caribbean	female	75618bdef77f96466508792322c5ce17
1998	61	0	basal_cell	normal	CFTR	African American or Afro-Caribbean	female	75618bdef77f96466508792322c5ce17
1999	61	0	basal_cell	normal	CFTR	African American or Afro-Caribbean	female	75618bdef77f96466508792322c5ce17
[truncated: 5,079 more rows]
