# Supplementary material for: CFTR expression decreases with age in several airway cell types
Source: Sci Rep. 2024 Nov 21;14:28832. doi: 10.1038/s41598-024-80108-8 (PMC11582707; doi:10.1038/s41598-024-80108-8)
Supplement: Supplementary file 3 — Supplementary Material 3. [file 41598_2024_80108_MOESM3_ESM.xls]

## Sheet: CFTR in ciliated cells
	age	cpm	cell type	disease	gene	ethnicity	Sex	name
1	46	0	ciliated_cell	normal	CFTR	unknown	male	a23619f6f447617e5e0864cb2208ae55
2	46	0	ciliated_cell	normal	CFTR	unknown	male	a23619f6f447617e5e0864cb2208ae55
3	46	0	ciliated_cell	normal	CFTR	unknown	male	a23619f6f447617e5e0864cb2208ae55
4	46	0	ciliated_cell	normal	CFTR	unknown	male	a23619f6f447617e5e0864cb2208ae55
5	46	0	ciliated_cell	normal	CFTR	unknown	male	a23619f6f447617e5e0864cb2208ae55
6	46	0	ciliated_cell	normal	CFTR	unknown	male	a23619f6f447617e5e0864cb2208ae55
7	46	0	ciliated_cell	normal	CFTR	unknown	male	a23619f6f447617e5e0864cb2208ae55
8	46	0	ciliated_cell	normal	CFTR	unknown	male	a23619f6f447617e5e0864cb2208ae55
9	46	0	ciliated_cell	normal	CFTR	unknown	male	a23619f6f447617e5e0864cb2208ae55
10	46	0	ciliated_cell	normal	CFTR	unknown	male	a23619f6f447617e5e0864cb2208ae55
11	46	0	ciliated_cell	normal	CFTR	unknown	male	a23619f6f447617e5e0864cb2208ae55
12	46	0	ciliated_cell	normal	CFTR	unknown	male	a23619f6f447617e5e0864cb2208ae55
13	46	0	ciliated_cell	normal	CFTR	unknown	male	a23619f6f447617e5e0864cb2208ae55
14	46	0	ciliated_cell	normal	CFTR	unknown	male	a23619f6f447617e5e0864cb2208ae55
15	46	0	ciliated_cell	normal	CFTR	unknown	male	a23619f6f447617e5e0864cb2208ae55
16	46	0	ciliated_cell	normal	CFTR	unknown	male	a23619f6f447617e5e0864cb2208ae55
17	46	0	ciliated_cell	normal	CFTR	unknown	male	a23619f6f447617e5e0864cb2208ae55
18	46	0	ciliated_cell	normal	CFTR	unknown	male	a23619f6f447617e5e0864cb2208ae55
19	46	0	ciliated_cell	normal	CFTR	unknown	male	a23619f6f447617e5e0864cb2208ae55
20	46	0	ciliated_cell	normal	CFTR	unknown	male	a23619f6f447617e5e0864cb2208ae55
21	46	0	ciliated_cell	normal	CFTR	unknown	male	a23619f6f447617e5e0864cb2208ae55
22	46	0	ciliated_cell	normal	CFTR	unknown	male	a23619f6f447617e5e0864cb2208ae55
23	46	0	ciliated_cell	normal	CFTR	unknown	male	a23619f6f447617e5e0864cb2208ae55
24	46	0	ciliated_cell	normal	CFTR	unknown	male	a23619f6f447617e5e0864cb2208ae55
25	46	0	ciliated_cell	normal	CFTR	unknown	male	a23619f6f447617e5e0864cb2208ae55
26	46	0	ciliated_cell	normal	CFTR	unknown	male	a23619f6f447617e5e0864cb2208ae55
27	46	0	ciliated_cell	normal	CFTR	unknown	male	a23619f6f447617e5e0864cb2208ae55
28	46	0	ciliated_cell	normal	CFTR	unknown	male	a23619f6f447617e5e0864cb2208ae55
29	46	0	ciliated_cell	normal	CFTR	unknown	male	a23619f6f447617e5e0864cb2208ae55
30	46	0	ciliated_cell	normal	CFTR	unknown	male	a23619f6f447617e5e0864cb2208ae55
31	46	0	ciliated_cell	normal	CFTR	unknown	male	a23619f6f447617e5e0864cb2208ae55
32	46	0	ciliated_cell	normal	CFTR	unknown	male	a23619f6f447617e5e0864cb2208ae55
33	46	0	ciliated_cell	normal	CFTR	unknown	male	a23619f6f447617e5e0864cb2208ae55
34	46	0	ciliated_cell	normal	CFTR	unknown	male	a23619f6f447617e5e0864cb2208ae55
35	46	0	ciliated_cell	normal	CFTR	unknown	male	a23619f6f447617e5e0864cb2208ae55
36	46	0	ciliated_cell	normal	CFTR	unknown	male	a23619f6f447617e5e0864cb2208ae55
37	46	0	ciliated_cell	normal	CFTR	unknown	male	a23619f6f447617e5e0864cb2208ae55
38	46	0	ciliated_cell	normal	CFTR	unknown	male	a23619f6f447617e5e0864cb2208ae55
39	46	0	ciliated_cell	normal	CFTR	unknown	male	a23619f6f447617e5e0864cb2208ae55
40	46	0	ciliated_cell	normal	CFTR	unknown	male	a23619f6f447617e5e0864cb2208ae55
41	46	0	ciliated_cell	normal	CFTR	unknown	male	a23619f6f447617e5e0864cb2208ae55
42	46	0	ciliated_cell	normal	CFTR	unknown	male	a23619f6f447617e5e0864cb2208ae55
43	46	0	ciliated_cell	normal	CFTR	unknown	male	a23619f6f447617e5e0864cb2208ae55
44	46	0	ciliated_cell	normal	CFTR	unknown	male	a23619f6f447617e5e0864cb2208ae55
45	46	0	ciliated_cell	normal	CFTR	unknown	male	a23619f6f447617e5e0864cb2208ae55
46	46	0	ciliated_cell	normal	CFTR	unknown	male	a23619f6f447617e5e0864cb2208ae55
47	46	0	ciliated_cell	normal	CFTR	unknown	male	a23619f6f447617e5e0864cb2208ae55
48	46	0	ciliated_cell	normal	CFTR	unknown	male	a23619f6f447617e5e0864cb2208ae55
49	46	0	ciliated_cell	normal	CFTR	unknown	male	a23619f6f447617e5e0864cb2208ae55
50	46	0	ciliated_cell	normal	CFTR	unknown	male	a23619f6f447617e5e0864cb2208ae55
51	46	0	ciliated_cell	normal	CFTR	unknown	male	a23619f6f447617e5e0864cb2208ae55
52	46	0	ciliated_cell	normal	CFTR	unknown	male	a23619f6f447617e5e0864cb2208ae55
53	46	0	ciliated_cell	normal	CFTR	unknown	male	a23619f6f447617e5e0864cb2208ae55
54	46	0	ciliated_cell	normal	CFTR	unknown	male	a23619f6f447617e5e0864cb2208ae55
55	46	0	ciliated_cell	normal	CFTR	unknown	male	a23619f6f447617e5e0864cb2208ae55
56	46	0	ciliated_cell	normal	CFTR	unknown	male	a23619f6f447617e5e0864cb2208ae55
57	46	0	ciliated_cell	normal	CFTR	unknown	male	a23619f6f447617e5e0864cb2208ae55
58	46	0	ciliated_cell	normal	CFTR	unknown	male	a23619f6f447617e5e0864cb2208ae55
59	46	0	ciliated_cell	normal	CFTR	unknown	male	a23619f6f447617e5e0864cb2208ae55
60	46	0	ciliated_cell	normal	CFTR	unknown	male	a23619f6f447617e5e0864cb2208ae55
61	46	0	ciliated_cell	normal	CFTR	unknown	male	a23619f6f447617e5e0864cb2208ae55
62	46	0	ciliated_cell	normal	CFTR	unknown	male	a23619f6f447617e5e0864cb2208ae55
63	46	0	ciliated_cell	normal	CFTR	unknown	male	a23619f6f447617e5e0864cb2208ae55
64	46	0	ciliated_cell	normal	CFTR	unknown	male	a23619f6f447617e5e0864cb2208ae55
65	46	0	ciliated_cell	normal	CFTR	unknown	male	a23619f6f447617e5e0864cb2208ae55
66	46	0	ciliated_cell	normal	CFTR	unknown	male	a23619f6f447617e5e0864cb2208ae55
67	46	0	ciliated_cell	normal	CFTR	unknown	male	a23619f6f447617e5e0864cb2208ae55
68	46	0	ciliated_cell	normal	CFTR	unknown	male	a23619f6f447617e5e0864cb2208ae55
69	46	0	ciliated_cell	normal	CFTR	unknown	male	a23619f6f447617e5e0864cb2208ae55
70	46	0	ciliated_cell	normal	CFTR	unknown	male	a23619f6f447617e5e0864cb2208ae55
71	46	0	ciliated_cell	normal	CFTR	unknown	male	a23619f6f447617e5e0864cb2208ae55
72	46	0	ciliated_cell	normal	CFTR	unknown	male	a23619f6f447617e5e0864cb2208ae55
73	46	0	ciliated_cell	normal	CFTR	unknown	male	a23619f6f447617e5e0864cb2208ae55
74	46	0	ciliated_cell	normal	CFTR	unknown	male	a23619f6f447617e5e0864cb2208ae55
75	46	0	ciliated_cell	normal	CFTR	unknown	male	a23619f6f447617e5e0864cb2208ae55
76	46	0	ciliated_cell	normal	CFTR	unknown	male	a23619f6f447617e5e0864cb2208ae55
77	46	0	ciliated_cell	normal	CFTR	unknown	male	a23619f6f447617e5e0864cb2208ae55
78	46	0	ciliated_cell	normal	CFTR	unknown	male	a23619f6f447617e5e0864cb2208ae55
79	46	0	ciliated_cell	normal	CFTR	unknown	male	a23619f6f447617e5e0864cb2208ae55
80	46	0	ciliated_cell	normal	CFTR	unknown	male	a23619f6f447617e5e0864cb2208ae55
81	46	0	ciliated_cell	normal	CFTR	unknown	male	a23619f6f447617e5e0864cb2208ae55
82	46	0	ciliated_cell	normal	CFTR	unknown	male	a23619f6f447617e5e0864cb2208ae55
83	46	0	ciliated_cell	normal	CFTR	unknown	male	a23619f6f447617e5e0864cb2208ae55
84	46	0	ciliated_cell	normal	CFTR	unknown	male	a23619f6f447617e5e0864cb2208ae55
85	46	0	ciliated_cell	normal	CFTR	unknown	male	a23619f6f447617e5e0864cb2208ae55
86	46	0	ciliated_cell	normal	CFTR	unknown	male	a23619f6f447617e5e0864cb2208ae55
87	46	0	ciliated_cell	normal	CFTR	unknown	male	a23619f6f447617e5e0864cb2208ae55
88	46	0	ciliated_cell	normal	CFTR	unknown	male	a23619f6f447617e5e0864cb2208ae55
89	46	0	ciliated_cell	normal	CFTR	unknown	male	a23619f6f447617e5e0864cb2208ae55
90	46	0	ciliated_cell	normal	CFTR	unknown	male	a23619f6f447617e5e0864cb2208ae55
91	46	0	ciliated_cell	normal	CFTR	unknown	male	a23619f6f447617e5e0864cb2208ae55
92	46	0	ciliated_cell	normal	CFTR	unknown	male	a23619f6f447617e5e0864cb2208ae55
93	46	0	ciliated_cell	normal	CFTR	unknown	male	a23619f6f447617e5e0864cb2208ae55
94	46	0	ciliated_cell	normal	CFTR	unknown	male	a23619f6f447617e5e0864cb2208ae55
95	46	0	ciliated_cell	normal	CFTR	unknown	male	a23619f6f447617e5e0864cb2208ae55
96	46	0	ciliated_cell	normal	CFTR	unknown	male	a23619f6f447617e5e0864cb2208ae55
97	46	0	ciliated_cell	normal	CFTR	unknown	male	a23619f6f447617e5e0864cb2208ae55
98	46	0	ciliated_cell	normal	CFTR	unknown	male	a23619f6f447617e5e0864cb2208ae55
99	46	0	ciliated_cell	normal	CFTR	unknown	male	a23619f6f447617e5e0864cb2208ae55
100	46	0	ciliated_cell	normal	CFTR	unknown	male	a23619f6f447617e5e0864cb2208ae55
101	46	0	ciliated_cell	normal	CFTR	unknown	male	a23619f6f447617e5e0864cb2208ae55
102	46	0	ciliated_cell	normal	CFTR	unknown	male	a23619f6f447617e5e0864cb2208ae55
103	46	0	ciliated_cell	normal	CFTR	unknown	male	a23619f6f447617e5e0864cb2208ae55
104	46	132.363	ciliated_cell	normal	CFTR	unknown	male	a23619f6f447617e5e0864cb2208ae55
105	46	0	ciliated_cell	normal	CFTR	unknown	male	a23619f6f447617e5e0864cb2208ae55
106	46	0	ciliated_cell	normal	CFTR	unknown	male	a23619f6f447617e5e0864cb2208ae55
107	46	0	ciliated_cell	normal	CFTR	unknown	male	a23619f6f447617e5e0864cb2208ae55
108	46	0	ciliated_cell	normal	CFTR	unknown	male	a23619f6f447617e5e0864cb2208ae55
109	46	0	ciliated_cell	normal	CFTR	unknown	male	a23619f6f447617e5e0864cb2208ae55
110	46	0	ciliated_cell	normal	CFTR	unknown	male	a23619f6f447617e5e0864cb2208ae55
111	46	0	ciliated_cell	normal	CFTR	unknown	male	a23619f6f447617e5e0864cb2208ae55
112	46	0	ciliated_cell	normal	CFTR	unknown	male	a23619f6f447617e5e0864cb2208ae55
113	46	0	ciliated_cell	normal	CFTR	unknown	male	a23619f6f447617e5e0864cb2208ae55
114	46	0	ciliated_cell	normal	CFTR	unknown	male	a23619f6f447617e5e0864cb2208ae55
115	46	0	ciliated_cell	normal	CFTR	unknown	male	a23619f6f447617e5e0864cb2208ae55
116	46	0	ciliated_cell	normal	CFTR	unknown	male	a23619f6f447617e5e0864cb2208ae55
117	46	0	ciliated_cell	normal	CFTR	unknown	male	a23619f6f447617e5e0864cb2208ae55
118	46	0	ciliated_cell	normal	CFTR	unknown	male	a23619f6f447617e5e0864cb2208ae55
119	46	0	ciliated_cell	normal	CFTR	unknown	male	a23619f6f447617e5e0864cb2208ae55
120	46	0	ciliated_cell	normal	CFTR	unknown	male	a23619f6f447617e5e0864cb2208ae55
121	46	0	ciliated_cell	normal	CFTR	unknown	male	a23619f6f447617e5e0864cb2208ae55
122	46	0	ciliated_cell	normal	CFTR	unknown	male	a23619f6f447617e5e0864cb2208ae55
123	46	0	ciliated_cell	normal	CFTR	unknown	male	a23619f6f447617e5e0864cb2208ae55
124	46	0	ciliated_cell	normal	CFTR	unknown	male	a23619f6f447617e5e0864cb2208ae55
125	46	0	ciliated_cell	normal	CFTR	unknown	male	a23619f6f447617e5e0864cb2208ae55
126	46	0	ciliated_cell	normal	CFTR	unknown	male	a23619f6f447617e5e0864cb2208ae55
127	46	0	ciliated_cell	normal	CFTR	unknown	male	a23619f6f447617e5e0864cb2208ae55
128	46	0	ciliated_cell	normal	CFTR	unknown	male	a23619f6f447617e5e0864cb2208ae55
129	46	0	ciliated_cell	normal	CFTR	unknown	male	a23619f6f447617e5e0864cb2208ae55
130	46	0	ciliated_cell	normal	CFTR	unknown	male	a23619f6f447617e5e0864cb2208ae55
131	46	0	ciliated_cell	normal	CFTR	unknown	male	a23619f6f447617e5e0864cb2208ae55
132	46	0	ciliated_cell	normal	CFTR	unknown	male	a23619f6f447617e5e0864cb2208ae55
133	46	0	ciliated_cell	normal	CFTR	unknown	male	a23619f6f447617e5e0864cb2208ae55
134	46	0	ciliated_cell	normal	CFTR	unknown	male	a23619f6f447617e5e0864cb2208ae55
135	46	0	ciliated_cell	normal	CFTR	unknown	male	a23619f6f447617e5e0864cb2208ae55
136	46	0	ciliated_cell	normal	CFTR	unknown	male	a23619f6f447617e5e0864cb2208ae55
137	46	0	ciliated_cell	normal	CFTR	unknown	male	a23619f6f447617e5e0864cb2208ae55
138	46	0	ciliated_cell	normal	CFTR	unknown	male	a23619f6f447617e5e0864cb2208ae55
139	46	0	ciliated_cell	normal	CFTR	unknown	male	a23619f6f447617e5e0864cb2208ae55
140	46	0	ciliated_cell	normal	CFTR	unknown	male	a23619f6f447617e5e0864cb2208ae55
141	46	0	ciliated_cell	normal	CFTR	unknown	male	a23619f6f447617e5e0864cb2208ae55
142	46	0	ciliated_cell	normal	CFTR	unknown	male	a23619f6f447617e5e0864cb2208ae55
143	46	0	ciliated_cell	normal	CFTR	unknown	male	a23619f6f447617e5e0864cb2208ae55
144	46	0	ciliated_cell	normal	CFTR	unknown	male	a23619f6f447617e5e0864cb2208ae55
145	46	0	ciliated_cell	normal	CFTR	unknown	male	a23619f6f447617e5e0864cb2208ae55
146	46	0	ciliated_cell	normal	CFTR	unknown	male	a23619f6f447617e5e0864cb2208ae55
147	46	0	ciliated_cell	normal	CFTR	unknown	male	a23619f6f447617e5e0864cb2208ae55
148	46	0	ciliated_cell	normal	CFTR	unknown	male	a23619f6f447617e5e0864cb2208ae55
149	46	0	ciliated_cell	normal	CFTR	unknown	male	a23619f6f447617e5e0864cb2208ae55
150	46	0	ciliated_cell	normal	CFTR	unknown	male	a23619f6f447617e5e0864cb2208ae55
151	46	0	ciliated_cell	normal	CFTR	unknown	male	a23619f6f447617e5e0864cb2208ae55
152	46	0	ciliated_cell	normal	CFTR	unknown	male	a23619f6f447617e5e0864cb2208ae55
153	46	0	ciliated_cell	normal	CFTR	unknown	male	a23619f6f447617e5e0864cb2208ae55
154	46	0	ciliated_cell	normal	CFTR	unknown	male	a23619f6f447617e5e0864cb2208ae55
155	46	0	ciliated_cell	normal	CFTR	unknown	male	a23619f6f447617e5e0864cb2208ae55
156	46	0	ciliated_cell	normal	CFTR	unknown	male	a23619f6f447617e5e0864cb2208ae55
157	46	0	ciliated_cell	normal	CFTR	unknown	male	a23619f6f447617e5e0864cb2208ae55
158	46	0	ciliated_cell	normal	CFTR	unknown	male	a23619f6f447617e5e0864cb2208ae55
159	46	0	ciliated_cell	normal	CFTR	unknown	male	a23619f6f447617e5e0864cb2208ae55
160	46	0	ciliated_cell	normal	CFTR	unknown	male	a23619f6f447617e5e0864cb2208ae55
161	46	0	ciliated_cell	normal	CFTR	unknown	male	a23619f6f447617e5e0864cb2208ae55
162	46	0	ciliated_cell	normal	CFTR	unknown	male	a23619f6f447617e5e0864cb2208ae55
163	46	0	ciliated_cell	normal	CFTR	unknown	male	a23619f6f447617e5e0864cb2208ae55
164	46	0	ciliated_cell	normal	CFTR	unknown	male	a23619f6f447617e5e0864cb2208ae55
165	46	0	ciliated_cell	normal	CFTR	unknown	male	a23619f6f447617e5e0864cb2208ae55
166	46	0	ciliated_cell	normal	CFTR	unknown	male	a23619f6f447617e5e0864cb2208ae55
167	46	0	ciliated_cell	normal	CFTR	unknown	male	a23619f6f447617e5e0864cb2208ae55
168	46	0	ciliated_cell	normal	CFTR	unknown	male	a23619f6f447617e5e0864cb2208ae55
169	46	0	ciliated_cell	normal	CFTR	unknown	male	a23619f6f447617e5e0864cb2208ae55
170	46	0	ciliated_cell	normal	CFTR	unknown	male	a23619f6f447617e5e0864cb2208ae55
171	46	0	ciliated_cell	normal	CFTR	unknown	male	a23619f6f447617e5e0864cb2208ae55
172	46	0	ciliated_cell	normal	CFTR	unknown	male	a23619f6f447617e5e0864cb2208ae55
173	46	0	ciliated_cell	normal	CFTR	unknown	male	a23619f6f447617e5e0864cb2208ae55
174	46	0	ciliated_cell	normal	CFTR	unknown	male	a23619f6f447617e5e0864cb2208ae55
175	46	0	ciliated_cell	normal	CFTR	unknown	male	a23619f6f447617e5e0864cb2208ae55
176	46	0	ciliated_cell	normal	CFTR	unknown	male	a23619f6f447617e5e0864cb2208ae55
177	46	0	ciliated_cell	normal	CFTR	unknown	male	a23619f6f447617e5e0864cb2208ae55
178	46	0	ciliated_cell	normal	CFTR	unknown	male	a23619f6f447617e5e0864cb2208ae55
179	46	0	ciliated_cell	normal	CFTR	unknown	male	a23619f6f447617e5e0864cb2208ae55
180	46	0	ciliated_cell	normal	CFTR	unknown	male	a23619f6f447617e5e0864cb2208ae55
181	46	0	ciliated_cell	normal	CFTR	unknown	male	a23619f6f447617e5e0864cb2208ae55
182	46	0	ciliated_cell	normal	CFTR	unknown	male	a23619f6f447617e5e0864cb2208ae55
183	46	0	ciliated_cell	normal	CFTR	unknown	male	a23619f6f447617e5e0864cb2208ae55
184	46	0	ciliated_cell	normal	CFTR	unknown	male	a23619f6f447617e5e0864cb2208ae55
185	46	0	ciliated_cell	normal	CFTR	unknown	male	a23619f6f447617e5e0864cb2208ae55
186	46	0	ciliated_cell	normal	CFTR	unknown	male	a23619f6f447617e5e0864cb2208ae55
187	46	0	ciliated_cell	normal	CFTR	unknown	male	a23619f6f447617e5e0864cb2208ae55
188	46	0	ciliated_cell	normal	CFTR	unknown	male	a23619f6f447617e5e0864cb2208ae55
189	46	0	ciliated_cell	normal	CFTR	unknown	male	a23619f6f447617e5e0864cb2208ae55
190	46	0	ciliated_cell	normal	CFTR	unknown	male	a23619f6f447617e5e0864cb2208ae55
191	46	0	ciliated_cell	normal	CFTR	unknown	male	a23619f6f447617e5e0864cb2208ae55
192	46	0	ciliated_cell	normal	CFTR	unknown	male	a23619f6f447617e5e0864cb2208ae55
193	46	0	ciliated_cell	normal	CFTR	unknown	male	a23619f6f447617e5e0864cb2208ae55
194	46	0	ciliated_cell	normal	CFTR	unknown	male	a23619f6f447617e5e0864cb2208ae55
195	46	0	ciliated_cell	normal	CFTR	unknown	male	a23619f6f447617e5e0864cb2208ae55
196	46	0	ciliated_cell	normal	CFTR	unknown	male	a23619f6f447617e5e0864cb2208ae55
197	46	0	ciliated_cell	normal	CFTR	unknown	male	a23619f6f447617e5e0864cb2208ae55
198	46	0	ciliated_cell	normal	CFTR	unknown	male	a23619f6f447617e5e0864cb2208ae55
199	46	0	ciliated_cell	normal	CFTR	unknown	male	a23619f6f447617e5e0864cb2208ae55
200	46	0	ciliated_cell	normal	CFTR	unknown	male	a23619f6f447617e5e0864cb2208ae55
201	46	0	ciliated_cell	normal	CFTR	unknown	male	a23619f6f447617e5e0864cb2208ae55
202	46	0	ciliated_cell	normal	CFTR	unknown	male	a23619f6f447617e5e0864cb2208ae55
203	46	0	ciliated_cell	normal	CFTR	unknown	male	a23619f6f447617e5e0864cb2208ae55
204	46	0	ciliated_cell	normal	CFTR	unknown	male	a23619f6f447617e5e0864cb2208ae55
205	46	0	ciliated_cell	normal	CFTR	unknown	male	a23619f6f447617e5e0864cb2208ae55
206	46	0	ciliated_cell	normal	CFTR	unknown	male	a23619f6f447617e5e0864cb2208ae55
207	46	0	ciliated_cell	normal	CFTR	unknown	male	a23619f6f447617e5e0864cb2208ae55
208	46	0	ciliated_cell	normal	CFTR	unknown	male	a23619f6f447617e5e0864cb2208ae55
209	46	0	ciliated_cell	normal	CFTR	unknown	male	a23619f6f447617e5e0864cb2208ae55
210	46	0	ciliated_cell	normal	CFTR	unknown	male	a23619f6f447617e5e0864cb2208ae55
211	46	0	ciliated_cell	normal	CFTR	unknown	male	a23619f6f447617e5e0864cb2208ae55
212	46	0	ciliated_cell	normal	CFTR	unknown	male	a23619f6f447617e5e0864cb2208ae55
213	46	0	ciliated_cell	normal	CFTR	unknown	male	a23619f6f447617e5e0864cb2208ae55
214	46	0	ciliated_cell	normal	CFTR	unknown	male	a23619f6f447617e5e0864cb2208ae55
215	46	0	ciliated_cell	normal	CFTR	unknown	male	a23619f6f447617e5e0864cb2208ae55
216	46	0	ciliated_cell	normal	CFTR	unknown	male	a23619f6f447617e5e0864cb2208ae55
217	46	0	ciliated_cell	normal	CFTR	unknown	male	a23619f6f447617e5e0864cb2208ae55
218	46	0	ciliated_cell	normal	CFTR	unknown	male	a23619f6f447617e5e0864cb2208ae55
219	46	0	ciliated_cell	normal	CFTR	unknown	male	a23619f6f447617e5e0864cb2208ae55
220	46	0	ciliated_cell	normal	CFTR	unknown	male	a23619f6f447617e5e0864cb2208ae55
221	46	0	ciliated_cell	normal	CFTR	unknown	male	a23619f6f447617e5e0864cb2208ae55
222	46	0	ciliated_cell	normal	CFTR	unknown	male	a23619f6f447617e5e0864cb2208ae55
223	46	0	ciliated_cell	normal	CFTR	unknown	male	a23619f6f447617e5e0864cb2208ae55
224	46	0	ciliated_cell	normal	CFTR	unknown	male	a23619f6f447617e5e0864cb2208ae55
225	46	0	ciliated_cell	normal	CFTR	unknown	male	a23619f6f447617e5e0864cb2208ae55
226	46	0	ciliated_cell	normal	CFTR	unknown	male	a23619f6f447617e5e0864cb2208ae55
227	46	0	ciliated_cell	normal	CFTR	unknown	male	a23619f6f447617e5e0864cb2208ae55
228	46	0	ciliated_cell	normal	CFTR	unknown	male	a23619f6f447617e5e0864cb2208ae55
229	46	0	ciliated_cell	normal	CFTR	unknown	male	a23619f6f447617e5e0864cb2208ae55
230	46	0	ciliated_cell	normal	CFTR	unknown	male	a23619f6f447617e5e0864cb2208ae55
231	46	0	ciliated_cell	normal	CFTR	unknown	male	a23619f6f447617e5e0864cb2208ae55
232	46	0	ciliated_cell	normal	CFTR	unknown	male	a23619f6f447617e5e0864cb2208ae55
233	46	0	ciliated_cell	normal	CFTR	unknown	male	a23619f6f447617e5e0864cb2208ae55
234	46	0	ciliated_cell	normal	CFTR	unknown	male	a23619f6f447617e5e0864cb2208ae55
235	46	0	ciliated_cell	normal	CFTR	unknown	male	a23619f6f447617e5e0864cb2208ae55
236	46	0	ciliated_cell	normal	CFTR	unknown	male	a23619f6f447617e5e0864cb2208ae55
237	46	0	ciliated_cell	normal	CFTR	unknown	male	a23619f6f447617e5e0864cb2208ae55
238	46	0	ciliated_cell	normal	CFTR	unknown	male	a23619f6f447617e5e0864cb2208ae55
239	46	0	ciliated_cell	normal	CFTR	unknown	male	a23619f6f447617e5e0864cb2208ae55
240	46	0	ciliated_cell	normal	CFTR	unknown	male	a23619f6f447617e5e0864cb2208ae55
241	46	0	ciliated_cell	normal	CFTR	unknown	male	a23619f6f447617e5e0864cb2208ae55
242	46	0	ciliated_cell	normal	CFTR	unknown	male	a23619f6f447617e5e0864cb2208ae55
243	46	0	ciliated_cell	normal	CFTR	unknown	male	a23619f6f447617e5e0864cb2208ae55
244	46	0	ciliated_cell	normal	CFTR	unknown	male	a23619f6f447617e5e0864cb2208ae55
245	46	0	ciliated_cell	normal	CFTR	unknown	male	a23619f6f447617e5e0864cb2208ae55
246	46	0	ciliated_cell	normal	CFTR	unknown	male	a23619f6f447617e5e0864cb2208ae55
247	46	0	ciliated_cell	normal	CFTR	unknown	male	a23619f6f447617e5e0864cb2208ae55
248	46	0	ciliated_cell	normal	CFTR	unknown	male	a23619f6f447617e5e0864cb2208ae55
249	46	0	ciliated_cell	normal	CFTR	unknown	male	a23619f6f447617e5e0864cb2208ae55
250	46	0	ciliated_cell	normal	CFTR	unknown	male	a23619f6f447617e5e0864cb2208ae55
251	46	0	ciliated_cell	normal	CFTR	unknown	male	a23619f6f447617e5e0864cb2208ae55
252	46	0	ciliated_cell	normal	CFTR	unknown	male	a23619f6f447617e5e0864cb2208ae55
253	46	0	ciliated_cell	normal	CFTR	unknown	male	a23619f6f447617e5e0864cb2208ae55
254	46	0	ciliated_cell	normal	CFTR	unknown	male	a23619f6f447617e5e0864cb2208ae55
255	46	0	ciliated_cell	normal	CFTR	unknown	male	a23619f6f447617e5e0864cb2208ae55
256	46	0	ciliated_cell	normal	CFTR	unknown	male	a23619f6f447617e5e0864cb2208ae55
257	46	0	ciliated_cell	normal	CFTR	unknown	male	a23619f6f447617e5e0864cb2208ae55
258	46	0	ciliated_cell	normal	CFTR	unknown	male	a23619f6f447617e5e0864cb2208ae55
259	46	0	ciliated_cell	normal	CFTR	unknown	male	a23619f6f447617e5e0864cb2208ae55
260	46	0	ciliated_cell	normal	CFTR	unknown	male	a23619f6f447617e5e0864cb2208ae55
261	46	0	ciliated_cell	normal	CFTR	unknown	male	a23619f6f447617e5e0864cb2208ae55
262	46	0	ciliated_cell	normal	CFTR	unknown	male	a23619f6f447617e5e0864cb2208ae55
263	46	0	ciliated_cell	normal	CFTR	unknown	male	a23619f6f447617e5e0864cb2208ae55
264	46	0	ciliated_cell	normal	CFTR	unknown	male	a23619f6f447617e5e0864cb2208ae55
265	46	0	ciliated_cell	normal	CFTR	unknown	male	a23619f6f447617e5e0864cb2208ae55
266	46	0	ciliated_cell	normal	CFTR	unknown	male	a23619f6f447617e5e0864cb2208ae55
267	46	0	ciliated_cell	normal	CFTR	unknown	male	a23619f6f447617e5e0864cb2208ae55
268	46	0	ciliated_cell	normal	CFTR	unknown	male	a23619f6f447617e5e0864cb2208ae55
269	46	0	ciliated_cell	normal	CFTR	unknown	male	a23619f6f447617e5e0864cb2208ae55
270	46	0	ciliated_cell	normal	CFTR	unknown	male	a23619f6f447617e5e0864cb2208ae55
271	46	0	ciliated_cell	normal	CFTR	unknown	male	a23619f6f447617e5e0864cb2208ae55
272	46	0	ciliated_cell	normal	CFTR	unknown	male	a23619f6f447617e5e0864cb2208ae55
273	46	0	ciliated_cell	normal	CFTR	unknown	male	a23619f6f447617e5e0864cb2208ae55
274	46	0	ciliated_cell	normal	CFTR	unknown	male	a23619f6f447617e5e0864cb2208ae55
275	46	0	ciliated_cell	normal	CFTR	unknown	male	a23619f6f447617e5e0864cb2208ae55
276	46	0	ciliated_cell	normal	CFTR	unknown	male	a23619f6f447617e5e0864cb2208ae55
277	46	0	ciliated_cell	normal	CFTR	unknown	male	a23619f6f447617e5e0864cb2208ae55
278	46	0	ciliated_cell	normal	CFTR	unknown	male	a23619f6f447617e5e0864cb2208ae55
279	46	0	ciliated_cell	normal	CFTR	unknown	male	a23619f6f447617e5e0864cb2208ae55
280	46	0	ciliated_cell	normal	CFTR	unknown	male	a23619f6f447617e5e0864cb2208ae55
281	46	0	ciliated_cell	normal	CFTR	unknown	male	a23619f6f447617e5e0864cb2208ae55
282	46	0	ciliated_cell	normal	CFTR	unknown	male	a23619f6f447617e5e0864cb2208ae55
283	46	0	ciliated_cell	normal	CFTR	unknown	male	a23619f6f447617e5e0864cb2208ae55
284	46	0	ciliated_cell	normal	CFTR	unknown	male	a23619f6f447617e5e0864cb2208ae55
285	46	0	ciliated_cell	normal	CFTR	unknown	male	a23619f6f447617e5e0864cb2208ae55
286	46	0	ciliated_cell	normal	CFTR	unknown	male	a23619f6f447617e5e0864cb2208ae55
287	46	0	ciliated_cell	normal	CFTR	unknown	male	a23619f6f447617e5e0864cb2208ae55
288	46	0	ciliated_cell	normal	CFTR	unknown	male	a23619f6f447617e5e0864cb2208ae55
289	46	0	ciliated_cell	normal	CFTR	unknown	male	a23619f6f447617e5e0864cb2208ae55
290	46	0	ciliated_cell	normal	CFTR	unknown	male	a23619f6f447617e5e0864cb2208ae55
291	46	0	ciliated_cell	normal	CFTR	unknown	male	a23619f6f447617e5e0864cb2208ae55
292	46	0	ciliated_cell	normal	CFTR	unknown	male	a23619f6f447617e5e0864cb2208ae55
293	46	0	ciliated_cell	normal	CFTR	unknown	male	a23619f6f447617e5e0864cb2208ae55
294	46	0	ciliated_cell	normal	CFTR	unknown	male	a23619f6f447617e5e0864cb2208ae55
295	46	0	ciliated_cell	normal	CFTR	unknown	male	a23619f6f447617e5e0864cb2208ae55
296	46	0	ciliated_cell	normal	CFTR	unknown	male	a23619f6f447617e5e0864cb2208ae55
297	46	0	ciliated_cell	normal	CFTR	unknown	male	a23619f6f447617e5e0864cb2208ae55
298	46	0	ciliated_cell	normal	CFTR	unknown	male	a23619f6f447617e5e0864cb2208ae55
299	46	0	ciliated_cell	normal	CFTR	unknown	male	a23619f6f447617e5e0864cb2208ae55
300	46	0	ciliated_cell	normal	CFTR	unknown	male	a23619f6f447617e5e0864cb2208ae55
301	46	0	ciliated_cell	normal	CFTR	unknown	male	a23619f6f447617e5e0864cb2208ae55
302	46	0	ciliated_cell	normal	CFTR	unknown	male	a23619f6f447617e5e0864cb2208ae55
303	46	0	ciliated_cell	normal	CFTR	unknown	male	a23619f6f447617e5e0864cb2208ae55
304	46	0	ciliated_cell	normal	CFTR	unknown	male	a23619f6f447617e5e0864cb2208ae55
305	46	0	ciliated_cell	normal	CFTR	unknown	male	a23619f6f447617e5e0864cb2208ae55
306	46	0	ciliated_cell	normal	CFTR	unknown	male	a23619f6f447617e5e0864cb2208ae55
307	46	0	ciliated_cell	normal	CFTR	unknown	male	a23619f6f447617e5e0864cb2208ae55
308	46	0	ciliated_cell	normal	CFTR	unknown	male	a23619f6f447617e5e0864cb2208ae55
309	46	0	ciliated_cell	normal	CFTR	unknown	male	a23619f6f447617e5e0864cb2208ae55
310	46	0	ciliated_cell	normal	CFTR	unknown	male	a23619f6f447617e5e0864cb2208ae55
311	46	0	ciliated_cell	normal	CFTR	unknown	male	a23619f6f447617e5e0864cb2208ae55
312	46	0	ciliated_cell	normal	CFTR	unknown	male	a23619f6f447617e5e0864cb2208ae55
313	46	0	ciliated_cell	normal	CFTR	unknown	male	a23619f6f447617e5e0864cb2208ae55
314	46	0	ciliated_cell	normal	CFTR	unknown	male	a23619f6f447617e5e0864cb2208ae55
315	46	0	ciliated_cell	normal	CFTR	unknown	male	a23619f6f447617e5e0864cb2208ae55
316	46	0	ciliated_cell	normal	CFTR	unknown	male	a23619f6f447617e5e0864cb2208ae55
317	46	0	ciliated_cell	normal	CFTR	unknown	male	a23619f6f447617e5e0864cb2208ae55
318	46	0	ciliated_cell	normal	CFTR	unknown	male	a23619f6f447617e5e0864cb2208ae55
319	46	0	ciliated_cell	normal	CFTR	unknown	male	a23619f6f447617e5e0864cb2208ae55
320	46	0	ciliated_cell	normal	CFTR	unknown	male	a23619f6f447617e5e0864cb2208ae55
321	46	0	ciliated_cell	normal	CFTR	unknown	male	a23619f6f447617e5e0864cb2208ae55
322	46	0	ciliated_cell	normal	CFTR	unknown	male	a23619f6f447617e5e0864cb2208ae55
323	46	0	ciliated_cell	normal	CFTR	unknown	male	a23619f6f447617e5e0864cb2208ae55
324	46	0	ciliated_cell	normal	CFTR	unknown	male	a23619f6f447617e5e0864cb2208ae55
325	46	144.88	ciliated_cell	normal	CFTR	unknown	male	a23619f6f447617e5e0864cb2208ae55
326	46	0	ciliated_cell	normal	CFTR	unknown	male	a23619f6f447617e5e0864cb2208ae55
327	46	0	ciliated_cell	normal	CFTR	unknown	male	a23619f6f447617e5e0864cb2208ae55
328	46	0	ciliated_cell	normal	CFTR	unknown	male	a23619f6f447617e5e0864cb2208ae55
329	46	0	ciliated_cell	normal	CFTR	unknown	male	a23619f6f447617e5e0864cb2208ae55
330	46	0	ciliated_cell	normal	CFTR	unknown	male	a23619f6f447617e5e0864cb2208ae55
331	46	0	ciliated_cell	normal	CFTR	unknown	male	a23619f6f447617e5e0864cb2208ae55
332	75	0	ciliated_cell	normal	CFTR	unknown	male	274e0b0f4af68edadd616ca72cdf3182
333	75	0	ciliated_cell	normal	CFTR	unknown	male	274e0b0f4af68edadd616ca72cdf3182
334	75	0	ciliated_cell	normal	CFTR	unknown	male	274e0b0f4af68edadd616ca72cdf3182
335	75	0	ciliated_cell	normal	CFTR	unknown	male	274e0b0f4af68edadd616ca72cdf3182
336	75	0	ciliated_cell	normal	CFTR	unknown	male	274e0b0f4af68edadd616ca72cdf3182
337	75	0	ciliated_cell	normal	CFTR	unknown	male	274e0b0f4af68edadd616ca72cdf3182
338	75	0	ciliated_cell	normal	CFTR	unknown	male	274e0b0f4af68edadd616ca72cdf3182
339	75	0	ciliated_cell	normal	CFTR	unknown	male	274e0b0f4af68edadd616ca72cdf3182
340	75	0	ciliated_cell	normal	CFTR	unknown	male	274e0b0f4af68edadd616ca72cdf3182
341	75	0	ciliated_cell	normal	CFTR	unknown	male	274e0b0f4af68edadd616ca72cdf3182
342	75	0	ciliated_cell	normal	CFTR	unknown	male	274e0b0f4af68edadd616ca72cdf3182
343	75	0	ciliated_cell	normal	CFTR	unknown	male	274e0b0f4af68edadd616ca72cdf3182
344	75	34.2458	ciliated_cell	normal	CFTR	unknown	male	274e0b0f4af68edadd616ca72cdf3182
345	75	0	ciliated_cell	normal	CFTR	unknown	male	274e0b0f4af68edadd616ca72cdf3182
346	75	0	ciliated_cell	normal	CFTR	unknown	male	274e0b0f4af68edadd616ca72cdf3182
347	75	0	ciliated_cell	normal	CFTR	unknown	male	274e0b0f4af68edadd616ca72cdf3182
348	75	0	ciliated_cell	normal	CFTR	unknown	male	274e0b0f4af68edadd616ca72cdf3182
349	75	0	ciliated_cell	normal	CFTR	unknown	male	274e0b0f4af68edadd616ca72cdf3182
350	75	0	ciliated_cell	normal	CFTR	unknown	male	274e0b0f4af68edadd616ca72cdf3182
351	75	0	ciliated_cell	normal	CFTR	unknown	male	274e0b0f4af68edadd616ca72cdf3182
352	75	0	ciliated_cell	normal	CFTR	unknown	male	274e0b0f4af68edadd616ca72cdf3182
353	75	0	ciliated_cell	normal	CFTR	unknown	male	274e0b0f4af68edadd616ca72cdf3182
354	75	0	ciliated_cell	normal	CFTR	unknown	male	274e0b0f4af68edadd616ca72cdf3182
355	75	0	ciliated_cell	normal	CFTR	unknown	male	274e0b0f4af68edadd616ca72cdf3182
356	75	0	ciliated_cell	normal	CFTR	unknown	male	274e0b0f4af68edadd616ca72cdf3182
357	75	0	ciliated_cell	normal	CFTR	unknown	male	274e0b0f4af68edadd616ca72cdf3182
358	75	5.32535	ciliated_cell	normal	CFTR	unknown	male	274e0b0f4af68edadd616ca72cdf3182
359	75	0	ciliated_cell	normal	CFTR	unknown	male	274e0b0f4af68edadd616ca72cdf3182
360	75	0	ciliated_cell	normal	CFTR	unknown	male	274e0b0f4af68edadd616ca72cdf3182
361	75	0	ciliated_cell	normal	CFTR	unknown	male	274e0b0f4af68edadd616ca72cdf3182
362	75	0	ciliated_cell	normal	CFTR	unknown	male	274e0b0f4af68edadd616ca72cdf3182
363	75	0	ciliated_cell	normal	CFTR	unknown	male	274e0b0f4af68edadd616ca72cdf3182
364	75	0	ciliated_cell	normal	CFTR	unknown	male	274e0b0f4af68edadd616ca72cdf3182
365	75	0	ciliated_cell	normal	CFTR	unknown	male	274e0b0f4af68edadd616ca72cdf3182
366	75	0	ciliated_cell	normal	CFTR	unknown	male	274e0b0f4af68edadd616ca72cdf3182
367	75	0	ciliated_cell	normal	CFTR	unknown	male	274e0b0f4af68edadd616ca72cdf3182
368	75	0	ciliated_cell	normal	CFTR	unknown	male	274e0b0f4af68edadd616ca72cdf3182
369	75	0	ciliated_cell	normal	CFTR	unknown	male	274e0b0f4af68edadd616ca72cdf3182
370	75	0	ciliated_cell	normal	CFTR	unknown	male	274e0b0f4af68edadd616ca72cdf3182
371	75	0	ciliated_cell	normal	CFTR	unknown	male	274e0b0f4af68edadd616ca72cdf3182
372	75	0	ciliated_cell	normal	CFTR	unknown	male	274e0b0f4af68edadd616ca72cdf3182
373	75	0	ciliated_cell	normal	CFTR	unknown	male	274e0b0f4af68edadd616ca72cdf3182
374	75	0	ciliated_cell	normal	CFTR	unknown	male	274e0b0f4af68edadd616ca72cdf3182
375	75	0	ciliated_cell	normal	CFTR	unknown	male	274e0b0f4af68edadd616ca72cdf3182
376	75	0	ciliated_cell	normal	CFTR	unknown	male	274e0b0f4af68edadd616ca72cdf3182
377	75	0	ciliated_cell	normal	CFTR	unknown	male	274e0b0f4af68edadd616ca72cdf3182
378	75	0	ciliated_cell	normal	CFTR	unknown	male	274e0b0f4af68edadd616ca72cdf3182
379	75	0	ciliated_cell	normal	CFTR	unknown	male	274e0b0f4af68edadd616ca72cdf3182
380	75	0	ciliated_cell	normal	CFTR	unknown	male	274e0b0f4af68edadd616ca72cdf3182
381	75	0	ciliated_cell	normal	CFTR	unknown	male	274e0b0f4af68edadd616ca72cdf3182
382	75	0	ciliated_cell	normal	CFTR	unknown	male	274e0b0f4af68edadd616ca72cdf3182
383	75	0	ciliated_cell	normal	CFTR	unknown	male	274e0b0f4af68edadd616ca72cdf3182
384	75	0	ciliated_cell	normal	CFTR	unknown	male	274e0b0f4af68edadd616ca72cdf3182
385	75	0	ciliated_cell	normal	CFTR	unknown	male	274e0b0f4af68edadd616ca72cdf3182
386	75	0	ciliated_cell	normal	CFTR	unknown	male	274e0b0f4af68edadd616ca72cdf3182
387	75	0	ciliated_cell	normal	CFTR	unknown	male	274e0b0f4af68edadd616ca72cdf3182
388	75	0	ciliated_cell	normal	CFTR	unknown	male	274e0b0f4af68edadd616ca72cdf3182
389	75	0	ciliated_cell	normal	CFTR	unknown	male	274e0b0f4af68edadd616ca72cdf3182
390	75	0	ciliated_cell	normal	CFTR	unknown	male	274e0b0f4af68edadd616ca72cdf3182
391	75	0	ciliated_cell	normal	CFTR	unknown	male	274e0b0f4af68edadd616ca72cdf3182
392	75	0	ciliated_cell	normal	CFTR	unknown	male	274e0b0f4af68edadd616ca72cdf3182
393	75	0	ciliated_cell	normal	CFTR	unknown	male	274e0b0f4af68edadd616ca72cdf3182
394	75	0	ciliated_cell	normal	CFTR	unknown	male	274e0b0f4af68edadd616ca72cdf3182
395	75	0	ciliated_cell	normal	CFTR	unknown	male	274e0b0f4af68edadd616ca72cdf3182
396	75	0	ciliated_cell	normal	CFTR	unknown	male	274e0b0f4af68edadd616ca72cdf3182
397	75	0	ciliated_cell	normal	CFTR	unknown	male	274e0b0f4af68edadd616ca72cdf3182
398	75	0	ciliated_cell	normal	CFTR	unknown	male	274e0b0f4af68edadd616ca72cdf3182
399	75	0	ciliated_cell	normal	CFTR	unknown	male	274e0b0f4af68edadd616ca72cdf3182
400	75	0	ciliated_cell	normal	CFTR	unknown	male	274e0b0f4af68edadd616ca72cdf3182
401	75	0	ciliated_cell	normal	CFTR	unknown	male	274e0b0f4af68edadd616ca72cdf3182
402	75	0	ciliated_cell	normal	CFTR	unknown	male	274e0b0f4af68edadd616ca72cdf3182
403	75	0	ciliated_cell	normal	CFTR	unknown	male	274e0b0f4af68edadd616ca72cdf3182
404	75	0	ciliated_cell	normal	CFTR	unknown	male	274e0b0f4af68edadd616ca72cdf3182
405	75	0	ciliated_cell	normal	CFTR	unknown	male	274e0b0f4af68edadd616ca72cdf3182
406	75	0	ciliated_cell	normal	CFTR	unknown	male	274e0b0f4af68edadd616ca72cdf3182
407	75	0	ciliated_cell	normal	CFTR	unknown	male	274e0b0f4af68edadd616ca72cdf3182
408	75	0	ciliated_cell	normal	CFTR	unknown	male	274e0b0f4af68edadd616ca72cdf3182
409	75	0	ciliated_cell	normal	CFTR	unknown	male	274e0b0f4af68edadd616ca72cdf3182
410	75	0	ciliated_cell	normal	CFTR	unknown	male	274e0b0f4af68edadd616ca72cdf3182
411	75	0	ciliated_cell	normal	CFTR	unknown	male	274e0b0f4af68edadd616ca72cdf3182
412	75	0	ciliated_cell	normal	CFTR	unknown	male	274e0b0f4af68edadd616ca72cdf3182
413	75	0	ciliated_cell	normal	CFTR	unknown	male	274e0b0f4af68edadd616ca72cdf3182
414	75	0	ciliated_cell	normal	CFTR	unknown	male	274e0b0f4af68edadd616ca72cdf3182
415	75	0	ciliated_cell	normal	CFTR	unknown	male	274e0b0f4af68edadd616ca72cdf3182
416	75	0	ciliated_cell	normal	CFTR	unknown	male	274e0b0f4af68edadd616ca72cdf3182
417	75	0	ciliated_cell	normal	CFTR	unknown	male	274e0b0f4af68edadd616ca72cdf3182
418	75	0	ciliated_cell	normal	CFTR	unknown	male	274e0b0f4af68edadd616ca72cdf3182
419	75	0	ciliated_cell	normal	CFTR	unknown	male	274e0b0f4af68edadd616ca72cdf3182
420	75	1.63499	ciliated_cell	normal	CFTR	unknown	male	274e0b0f4af68edadd616ca72cdf3182
421	75	0	ciliated_cell	normal	CFTR	unknown	male	274e0b0f4af68edadd616ca72cdf3182
422	75	0	ciliated_cell	normal	CFTR	unknown	male	274e0b0f4af68edadd616ca72cdf3182
423	75	0	ciliated_cell	normal	CFTR	unknown	male	274e0b0f4af68edadd616ca72cdf3182
424	75	0	ciliated_cell	normal	CFTR	unknown	male	274e0b0f4af68edadd616ca72cdf3182
425	75	0	ciliated_cell	normal	CFTR	unknown	male	274e0b0f4af68edadd616ca72cdf3182
426	75	0	ciliated_cell	normal	CFTR	unknown	male	274e0b0f4af68edadd616ca72cdf3182
427	75	1.23403	ciliated_cell	normal	CFTR	unknown	male	274e0b0f4af68edadd616ca72cdf3182
428	75	0	ciliated_cell	normal	CFTR	unknown	male	274e0b0f4af68edadd616ca72cdf3182
429	75	0	ciliated_cell	normal	CFTR	unknown	male	274e0b0f4af68edadd616ca72cdf3182
430	75	0	ciliated_cell	normal	CFTR	unknown	male	274e0b0f4af68edadd616ca72cdf3182
431	75	0	ciliated_cell	normal	CFTR	unknown	male	274e0b0f4af68edadd616ca72cdf3182
432	75	0	ciliated_cell	normal	CFTR	unknown	male	274e0b0f4af68edadd616ca72cdf3182
433	75	0	ciliated_cell	normal	CFTR	unknown	male	274e0b0f4af68edadd616ca72cdf3182
434	75	30.422	ciliated_cell	normal	CFTR	unknown	male	274e0b0f4af68edadd616ca72cdf3182
435	75	0	ciliated_cell	normal	CFTR	unknown	male	274e0b0f4af68edadd616ca72cdf3182
436	75	0	ciliated_cell	normal	CFTR	unknown	male	274e0b0f4af68edadd616ca72cdf3182
437	75	0	ciliated_cell	normal	CFTR	unknown	male	274e0b0f4af68edadd616ca72cdf3182
438	75	0	ciliated_cell	normal	CFTR	unknown	male	274e0b0f4af68edadd616ca72cdf3182
439	75	0	ciliated_cell	normal	CFTR	unknown	male	274e0b0f4af68edadd616ca72cdf3182
440	75	0	ciliated_cell	normal	CFTR	unknown	male	274e0b0f4af68edadd616ca72cdf3182
441	75	0	ciliated_cell	normal	CFTR	unknown	male	274e0b0f4af68edadd616ca72cdf3182
442	75	0	ciliated_cell	normal	CFTR	unknown	male	274e0b0f4af68edadd616ca72cdf3182
443	75	0	ciliated_cell	normal	CFTR	unknown	male	274e0b0f4af68edadd616ca72cdf3182
444	75	0	ciliated_cell	normal	CFTR	unknown	male	274e0b0f4af68edadd616ca72cdf3182
445	75	0	ciliated_cell	normal	CFTR	unknown	male	274e0b0f4af68edadd616ca72cdf3182
446	75	0	ciliated_cell	normal	CFTR	unknown	male	274e0b0f4af68edadd616ca72cdf3182
447	75	0	ciliated_cell	normal	CFTR	unknown	male	274e0b0f4af68edadd616ca72cdf3182
448	75	0	ciliated_cell	normal	CFTR	unknown	male	274e0b0f4af68edadd616ca72cdf3182
449	75	0	ciliated_cell	normal	CFTR	unknown	male	274e0b0f4af68edadd616ca72cdf3182
450	75	0	ciliated_cell	normal	CFTR	unknown	male	274e0b0f4af68edadd616ca72cdf3182
451	75	0	ciliated_cell	normal	CFTR	unknown	male	274e0b0f4af68edadd616ca72cdf3182
452	75	0	ciliated_cell	normal	CFTR	unknown	male	274e0b0f4af68edadd616ca72cdf3182
453	75	0	ciliated_cell	normal	CFTR	unknown	male	274e0b0f4af68edadd616ca72cdf3182
454	75	6.24476	ciliated_cell	normal	CFTR	unknown	male	274e0b0f4af68edadd616ca72cdf3182
455	75	0	ciliated_cell	normal	CFTR	unknown	male	274e0b0f4af68edadd616ca72cdf3182
456	75	0	ciliated_cell	normal	CFTR	unknown	male	274e0b0f4af68edadd616ca72cdf3182
457	75	0	ciliated_cell	normal	CFTR	unknown	male	274e0b0f4af68edadd616ca72cdf3182
458	75	0	ciliated_cell	normal	CFTR	unknown	male	274e0b0f4af68edadd616ca72cdf3182
459	75	0	ciliated_cell	normal	CFTR	unknown	male	274e0b0f4af68edadd616ca72cdf3182
460	75	0	ciliated_cell	normal	CFTR	unknown	male	274e0b0f4af68edadd616ca72cdf3182
461	75	0	ciliated_cell	normal	CFTR	unknown	male	274e0b0f4af68edadd616ca72cdf3182
462	75	0	ciliated_cell	normal	CFTR	unknown	male	274e0b0f4af68edadd616ca72cdf3182
463	75	0	ciliated_cell	normal	CFTR	unknown	male	274e0b0f4af68edadd616ca72cdf3182
464	75	0	ciliated_cell	normal	CFTR	unknown	male	274e0b0f4af68edadd616ca72cdf3182
465	75	0	ciliated_cell	normal	CFTR	unknown	male	274e0b0f4af68edadd616ca72cdf3182
466	75	0	ciliated_cell	normal	CFTR	unknown	male	274e0b0f4af68edadd616ca72cdf3182
467	75	0	ciliated_cell	normal	CFTR	unknown	male	274e0b0f4af68edadd616ca72cdf3182
468	75	0	ciliated_cell	normal	CFTR	unknown	male	274e0b0f4af68edadd616ca72cdf3182
469	75	0	ciliated_cell	normal	CFTR	unknown	male	274e0b0f4af68edadd616ca72cdf3182
470	75	0	ciliated_cell	normal	CFTR	unknown	male	274e0b0f4af68edadd616ca72cdf3182
471	75	0	ciliated_cell	normal	CFTR	unknown	male	274e0b0f4af68edadd616ca72cdf3182
472	75	114.505	ciliated_cell	normal	CFTR	unknown	male	274e0b0f4af68edadd616ca72cdf3182
473	75	0	ciliated_cell	normal	CFTR	unknown	male	274e0b0f4af68edadd616ca72cdf3182
474	75	0	ciliated_cell	normal	CFTR	unknown	male	274e0b0f4af68edadd616ca72cdf3182
475	75	0	ciliated_cell	normal	CFTR	unknown	male	274e0b0f4af68edadd616ca72cdf3182
476	75	0	ciliated_cell	normal	CFTR	unknown	male	274e0b0f4af68edadd616ca72cdf3182
477	75	0	ciliated_cell	normal	CFTR	unknown	male	274e0b0f4af68edadd616ca72cdf3182
478	75	0	ciliated_cell	normal	CFTR	unknown	male	274e0b0f4af68edadd616ca72cdf3182
479	75	0	ciliated_cell	normal	CFTR	unknown	male	274e0b0f4af68edadd616ca72cdf3182
480	75	0	ciliated_cell	normal	CFTR	unknown	male	274e0b0f4af68edadd616ca72cdf3182
481	75	0	ciliated_cell	normal	CFTR	unknown	male	274e0b0f4af68edadd616ca72cdf3182
482	75	0	ciliated_cell	normal	CFTR	unknown	male	274e0b0f4af68edadd616ca72cdf3182
483	75	0	ciliated_cell	normal	CFTR	unknown	male	274e0b0f4af68edadd616ca72cdf3182
484	75	0	ciliated_cell	normal	CFTR	unknown	male	274e0b0f4af68edadd616ca72cdf3182
485	75	0	ciliated_cell	normal	CFTR	unknown	male	274e0b0f4af68edadd616ca72cdf3182
486	75	0	ciliated_cell	normal	CFTR	unknown	male	274e0b0f4af68edadd616ca72cdf3182
487	75	0	ciliated_cell	normal	CFTR	unknown	male	274e0b0f4af68edadd616ca72cdf3182
488	75	0	ciliated_cell	normal	CFTR	unknown	male	274e0b0f4af68edadd616ca72cdf3182
489	75	0	ciliated_cell	normal	CFTR	unknown	male	274e0b0f4af68edadd616ca72cdf3182
490	75	0	ciliated_cell	normal	CFTR	unknown	male	274e0b0f4af68edadd616ca72cdf3182
491	75	0	ciliated_cell	normal	CFTR	unknown	male	274e0b0f4af68edadd616ca72cdf3182
492	75	0	ciliated_cell	normal	CFTR	unknown	male	274e0b0f4af68edadd616ca72cdf3182
493	75	0	ciliated_cell	normal	CFTR	unknown	male	274e0b0f4af68edadd616ca72cdf3182
494	75	0	ciliated_cell	normal	CFTR	unknown	male	274e0b0f4af68edadd616ca72cdf3182
495	75	0	ciliated_cell	normal	CFTR	unknown	male	274e0b0f4af68edadd616ca72cdf3182
496	75	0	ciliated_cell	normal	CFTR	unknown	male	274e0b0f4af68edadd616ca72cdf3182
497	75	0	ciliated_cell	normal	CFTR	unknown	male	274e0b0f4af68edadd616ca72cdf3182
498	75	0	ciliated_cell	normal	CFTR	unknown	male	274e0b0f4af68edadd616ca72cdf3182
499	75	0	ciliated_cell	normal	CFTR	unknown	male	274e0b0f4af68edadd616ca72cdf3182
500	75	0	ciliated_cell	normal	CFTR	unknown	male	274e0b0f4af68edadd616ca72cdf3182
501	75	0	ciliated_cell	normal	CFTR	unknown	male	274e0b0f4af68edadd616ca72cdf3182
502	75	0	ciliated_cell	normal	CFTR	unknown	male	274e0b0f4af68edadd616ca72cdf3182
503	75	0	ciliated_cell	normal	CFTR	unknown	male	274e0b0f4af68edadd616ca72cdf3182
504	75	0	ciliated_cell	normal	CFTR	unknown	male	274e0b0f4af68edadd616ca72cdf3182
505	75	0	ciliated_cell	normal	CFTR	unknown	male	274e0b0f4af68edadd616ca72cdf3182
506	75	0	ciliated_cell	normal	CFTR	unknown	male	274e0b0f4af68edadd616ca72cdf3182
507	75	261.578	ciliated_cell	normal	CFTR	unknown	male	274e0b0f4af68edadd616ca72cdf3182
508	75	0	ciliated_cell	normal	CFTR	unknown	male	274e0b0f4af68edadd616ca72cdf3182
509	75	0	ciliated_cell	normal	CFTR	unknown	male	274e0b0f4af68edadd616ca72cdf3182
510	75	0	ciliated_cell	normal	CFTR	unknown	male	274e0b0f4af68edadd616ca72cdf3182
511	75	0	ciliated_cell	normal	CFTR	unknown	male	274e0b0f4af68edadd616ca72cdf3182
512	75	0	ciliated_cell	normal	CFTR	unknown	male	274e0b0f4af68edadd616ca72cdf3182
513	75	0	ciliated_cell	normal	CFTR	unknown	male	274e0b0f4af68edadd616ca72cdf3182
514	75	0	ciliated_cell	normal	CFTR	unknown	male	274e0b0f4af68edadd616ca72cdf3182
515	75	0	ciliated_cell	normal	CFTR	unknown	male	274e0b0f4af68edadd616ca72cdf3182
516	75	0	ciliated_cell	normal	CFTR	unknown	male	274e0b0f4af68edadd616ca72cdf3182
517	75	0	ciliated_cell	normal	CFTR	unknown	male	274e0b0f4af68edadd616ca72cdf3182
518	75	0	ciliated_cell	normal	CFTR	unknown	male	274e0b0f4af68edadd616ca72cdf3182
519	75	0	ciliated_cell	normal	CFTR	unknown	male	274e0b0f4af68edadd616ca72cdf3182
520	75	0	ciliated_cell	normal	CFTR	unknown	male	274e0b0f4af68edadd616ca72cdf3182
521	75	0	ciliated_cell	normal	CFTR	unknown	male	274e0b0f4af68edadd616ca72cdf3182
522	75	0	ciliated_cell	normal	CFTR	unknown	male	274e0b0f4af68edadd616ca72cdf3182
523	75	0	ciliated_cell	normal	CFTR	unknown	male	274e0b0f4af68edadd616ca72cdf3182
524	75	0	ciliated_cell	normal	CFTR	unknown	male	274e0b0f4af68edadd616ca72cdf3182
525	75	0	ciliated_cell	normal	CFTR	unknown	male	274e0b0f4af68edadd616ca72cdf3182
526	75	0	ciliated_cell	normal	CFTR	unknown	male	274e0b0f4af68edadd616ca72cdf3182
527	75	0	ciliated_cell	normal	CFTR	unknown	male	274e0b0f4af68edadd616ca72cdf3182
528	51	0	ciliated_cell	normal	CFTR	unknown	female	359378f992bb355bb1b761b5ed709d5b
529	51	0	ciliated_cell	normal	CFTR	unknown	female	359378f992bb355bb1b761b5ed709d5b
530	51	0	ciliated_cell	normal	CFTR	unknown	female	359378f992bb355bb1b761b5ed709d5b
531	51	0	ciliated_cell	normal	CFTR	unknown	female	359378f992bb355bb1b761b5ed709d5b
532	51	0	ciliated_cell	normal	CFTR	unknown	female	359378f992bb355bb1b761b5ed709d5b
533	51	0	ciliated_cell	normal	CFTR	unknown	female	359378f992bb355bb1b761b5ed709d5b
534	51	0	ciliated_cell	normal	CFTR	unknown	female	359378f992bb355bb1b761b5ed709d5b
535	51	0	ciliated_cell	normal	CFTR	unknown	female	359378f992bb355bb1b761b5ed709d5b
536	51	0	ciliated_cell	normal	CFTR	unknown	female	359378f992bb355bb1b761b5ed709d5b
537	51	0	ciliated_cell	normal	CFTR	unknown	female	359378f992bb355bb1b761b5ed709d5b
538	51	0	ciliated_cell	normal	CFTR	unknown	female	359378f992bb355bb1b761b5ed709d5b
539	51	0	ciliated_cell	normal	CFTR	unknown	female	359378f992bb355bb1b761b5ed709d5b
540	51	0	ciliated_cell	normal	CFTR	unknown	female	359378f992bb355bb1b761b5ed709d5b
541	51	0	ciliated_cell	normal	CFTR	unknown	female	359378f992bb355bb1b761b5ed709d5b
542	51	0	ciliated_cell	normal	CFTR	unknown	female	359378f992bb355bb1b761b5ed709d5b
543	51	0	ciliated_cell	normal	CFTR	unknown	female	359378f992bb355bb1b761b5ed709d5b
544	51	0	ciliated_cell	normal	CFTR	unknown	female	359378f992bb355bb1b761b5ed709d5b
545	51	0	ciliated_cell	normal	CFTR	unknown	female	359378f992bb355bb1b761b5ed709d5b
546	51	0	ciliated_cell	normal	CFTR	unknown	female	359378f992bb355bb1b761b5ed709d5b
547	51	0	ciliated_cell	normal	CFTR	unknown	female	359378f992bb355bb1b761b5ed709d5b
548	51	0	ciliated_cell	normal	CFTR	unknown	female	359378f992bb355bb1b761b5ed709d5b
549	51	0	ciliated_cell	normal	CFTR	unknown	female	359378f992bb355bb1b761b5ed709d5b
550	51	0	ciliated_cell	normal	CFTR	unknown	female	359378f992bb355bb1b761b5ed709d5b
551	51	0	ciliated_cell	normal	CFTR	unknown	female	359378f992bb355bb1b761b5ed709d5b
552	59	0	ciliated_cell	normal	CFTR	European	female	084a30183f632612fe52b9700b2813fa
553	59	0	ciliated_cell	normal	CFTR	European	female	084a30183f632612fe52b9700b2813fa
554	59	0	ciliated_cell	normal	CFTR	European	female	084a30183f632612fe52b9700b2813fa
555	59	0	ciliated_cell	normal	CFTR	European	female	084a30183f632612fe52b9700b2813fa
556	59	0	ciliated_cell	normal	CFTR	European	female	084a30183f632612fe52b9700b2813fa
557	59	0	ciliated_cell	normal	CFTR	European	female	084a30183f632612fe52b9700b2813fa
558	59	0	ciliated_cell	normal	CFTR	European	female	084a30183f632612fe52b9700b2813fa
559	59	2.30693	ciliated_cell	normal	CFTR	European	female	084a30183f632612fe52b9700b2813fa
560	59	0	ciliated_cell	normal	CFTR	European	female	084a30183f632612fe52b9700b2813fa
561	59	0	ciliated_cell	normal	CFTR	European	female	084a30183f632612fe52b9700b2813fa
562	59	0	ciliated_cell	normal	CFTR	European	female	084a30183f632612fe52b9700b2813fa
563	59	0	ciliated_cell	normal	CFTR	European	female	084a30183f632612fe52b9700b2813fa
564	59	0	ciliated_cell	normal	CFTR	European	female	084a30183f632612fe52b9700b2813fa
565	59	0	ciliated_cell	normal	CFTR	European	female	084a30183f632612fe52b9700b2813fa
566	59	0	ciliated_cell	normal	CFTR	European	female	084a30183f632612fe52b9700b2813fa
567	59	0	ciliated_cell	normal	CFTR	European	female	084a30183f632612fe52b9700b2813fa
568	59	0	ciliated_cell	normal	CFTR	European	female	084a30183f632612fe52b9700b2813fa
569	59	0	ciliated_cell	normal	CFTR	European	female	084a30183f632612fe52b9700b2813fa
570	59	0	ciliated_cell	normal	CFTR	European	female	084a30183f632612fe52b9700b2813fa
571	59	0	ciliated_cell	normal	CFTR	European	female	084a30183f632612fe52b9700b2813fa
572	59	0	ciliated_cell	normal	CFTR	European	female	084a30183f632612fe52b9700b2813fa
573	59	0.429937	ciliated_cell	normal	CFTR	European	female	084a30183f632612fe52b9700b2813fa
574	59	2.98641	ciliated_cell	normal	CFTR	European	female	084a30183f632612fe52b9700b2813fa
575	59	0	ciliated_cell	normal	CFTR	European	female	084a30183f632612fe52b9700b2813fa
576	59	0	ciliated_cell	normal	CFTR	European	female	084a30183f632612fe52b9700b2813fa
577	59	0	ciliated_cell	normal	CFTR	European	female	084a30183f632612fe52b9700b2813fa
578	59	0	ciliated_cell	normal	CFTR	European	female	084a30183f632612fe52b9700b2813fa
579	59	0	ciliated_cell	normal	CFTR	European	female	084a30183f632612fe52b9700b2813fa
580	59	0	ciliated_cell	normal	CFTR	European	female	084a30183f632612fe52b9700b2813fa
581	59	0	ciliated_cell	normal	CFTR	European	female	084a30183f632612fe52b9700b2813fa
582	59	0.482238	ciliated_cell	normal	CFTR	European	female	084a30183f632612fe52b9700b2813fa
583	59	0	ciliated_cell	normal	CFTR	European	female	084a30183f632612fe52b9700b2813fa
584	59	0	ciliated_cell	normal	CFTR	European	female	084a30183f632612fe52b9700b2813fa
585	59	0	ciliated_cell	normal	CFTR	European	female	084a30183f632612fe52b9700b2813fa
586	59	0	ciliated_cell	normal	CFTR	European	female	084a30183f632612fe52b9700b2813fa
587	59	0	ciliated_cell	normal	CFTR	European	female	084a30183f632612fe52b9700b2813fa
588	59	1.18231	ciliated_cell	normal	CFTR	European	female	084a30183f632612fe52b9700b2813fa
589	59	0	ciliated_cell	normal	CFTR	European	female	084a30183f632612fe52b9700b2813fa
590	59	0	ciliated_cell	normal	CFTR	European	female	084a30183f632612fe52b9700b2813fa
591	59	0	ciliated_cell	normal	CFTR	European	female	084a30183f632612fe52b9700b2813fa
592	59	0	ciliated_cell	normal	CFTR	European	female	084a30183f632612fe52b9700b2813fa
593	59	0.545256	ciliated_cell	normal	CFTR	European	female	084a30183f632612fe52b9700b2813fa
594	59	0	ciliated_cell	normal	CFTR	European	female	084a30183f632612fe52b9700b2813fa
595	59	0	ciliated_cell	normal	CFTR	European	female	084a30183f632612fe52b9700b2813fa
596	59	0	ciliated_cell	normal	CFTR	European	female	084a30183f632612fe52b9700b2813fa
597	59	0	ciliated_cell	normal	CFTR	European	female	084a30183f632612fe52b9700b2813fa
598	59	0	ciliated_cell	normal	CFTR	European	female	084a30183f632612fe52b9700b2813fa
599	59	1.83691	ciliated_cell	normal	CFTR	European	female	084a30183f632612fe52b9700b2813fa
600	59	0	ciliated_cell	normal	CFTR	European	female	084a30183f632612fe52b9700b2813fa
601	59	0	ciliated_cell	normal	CFTR	European	female	084a30183f632612fe52b9700b2813fa
602	59	0	ciliated_cell	normal	CFTR	European	female	084a30183f632612fe52b9700b2813fa
603	59	0	ciliated_cell	normal	CFTR	European	female	084a30183f632612fe52b9700b2813fa
604	59	0	ciliated_cell	normal	CFTR	European	female	084a30183f632612fe52b9700b2813fa
605	59	0	ciliated_cell	normal	CFTR	European	female	084a30183f632612fe52b9700b2813fa
606	59	0	ciliated_cell	normal	CFTR	European	female	084a30183f632612fe52b9700b2813fa
607	59	0	ciliated_cell	normal	CFTR	European	female	084a30183f632612fe52b9700b2813fa
608	59	0	ciliated_cell	normal	CFTR	European	female	084a30183f632612fe52b9700b2813fa
609	59	0	ciliated_cell	normal	CFTR	European	female	084a30183f632612fe52b9700b2813fa
610	59	0	ciliated_cell	normal	CFTR	European	female	084a30183f632612fe52b9700b2813fa
611	59	0	ciliated_cell	normal	CFTR	European	female	084a30183f632612fe52b9700b2813fa
612	59	0	ciliated_cell	normal	CFTR	European	female	084a30183f632612fe52b9700b2813fa
613	59	0	ciliated_cell	normal	CFTR	European	female	084a30183f632612fe52b9700b2813fa
614	59	0	ciliated_cell	normal	CFTR	European	female	084a30183f632612fe52b9700b2813fa
615	59	0	ciliated_cell	normal	CFTR	European	female	084a30183f632612fe52b9700b2813fa
616	59	0.436097	ciliated_cell	normal	CFTR	European	female	084a30183f632612fe52b9700b2813fa
617	59	0	ciliated_cell	normal	CFTR	European	female	084a30183f632612fe52b9700b2813fa
618	59	0	ciliated_cell	normal	CFTR	European	female	084a30183f632612fe52b9700b2813fa
619	59	0.53088	ciliated_cell	normal	CFTR	European	female	084a30183f632612fe52b9700b2813fa
620	59	0	ciliated_cell	normal	CFTR	European	female	084a30183f632612fe52b9700b2813fa
621	59	0	ciliated_cell	normal	CFTR	European	female	084a30183f632612fe52b9700b2813fa
622	59	0	ciliated_cell	normal	CFTR	European	female	084a30183f632612fe52b9700b2813fa
623	59	0	ciliated_cell	normal	CFTR	European	female	084a30183f632612fe52b9700b2813fa
624	59	0	ciliated_cell	normal	CFTR	European	female	084a30183f632612fe52b9700b2813fa
625	59	0	ciliated_cell	normal	CFTR	European	female	084a30183f632612fe52b9700b2813fa
626	59	0	ciliated_cell	normal	CFTR	European	female	084a30183f632612fe52b9700b2813fa
627	59	0	ciliated_cell	normal	CFTR	European	female	084a30183f632612fe52b9700b2813fa
628	59	0	ciliated_cell	normal	CFTR	European	female	084a30183f632612fe52b9700b2813fa
629	59	0	ciliated_cell	normal	CFTR	European	female	084a30183f632612fe52b9700b2813fa
630	59	0	ciliated_cell	normal	CFTR	European	female	084a30183f632612fe52b9700b2813fa
631	59	0	ciliated_cell	normal	CFTR	European	female	084a30183f632612fe52b9700b2813fa
632	59	0	ciliated_cell	normal	CFTR	European	female	084a30183f632612fe52b9700b2813fa
633	59	0	ciliated_cell	normal	CFTR	European	female	084a30183f632612fe52b9700b2813fa
634	59	0	ciliated_cell	normal	CFTR	European	female	084a30183f632612fe52b9700b2813fa
635	59	0	ciliated_cell	normal	CFTR	European	female	084a30183f632612fe52b9700b2813fa
636	59	0	ciliated_cell	normal	CFTR	European	female	084a30183f632612fe52b9700b2813fa
637	59	0	ciliated_cell	normal	CFTR	European	female	084a30183f632612fe52b9700b2813fa
638	59	0	ciliated_cell	normal	CFTR	European	female	084a30183f632612fe52b9700b2813fa
639	59	0	ciliated_cell	normal	CFTR	European	female	084a30183f632612fe52b9700b2813fa
640	59	0	ciliated_cell	normal	CFTR	European	female	084a30183f632612fe52b9700b2813fa
641	59	0	ciliated_cell	normal	CFTR	European	female	084a30183f632612fe52b9700b2813fa
642	59	0	ciliated_cell	normal	CFTR	European	female	084a30183f632612fe52b9700b2813fa
643	59	5.71101	ciliated_cell	normal	CFTR	European	female	084a30183f632612fe52b9700b2813fa
644	59	0.54006	ciliated_cell	normal	CFTR	European	female	084a30183f632612fe52b9700b2813fa
645	59	1.0254	ciliated_cell	normal	CFTR	European	female	084a30183f632612fe52b9700b2813fa
646	59	1.79249	ciliated_cell	normal	CFTR	European	female	084a30183f632612fe52b9700b2813fa
647	59	0	ciliated_cell	normal	CFTR	European	female	084a30183f632612fe52b9700b2813fa
648	59	0	ciliated_cell	normal	CFTR	European	female	084a30183f632612fe52b9700b2813fa
649	59	0	ciliated_cell	normal	CFTR	European	female	084a30183f632612fe52b9700b2813fa
650	59	0	ciliated_cell	normal	CFTR	European	female	084a30183f632612fe52b9700b2813fa
651	59	0	ciliated_cell	normal	CFTR	European	female	084a30183f632612fe52b9700b2813fa
652	59	0	ciliated_cell	normal	CFTR	European	female	084a30183f632612fe52b9700b2813fa
653	59	0	ciliated_cell	normal	CFTR	European	female	084a30183f632612fe52b9700b2813fa
654	59	0	ciliated_cell	normal	CFTR	European	female	084a30183f632612fe52b9700b2813fa
655	59	0	ciliated_cell	normal	CFTR	European	female	084a30183f632612fe52b9700b2813fa
656	59	0	ciliated_cell	normal	CFTR	European	female	084a30183f632612fe52b9700b2813fa
657	59	0	ciliated_cell	normal	CFTR	European	female	084a30183f632612fe52b9700b2813fa
658	59	0	ciliated_cell	normal	CFTR	European	female	084a30183f632612fe52b9700b2813fa
659	59	1.56149	ciliated_cell	normal	CFTR	European	female	084a30183f632612fe52b9700b2813fa
660	59	0	ciliated_cell	normal	CFTR	European	female	084a30183f632612fe52b9700b2813fa
661	59	0	ciliated_cell	normal	CFTR	European	female	084a30183f632612fe52b9700b2813fa
662	59	0	ciliated_cell	normal	CFTR	European	female	084a30183f632612fe52b9700b2813fa
663	59	0	ciliated_cell	normal	CFTR	European	female	084a30183f632612fe52b9700b2813fa
664	59	0	ciliated_cell	normal	CFTR	European	female	084a30183f632612fe52b9700b2813fa
665	59	0	ciliated_cell	normal	CFTR	European	female	084a30183f632612fe52b9700b2813fa
666	59	0	ciliated_cell	normal	CFTR	European	female	084a30183f632612fe52b9700b2813fa
667	59	0	ciliated_cell	normal	CFTR	European	female	084a30183f632612fe52b9700b2813fa
668	59	0	ciliated_cell	normal	CFTR	European	female	084a30183f632612fe52b9700b2813fa
669	59	0	ciliated_cell	normal	CFTR	European	female	084a30183f632612fe52b9700b2813fa
670	59	0	ciliated_cell	normal	CFTR	European	female	084a30183f632612fe52b9700b2813fa
671	59	0	ciliated_cell	normal	CFTR	European	female	084a30183f632612fe52b9700b2813fa
672	59	0	ciliated_cell	normal	CFTR	European	female	084a30183f632612fe52b9700b2813fa
673	59	0	ciliated_cell	normal	CFTR	European	female	084a30183f632612fe52b9700b2813fa
674	59	0	ciliated_cell	normal	CFTR	European	female	084a30183f632612fe52b9700b2813fa
675	59	0	ciliated_cell	normal	CFTR	European	female	084a30183f632612fe52b9700b2813fa
676	59	0	ciliated_cell	normal	CFTR	European	female	084a30183f632612fe52b9700b2813fa
677	59	0	ciliated_cell	normal	CFTR	European	female	084a30183f632612fe52b9700b2813fa
678	59	0	ciliated_cell	normal	CFTR	European	female	084a30183f632612fe52b9700b2813fa
679	59	0	ciliated_cell	normal	CFTR	European	female	084a30183f632612fe52b9700b2813fa
680	59	0	ciliated_cell	normal	CFTR	European	female	084a30183f632612fe52b9700b2813fa
681	59	0	ciliated_cell	normal	CFTR	European	female	084a30183f632612fe52b9700b2813fa
682	59	0	ciliated_cell	normal	CFTR	European	female	084a30183f632612fe52b9700b2813fa
683	59	0	ciliated_cell	normal	CFTR	European	female	084a30183f632612fe52b9700b2813fa
684	59	0	ciliated_cell	normal	CFTR	European	female	084a30183f632612fe52b9700b2813fa
685	59	0	ciliated_cell	normal	CFTR	European	female	084a30183f632612fe52b9700b2813fa
686	59	0	ciliated_cell	normal	CFTR	European	female	084a30183f632612fe52b9700b2813fa
687	59	0	ciliated_cell	normal	CFTR	European	female	084a30183f632612fe52b9700b2813fa
688	59	0	ciliated_cell	normal	CFTR	European	female	084a30183f632612fe52b9700b2813fa
689	59	0.58677	ciliated_cell	normal	CFTR	European	female	084a30183f632612fe52b9700b2813fa
690	59	0	ciliated_cell	normal	CFTR	European	female	084a30183f632612fe52b9700b2813fa
691	59	0	ciliated_cell	normal	CFTR	European	female	084a30183f632612fe52b9700b2813fa
692	59	0	ciliated_cell	normal	CFTR	European	female	084a30183f632612fe52b9700b2813fa
693	59	0	ciliated_cell	normal	CFTR	European	female	084a30183f632612fe52b9700b2813fa
694	59	0	ciliated_cell	normal	CFTR	European	female	084a30183f632612fe52b9700b2813fa
695	59	0	ciliated_cell	normal	CFTR	European	female	084a30183f632612fe52b9700b2813fa
696	59	0	ciliated_cell	normal	CFTR	European	female	084a30183f632612fe52b9700b2813fa
697	59	2.28305	ciliated_cell	normal	CFTR	European	female	084a30183f632612fe52b9700b2813fa
698	59	0	ciliated_cell	normal	CFTR	European	female	084a30183f632612fe52b9700b2813fa
699	59	0	ciliated_cell	normal	CFTR	European	female	084a30183f632612fe52b9700b2813fa
700	59	0	ciliated_cell	normal	CFTR	European	female	084a30183f632612fe52b9700b2813fa
701	59	0	ciliated_cell	normal	CFTR	European	female	084a30183f632612fe52b9700b2813fa
702	59	0	ciliated_cell	normal	CFTR	European	female	084a30183f632612fe52b9700b2813fa
703	59	0	ciliated_cell	normal	CFTR	European	female	084a30183f632612fe52b9700b2813fa
704	59	0	ciliated_cell	normal	CFTR	European	female	084a30183f632612fe52b9700b2813fa
705	59	0	ciliated_cell	normal	CFTR	European	female	084a30183f632612fe52b9700b2813fa
706	59	0	ciliated_cell	normal	CFTR	European	female	084a30183f632612fe52b9700b2813fa
707	59	0	ciliated_cell	normal	CFTR	European	female	084a30183f632612fe52b9700b2813fa
708	59	0	ciliated_cell	normal	CFTR	European	female	084a30183f632612fe52b9700b2813fa
709	59	0	ciliated_cell	normal	CFTR	European	female	084a30183f632612fe52b9700b2813fa
710	59	0	ciliated_cell	normal	CFTR	European	female	084a30183f632612fe52b9700b2813fa
711	59	0	ciliated_cell	normal	CFTR	European	female	084a30183f632612fe52b9700b2813fa
712	59	0	ciliated_cell	normal	CFTR	European	female	084a30183f632612fe52b9700b2813fa
713	59	0.150475	ciliated_cell	normal	CFTR	European	female	084a30183f632612fe52b9700b2813fa
714	59	0	ciliated_cell	normal	CFTR	European	female	084a30183f632612fe52b9700b2813fa
715	59	0	ciliated_cell	normal	CFTR	European	female	084a30183f632612fe52b9700b2813fa
716	59	0	ciliated_cell	normal	CFTR	European	female	084a30183f632612fe52b9700b2813fa
717	59	0	ciliated_cell	normal	CFTR	European	female	084a30183f632612fe52b9700b2813fa
718	59	0	ciliated_cell	normal	CFTR	European	female	084a30183f632612fe52b9700b2813fa
719	59	0	ciliated_cell	normal	CFTR	European	female	084a30183f632612fe52b9700b2813fa
720	59	0	ciliated_cell	normal	CFTR	European	female	084a30183f632612fe52b9700b2813fa
721	59	0	ciliated_cell	normal	CFTR	European	female	084a30183f632612fe52b9700b2813fa
722	59	0	ciliated_cell	normal	CFTR	European	female	084a30183f632612fe52b9700b2813fa
723	59	0	ciliated_cell	normal	CFTR	European	female	084a30183f632612fe52b9700b2813fa
724	59	0	ciliated_cell	normal	CFTR	European	female	084a30183f632612fe52b9700b2813fa
725	59	0	ciliated_cell	normal	CFTR	European	female	084a30183f632612fe52b9700b2813fa
726	59	0	ciliated_cell	normal	CFTR	European	female	084a30183f632612fe52b9700b2813fa
727	59	0	ciliated_cell	normal	CFTR	European	female	084a30183f632612fe52b9700b2813fa
728	59	0	ciliated_cell	normal	CFTR	European	female	084a30183f632612fe52b9700b2813fa
729	59	0	ciliated_cell	normal	CFTR	European	female	084a30183f632612fe52b9700b2813fa
730	59	0	ciliated_cell	normal	CFTR	European	female	084a30183f632612fe52b9700b2813fa
731	59	0	ciliated_cell	normal	CFTR	European	female	084a30183f632612fe52b9700b2813fa
732	59	0	ciliated_cell	normal	CFTR	European	female	084a30183f632612fe52b9700b2813fa
733	59	0	ciliated_cell	normal	CFTR	European	female	084a30183f632612fe52b9700b2813fa
734	59	0	ciliated_cell	normal	CFTR	European	female	084a30183f632612fe52b9700b2813fa
735	59	0	ciliated_cell	normal	CFTR	European	female	084a30183f632612fe52b9700b2813fa
736	59	0	ciliated_cell	normal	CFTR	European	female	084a30183f632612fe52b9700b2813fa
737	59	0	ciliated_cell	normal	CFTR	European	female	084a30183f632612fe52b9700b2813fa
738	59	0	ciliated_cell	normal	CFTR	European	female	084a30183f632612fe52b9700b2813fa
739	59	0	ciliated_cell	normal	CFTR	European	female	084a30183f632612fe52b9700b2813fa
740	59	0	ciliated_cell	normal	CFTR	European	female	084a30183f632612fe52b9700b2813fa
741	59	0	ciliated_cell	normal	CFTR	European	female	084a30183f632612fe52b9700b2813fa
742	59	4.75873	ciliated_cell	normal	CFTR	European	female	084a30183f632612fe52b9700b2813fa
743	59	0	ciliated_cell	normal	CFTR	European	female	084a30183f632612fe52b9700b2813fa
744	59	0	ciliated_cell	normal	CFTR	European	female	084a30183f632612fe52b9700b2813fa
745	59	0	ciliated_cell	normal	CFTR	European	female	084a30183f632612fe52b9700b2813fa
746	59	0	ciliated_cell	normal	CFTR	European	female	084a30183f632612fe52b9700b2813fa
747	59	0	ciliated_cell	normal	CFTR	European	female	084a30183f632612fe52b9700b2813fa
748	59	0	ciliated_cell	normal	CFTR	European	female	084a30183f632612fe52b9700b2813fa
749	59	0	ciliated_cell	normal	CFTR	European	female	084a30183f632612fe52b9700b2813fa
750	59	0	ciliated_cell	normal	CFTR	European	female	084a30183f632612fe52b9700b2813fa
751	59	0	ciliated_cell	normal	CFTR	European	female	084a30183f632612fe52b9700b2813fa
752	59	0	ciliated_cell	normal	CFTR	European	female	084a30183f632612fe52b9700b2813fa
753	59	0	ciliated_cell	normal	CFTR	European	female	084a30183f632612fe52b9700b2813fa
754	59	0	ciliated_cell	normal	CFTR	European	female	084a30183f632612fe52b9700b2813fa
755	59	0	ciliated_cell	normal	CFTR	European	female	084a30183f632612fe52b9700b2813fa
756	59	0	ciliated_cell	normal	CFTR	European	female	084a30183f632612fe52b9700b2813fa
757	59	0.868874	ciliated_cell	normal	CFTR	European	female	084a30183f632612fe52b9700b2813fa
758	59	0	ciliated_cell	normal	CFTR	European	female	084a30183f632612fe52b9700b2813fa
759	59	0	ciliated_cell	normal	CFTR	European	female	084a30183f632612fe52b9700b2813fa
760	59	0	ciliated_cell	normal	CFTR	European	female	084a30183f632612fe52b9700b2813fa
761	59	0	ciliated_cell	normal	CFTR	European	female	084a30183f632612fe52b9700b2813fa
762	59	0	ciliated_cell	normal	CFTR	European	female	084a30183f632612fe52b9700b2813fa
763	59	0	ciliated_cell	normal	CFTR	European	female	084a30183f632612fe52b9700b2813fa
764	59	0	ciliated_cell	normal	CFTR	European	female	084a30183f632612fe52b9700b2813fa
765	59	0	ciliated_cell	normal	CFTR	European	female	084a30183f632612fe52b9700b2813fa
766	59	0	ciliated_cell	normal	CFTR	European	female	084a30183f632612fe52b9700b2813fa
767	59	0	ciliated_cell	normal	CFTR	European	female	084a30183f632612fe52b9700b2813fa
768	59	0	ciliated_cell	normal	CFTR	European	female	084a30183f632612fe52b9700b2813fa
769	59	0	ciliated_cell	normal	CFTR	European	female	084a30183f632612fe52b9700b2813fa
770	59	0	ciliated_cell	normal	CFTR	European	female	084a30183f632612fe52b9700b2813fa
771	59	0	ciliated_cell	normal	CFTR	European	female	084a30183f632612fe52b9700b2813fa
772	59	0	ciliated_cell	normal	CFTR	European	female	084a30183f632612fe52b9700b2813fa
773	59	0	ciliated_cell	normal	CFTR	European	female	084a30183f632612fe52b9700b2813fa
774	59	0	ciliated_cell	normal	CFTR	European	female	084a30183f632612fe52b9700b2813fa
775	59	0	ciliated_cell	normal	CFTR	European	female	084a30183f632612fe52b9700b2813fa
776	59	0	ciliated_cell	normal	CFTR	European	female	084a30183f632612fe52b9700b2813fa
777	59	0	ciliated_cell	normal	CFTR	European	female	084a30183f632612fe52b9700b2813fa
778	59	0	ciliated_cell	normal	CFTR	European	female	084a30183f632612fe52b9700b2813fa
779	59	0	ciliated_cell	normal	CFTR	European	female	084a30183f632612fe52b9700b2813fa
780	59	0	ciliated_cell	normal	CFTR	European	female	084a30183f632612fe52b9700b2813fa
781	59	0	ciliated_cell	normal	CFTR	European	female	084a30183f632612fe52b9700b2813fa
782	59	0	ciliated_cell	normal	CFTR	European	female	084a30183f632612fe52b9700b2813fa
783	59	0	ciliated_cell	normal	CFTR	European	female	084a30183f632612fe52b9700b2813fa
784	59	0	ciliated_cell	normal	CFTR	European	female	084a30183f632612fe52b9700b2813fa
785	59	0	ciliated_cell	normal	CFTR	European	female	084a30183f632612fe52b9700b2813fa
786	59	0	ciliated_cell	normal	CFTR	European	female	084a30183f632612fe52b9700b2813fa
787	59	0	ciliated_cell	normal	CFTR	European	female	084a30183f632612fe52b9700b2813fa
788	59	0	ciliated_cell	normal	CFTR	European	female	084a30183f632612fe52b9700b2813fa
789	59	0	ciliated_cell	normal	CFTR	European	female	084a30183f632612fe52b9700b2813fa
790	59	0	ciliated_cell	normal	CFTR	European	female	084a30183f632612fe52b9700b2813fa
791	59	0	ciliated_cell	normal	CFTR	European	female	084a30183f632612fe52b9700b2813fa
792	59	0	ciliated_cell	normal	CFTR	European	female	084a30183f632612fe52b9700b2813fa
793	59	0	ciliated_cell	normal	CFTR	European	female	084a30183f632612fe52b9700b2813fa
794	59	0	ciliated_cell	normal	CFTR	European	female	084a30183f632612fe52b9700b2813fa
795	59	0	ciliated_cell	normal	CFTR	European	female	084a30183f632612fe52b9700b2813fa
796	59	0	ciliated_cell	normal	CFTR	European	female	084a30183f632612fe52b9700b2813fa
797	59	0	ciliated_cell	normal	CFTR	European	female	084a30183f632612fe52b9700b2813fa
798	59	0	ciliated_cell	normal	CFTR	European	female	084a30183f632612fe52b9700b2813fa
799	59	0	ciliated_cell	normal	CFTR	European	female	084a30183f632612fe52b9700b2813fa
800	59	0	ciliated_cell	normal	CFTR	European	female	084a30183f632612fe52b9700b2813fa
801	59	0	ciliated_cell	normal	CFTR	European	female	084a30183f632612fe52b9700b2813fa
802	59	0	ciliated_cell	normal	CFTR	European	female	084a30183f632612fe52b9700b2813fa
803	59	0	ciliated_cell	normal	CFTR	European	female	084a30183f632612fe52b9700b2813fa
804	59	0	ciliated_cell	normal	CFTR	European	female	084a30183f632612fe52b9700b2813fa
805	59	0	ciliated_cell	normal	CFTR	European	female	084a30183f632612fe52b9700b2813fa
806	59	0	ciliated_cell	normal	CFTR	European	female	084a30183f632612fe52b9700b2813fa
807	59	0	ciliated_cell	normal	CFTR	European	female	dbf02ab6c35b577163ad47d5d5dc292b
808	59	0	ciliated_cell	normal	CFTR	European	female	dbf02ab6c35b577163ad47d5d5dc292b
809	59	0	ciliated_cell	normal	CFTR	European	female	dbf02ab6c35b577163ad47d5d5dc292b
810	59	0	ciliated_cell	normal	CFTR	European	female	dbf02ab6c35b577163ad47d5d5dc292b
811	59	0	ciliated_cell	normal	CFTR	European	female	dbf02ab6c35b577163ad47d5d5dc292b
812	59	0	ciliated_cell	normal	CFTR	European	female	dbf02ab6c35b577163ad47d5d5dc292b
813	59	0	ciliated_cell	normal	CFTR	European	female	dbf02ab6c35b577163ad47d5d5dc292b
814	59	0	ciliated_cell	normal	CFTR	European	female	dbf02ab6c35b577163ad47d5d5dc292b
815	59	0	ciliated_cell	normal	CFTR	European	female	dbf02ab6c35b577163ad47d5d5dc292b
816	59	0	ciliated_cell	normal	CFTR	European	female	dbf02ab6c35b577163ad47d5d5dc292b
817	59	0	ciliated_cell	normal	CFTR	European	female	dbf02ab6c35b577163ad47d5d5dc292b
818	59	0	ciliated_cell	normal	CFTR	European	female	dbf02ab6c35b577163ad47d5d5dc292b
819	59	0	ciliated_cell	normal	CFTR	European	female	dbf02ab6c35b577163ad47d5d5dc292b
820	59	0	ciliated_cell	normal	CFTR	European	female	dbf02ab6c35b577163ad47d5d5dc292b
821	59	0	ciliated_cell	normal	CFTR	European	female	dbf02ab6c35b577163ad47d5d5dc292b
822	59	0	ciliated_cell	normal	CFTR	European	female	dbf02ab6c35b577163ad47d5d5dc292b
823	59	0	ciliated_cell	normal	CFTR	European	female	dbf02ab6c35b577163ad47d5d5dc292b
824	59	0	ciliated_cell	normal	CFTR	European	female	dbf02ab6c35b577163ad47d5d5dc292b
825	59	0	ciliated_cell	normal	CFTR	European	female	dbf02ab6c35b577163ad47d5d5dc292b
826	59	0	ciliated_cell	normal	CFTR	European	female	dbf02ab6c35b577163ad47d5d5dc292b
827	59	0	ciliated_cell	normal	CFTR	European	female	dbf02ab6c35b577163ad47d5d5dc292b
828	59	0	ciliated_cell	normal	CFTR	European	female	dbf02ab6c35b577163ad47d5d5dc292b
829	59	0	ciliated_cell	normal	CFTR	European	female	dbf02ab6c35b577163ad47d5d5dc292b
830	59	0	ciliated_cell	normal	CFTR	European	female	dbf02ab6c35b577163ad47d5d5dc292b
831	59	0	ciliated_cell	normal	CFTR	European	female	dbf02ab6c35b577163ad47d5d5dc292b
832	59	0	ciliated_cell	normal	CFTR	European	female	dbf02ab6c35b577163ad47d5d5dc292b
833	59	0	ciliated_cell	normal	CFTR	European	female	dbf02ab6c35b577163ad47d5d5dc292b
834	59	0	ciliated_cell	normal	CFTR	European	female	dbf02ab6c35b577163ad47d5d5dc292b
835	59	0	ciliated_cell	normal	CFTR	European	female	dbf02ab6c35b577163ad47d5d5dc292b
836	59	0	ciliated_cell	normal	CFTR	European	female	dbf02ab6c35b577163ad47d5d5dc292b
837	59	0	ciliated_cell	normal	CFTR	European	female	dbf02ab6c35b577163ad47d5d5dc292b
838	59	0	ciliated_cell	normal	CFTR	European	female	dbf02ab6c35b577163ad47d5d5dc292b
839	61	0	ciliated_cell	normal	CFTR	African American or Afro-Caribbean	female	dfd2bd052eacaa51b3296fb1fd6db5c3
840	61	0	ciliated_cell	normal	CFTR	African American or Afro-Caribbean	female	dfd2bd052eacaa51b3296fb1fd6db5c3
841	61	0	ciliated_cell	normal	CFTR	African American or Afro-Caribbean	female	dfd2bd052eacaa51b3296fb1fd6db5c3
842	61	0	ciliated_cell	normal	CFTR	African American or Afro-Caribbean	female	dfd2bd052eacaa51b3296fb1fd6db5c3
843	61	0	ciliated_cell	normal	CFTR	African American or Afro-Caribbean	female	dfd2bd052eacaa51b3296fb1fd6db5c3
844	61	0	ciliated_cell	normal	CFTR	African American or Afro-Caribbean	female	dfd2bd052eacaa51b3296fb1fd6db5c3
845	61	0	ciliated_cell	normal	CFTR	African American or Afro-Caribbean	female	dfd2bd052eacaa51b3296fb1fd6db5c3
846	61	0	ciliated_cell	normal	CFTR	African American or Afro-Caribbean	female	dfd2bd052eacaa51b3296fb1fd6db5c3
847	61	0	ciliated_cell	normal	CFTR	African American or Afro-Caribbean	female	dfd2bd052eacaa51b3296fb1fd6db5c3
848	61	0	ciliated_cell	normal	CFTR	African American or Afro-Caribbean	female	dfd2bd052eacaa51b3296fb1fd6db5c3
849	61	0	ciliated_cell	normal	CFTR	African American or Afro-Caribbean	female	dfd2bd052eacaa51b3296fb1fd6db5c3
850	61	0	ciliated_cell	normal	CFTR	African American or Afro-Caribbean	female	dfd2bd052eacaa51b3296fb1fd6db5c3
851	61	1.78363	ciliated_cell	normal	CFTR	African American or Afro-Caribbean	female	dfd2bd052eacaa51b3296fb1fd6db5c3
852	61	0	ciliated_cell	normal	CFTR	African American or Afro-Caribbean	female	dfd2bd052eacaa51b3296fb1fd6db5c3
853	61	0	ciliated_cell	normal	CFTR	African American or Afro-Caribbean	female	dfd2bd052eacaa51b3296fb1fd6db5c3
854	61	0	ciliated_cell	normal	CFTR	African American or Afro-Caribbean	female	dfd2bd052eacaa51b3296fb1fd6db5c3
855	61	0	ciliated_cell	normal	CFTR	African American or Afro-Caribbean	female	dfd2bd052eacaa51b3296fb1fd6db5c3
856	61	0	ciliated_cell	normal	CFTR	African American or Afro-Caribbean	female	dfd2bd052eacaa51b3296fb1fd6db5c3
857	61	3.03638	ciliated_cell	normal	CFTR	African American or Afro-Caribbean	female	dfd2bd052eacaa51b3296fb1fd6db5c3
858	61	0	ciliated_cell	normal	CFTR	African American or Afro-Caribbean	female	dfd2bd052eacaa51b3296fb1fd6db5c3
859	61	0	ciliated_cell	normal	CFTR	African American or Afro-Caribbean	female	dfd2bd052eacaa51b3296fb1fd6db5c3
860	61	0	ciliated_cell	normal	CFTR	African American or Afro-Caribbean	female	dfd2bd052eacaa51b3296fb1fd6db5c3
861	61	0	ciliated_cell	normal	CFTR	African American or Afro-Caribbean	female	dfd2bd052eacaa51b3296fb1fd6db5c3
862	61	0	ciliated_cell	normal	CFTR	African American or Afro-Caribbean	female	dfd2bd052eacaa51b3296fb1fd6db5c3
863	61	0	ciliated_cell	normal	CFTR	African American or Afro-Caribbean	female	dfd2bd052eacaa51b3296fb1fd6db5c3
864	61	0	ciliated_cell	normal	CFTR	African American or Afro-Caribbean	female	dfd2bd052eacaa51b3296fb1fd6db5c3
865	61	0	ciliated_cell	normal	CFTR	African American or Afro-Caribbean	female	dfd2bd052eacaa51b3296fb1fd6db5c3
866	61	0	ciliated_cell	normal	CFTR	African American or Afro-Caribbean	female	dfd2bd052eacaa51b3296fb1fd6db5c3
867	61	0	ciliated_cell	normal	CFTR	African American or Afro-Caribbean	female	dfd2bd052eacaa51b3296fb1fd6db5c3
868	61	0	ciliated_cell	normal	CFTR	African American or Afro-Caribbean	female	dfd2bd052eacaa51b3296fb1fd6db5c3
869	61	0	ciliated_cell	normal	CFTR	African American or Afro-Caribbean	female	dfd2bd052eacaa51b3296fb1fd6db5c3
870	61	0	ciliated_cell	normal	CFTR	African American or Afro-Caribbean	female	dfd2bd052eacaa51b3296fb1fd6db5c3
871	61	0	ciliated_cell	normal	CFTR	African American or Afro-Caribbean	female	dfd2bd052eacaa51b3296fb1fd6db5c3
872	61	0	ciliated_cell	normal	CFTR	African American or Afro-Caribbean	female	dfd2bd052eacaa51b3296fb1fd6db5c3
873	61	0	ciliated_cell	normal	CFTR	African American or Afro-Caribbean	female	dfd2bd052eacaa51b3296fb1fd6db5c3
874	61	0	ciliated_cell	normal	CFTR	African American or Afro-Caribbean	female	dfd2bd052eacaa51b3296fb1fd6db5c3
875	61	0	ciliated_cell	normal	CFTR	African American or Afro-Caribbean	female	dfd2bd052eacaa51b3296fb1fd6db5c3
876	61	0	ciliated_cell	normal	CFTR	African American or Afro-Caribbean	female	dfd2bd052eacaa51b3296fb1fd6db5c3
877	61	0	ciliated_cell	normal	CFTR	African American or Afro-Caribbean	female	dfd2bd052eacaa51b3296fb1fd6db5c3
878	61	0	ciliated_cell	normal	CFTR	African American or Afro-Caribbean	female	dfd2bd052eacaa51b3296fb1fd6db5c3
879	61	0	ciliated_cell	normal	CFTR	African American or Afro-Caribbean	female	dfd2bd052eacaa51b3296fb1fd6db5c3
880	61	0	ciliated_cell	normal	CFTR	African American or Afro-Caribbean	female	dfd2bd052eacaa51b3296fb1fd6db5c3
881	61	0	ciliated_cell	normal	CFTR	African American or Afro-Caribbean	female	dfd2bd052eacaa51b3296fb1fd6db5c3
882	61	0	ciliated_cell	normal	CFTR	African American or Afro-Caribbean	female	dfd2bd052eacaa51b3296fb1fd6db5c3
883	61	0	ciliated_cell	normal	CFTR	African American or Afro-Caribbean	female	dfd2bd052eacaa51b3296fb1fd6db5c3
884	61	0	ciliated_cell	normal	CFTR	African American or Afro-Caribbean	female	dfd2bd052eacaa51b3296fb1fd6db5c3
885	61	0	ciliated_cell	normal	CFTR	African American or Afro-Caribbean	female	dfd2bd052eacaa51b3296fb1fd6db5c3
886	61	0	ciliated_cell	normal	CFTR	African American or Afro-Caribbean	female	dfd2bd052eacaa51b3296fb1fd6db5c3
887	61	0	ciliated_cell	normal	CFTR	African American or Afro-Caribbean	female	dfd2bd052eacaa51b3296fb1fd6db5c3
888	61	0	ciliated_cell	normal	CFTR	African American or Afro-Caribbean	female	dfd2bd052eacaa51b3296fb1fd6db5c3
889	61	0	ciliated_cell	normal	CFTR	African American or Afro-Caribbean	female	dfd2bd052eacaa51b3296fb1fd6db5c3
890	61	0	ciliated_cell	normal	CFTR	African American or Afro-Caribbean	female	dfd2bd052eacaa51b3296fb1fd6db5c3
891	61	0	ciliated_cell	normal	CFTR	African American or Afro-Caribbean	female	dfd2bd052eacaa51b3296fb1fd6db5c3
892	61	0	ciliated_cell	normal	CFTR	African American or Afro-Caribbean	female	dfd2bd052eacaa51b3296fb1fd6db5c3
893	61	0	ciliated_cell	normal	CFTR	African American or Afro-Caribbean	female	dfd2bd052eacaa51b3296fb1fd6db5c3
894	61	0	ciliated_cell	normal	CFTR	African American or Afro-Caribbean	female	dfd2bd052eacaa51b3296fb1fd6db5c3
895	61	0	ciliated_cell	normal	CFTR	African American or Afro-Caribbean	female	dfd2bd052eacaa51b3296fb1fd6db5c3
896	61	0	ciliated_cell	normal	CFTR	African American or Afro-Caribbean	female	dfd2bd052eacaa51b3296fb1fd6db5c3
897	61	0	ciliated_cell	normal	CFTR	African American or Afro-Caribbean	female	dfd2bd052eacaa51b3296fb1fd6db5c3
898	61	0	ciliated_cell	normal	CFTR	African American or Afro-Caribbean	female	dfd2bd052eacaa51b3296fb1fd6db5c3
899	61	0	ciliated_cell	normal	CFTR	African American or Afro-Caribbean	female	dfd2bd052eacaa51b3296fb1fd6db5c3
900	61	0	ciliated_cell	normal	CFTR	African American or Afro-Caribbean	female	dfd2bd052eacaa51b3296fb1fd6db5c3
901	61	0	ciliated_cell	normal	CFTR	African American or Afro-Caribbean	female	dfd2bd052eacaa51b3296fb1fd6db5c3
902	61	0	ciliated_cell	normal	CFTR	African American or Afro-Caribbean	female	dfd2bd052eacaa51b3296fb1fd6db5c3
903	61	0	ciliated_cell	normal	CFTR	African American or Afro-Caribbean	female	dfd2bd052eacaa51b3296fb1fd6db5c3
904	61	0	ciliated_cell	normal	CFTR	African American or Afro-Caribbean	female	dfd2bd052eacaa51b3296fb1fd6db5c3
905	61	0	ciliated_cell	normal	CFTR	African American or Afro-Caribbean	female	dfd2bd052eacaa51b3296fb1fd6db5c3
906	61	0	ciliated_cell	normal	CFTR	African American or Afro-Caribbean	female	dfd2bd052eacaa51b3296fb1fd6db5c3
907	61	0	ciliated_cell	normal	CFTR	African American or Afro-Caribbean	female	dfd2bd052eacaa51b3296fb1fd6db5c3
908	61	0	ciliated_cell	normal	CFTR	African American or Afro-Caribbean	female	dfd2bd052eacaa51b3296fb1fd6db5c3
909	61	0	ciliated_cell	normal	CFTR	African American or Afro-Caribbean	female	dfd2bd052eacaa51b3296fb1fd6db5c3
910	61	0	ciliated_cell	normal	CFTR	African American or Afro-Caribbean	female	dfd2bd052eacaa51b3296fb1fd6db5c3
911	61	0	ciliated_cell	normal	CFTR	African American or Afro-Caribbean	female	dfd2bd052eacaa51b3296fb1fd6db5c3
912	61	0	ciliated_cell	normal	CFTR	African American or Afro-Caribbean	female	dfd2bd052eacaa51b3296fb1fd6db5c3
913	61	0	ciliated_cell	normal	CFTR	African American or Afro-Caribbean	female	dfd2bd052eacaa51b3296fb1fd6db5c3
914	61	0	ciliated_cell	normal	CFTR	African American or Afro-Caribbean	female	dfd2bd052eacaa51b3296fb1fd6db5c3
915	61	0	ciliated_cell	normal	CFTR	African American or Afro-Caribbean	female	dfd2bd052eacaa51b3296fb1fd6db5c3
916	61	0	ciliated_cell	normal	CFTR	African American or Afro-Caribbean	female	dfd2bd052eacaa51b3296fb1fd6db5c3
917	61	0	ciliated_cell	normal	CFTR	African American or Afro-Caribbean	female	dfd2bd052eacaa51b3296fb1fd6db5c3
918	61	0	ciliated_cell	normal	CFTR	African American or Afro-Caribbean	female	dfd2bd052eacaa51b3296fb1fd6db5c3
919	61	0	ciliated_cell	normal	CFTR	African American or Afro-Caribbean	female	dfd2bd052eacaa51b3296fb1fd6db5c3
920	61	0	ciliated_cell	normal	CFTR	African American or Afro-Caribbean	female	dfd2bd052eacaa51b3296fb1fd6db5c3
921	61	0	ciliated_cell	normal	CFTR	African American or Afro-Caribbean	female	dfd2bd052eacaa51b3296fb1fd6db5c3
922	61	0	ciliated_cell	normal	CFTR	African American or Afro-Caribbean	female	dfd2bd052eacaa51b3296fb1fd6db5c3
923	61	0	ciliated_cell	normal	CFTR	African American or Afro-Caribbean	female	dfd2bd052eacaa51b3296fb1fd6db5c3
924	61	2.13478	ciliated_cell	normal	CFTR	African American or Afro-Caribbean	female	dfd2bd052eacaa51b3296fb1fd6db5c3
925	61	0	ciliated_cell	normal	CFTR	African American or Afro-Caribbean	female	dfd2bd052eacaa51b3296fb1fd6db5c3
926	61	0	ciliated_cell	normal	CFTR	African American or Afro-Caribbean	female	dfd2bd052eacaa51b3296fb1fd6db5c3
927	61	0	ciliated_cell	normal	CFTR	African American or Afro-Caribbean	female	dfd2bd052eacaa51b3296fb1fd6db5c3
928	61	0	ciliated_cell	normal	CFTR	African American or Afro-Caribbean	female	dfd2bd052eacaa51b3296fb1fd6db5c3
929	61	0	ciliated_cell	normal	CFTR	African American or Afro-Caribbean	female	dfd2bd052eacaa51b3296fb1fd6db5c3
930	61	0	ciliated_cell	normal	CFTR	African American or Afro-Caribbean	female	dfd2bd052eacaa51b3296fb1fd6db5c3
931	61	0	ciliated_cell	normal	CFTR	African American or Afro-Caribbean	female	dfd2bd052eacaa51b3296fb1fd6db5c3
932	61	0	ciliated_cell	normal	CFTR	African American or Afro-Caribbean	female	dfd2bd052eacaa51b3296fb1fd6db5c3
933	61	0	ciliated_cell	normal	CFTR	African American or Afro-Caribbean	female	dfd2bd052eacaa51b3296fb1fd6db5c3
934	61	0	ciliated_cell	normal	CFTR	African American or Afro-Caribbean	female	dfd2bd052eacaa51b3296fb1fd6db5c3
935	61	0	ciliated_cell	normal	CFTR	African American or Afro-Caribbean	female	dfd2bd052eacaa51b3296fb1fd6db5c3
936	61	0	ciliated_cell	normal	CFTR	African American or Afro-Caribbean	female	dfd2bd052eacaa51b3296fb1fd6db5c3
937	61	0	ciliated_cell	normal	CFTR	African American or Afro-Caribbean	female	dfd2bd052eacaa51b3296fb1fd6db5c3
938	61	0	ciliated_cell	normal	CFTR	African American or Afro-Caribbean	female	dfd2bd052eacaa51b3296fb1fd6db5c3
939	61	0	ciliated_cell	normal	CFTR	African American or Afro-Caribbean	female	dfd2bd052eacaa51b3296fb1fd6db5c3
940	61	0	ciliated_cell	normal	CFTR	African American or Afro-Caribbean	female	dfd2bd052eacaa51b3296fb1fd6db5c3
941	61	0	ciliated_cell	normal	CFTR	African American or Afro-Caribbean	female	dfd2bd052eacaa51b3296fb1fd6db5c3
942	61	0	ciliated_cell	normal	CFTR	African American or Afro-Caribbean	female	dfd2bd052eacaa51b3296fb1fd6db5c3
943	61	0	ciliated_cell	normal	CFTR	African American or Afro-Caribbean	female	dfd2bd052eacaa51b3296fb1fd6db5c3
944	61	0	ciliated_cell	normal	CFTR	African American or Afro-Caribbean	female	dfd2bd052eacaa51b3296fb1fd6db5c3
945	61	0	ciliated_cell	normal	CFTR	African American or Afro-Caribbean	female	dfd2bd052eacaa51b3296fb1fd6db5c3
946	61	0	ciliated_cell	normal	CFTR	African American or Afro-Caribbean	female	dfd2bd052eacaa51b3296fb1fd6db5c3
947	61	0	ciliated_cell	normal	CFTR	African American or Afro-Caribbean	female	dfd2bd052eacaa51b3296fb1fd6db5c3
948	61	0	ciliated_cell	normal	CFTR	African American or Afro-Caribbean	female	dfd2bd052eacaa51b3296fb1fd6db5c3
949	61	0	ciliated_cell	normal	CFTR	African American or Afro-Caribbean	female	dfd2bd052eacaa51b3296fb1fd6db5c3
950	61	0	ciliated_cell	normal	CFTR	African American or Afro-Caribbean	female	dfd2bd052eacaa51b3296fb1fd6db5c3
951	61	0	ciliated_cell	normal	CFTR	African American or Afro-Caribbean	female	dfd2bd052eacaa51b3296fb1fd6db5c3
952	61	0	ciliated_cell	normal	CFTR	African American or Afro-Caribbean	female	dfd2bd052eacaa51b3296fb1fd6db5c3
953	61	0	ciliated_cell	normal	CFTR	African American or Afro-Caribbean	female	dfd2bd052eacaa51b3296fb1fd6db5c3
954	61	0	ciliated_cell	normal	CFTR	African American or Afro-Caribbean	female	dfd2bd052eacaa51b3296fb1fd6db5c3
955	61	0	ciliated_cell	normal	CFTR	African American or Afro-Caribbean	female	dfd2bd052eacaa51b3296fb1fd6db5c3
956	61	0	ciliated_cell	normal	CFTR	African American or Afro-Caribbean	female	dfd2bd052eacaa51b3296fb1fd6db5c3
957	61	0	ciliated_cell	normal	CFTR	African American or Afro-Caribbean	female	dfd2bd052eacaa51b3296fb1fd6db5c3
958	61	0	ciliated_cell	normal	CFTR	African American or Afro-Caribbean	female	dfd2bd052eacaa51b3296fb1fd6db5c3
959	61	0	ciliated_cell	normal	CFTR	African American or Afro-Caribbean	female	dfd2bd052eacaa51b3296fb1fd6db5c3
960	61	0	ciliated_cell	normal	CFTR	African American or Afro-Caribbean	female	dfd2bd052eacaa51b3296fb1fd6db5c3
961	61	0	ciliated_cell	normal	CFTR	African American or Afro-Caribbean	female	dfd2bd052eacaa51b3296fb1fd6db5c3
962	61	0	ciliated_cell	normal	CFTR	African American or Afro-Caribbean	female	dfd2bd052eacaa51b3296fb1fd6db5c3
963	61	0	ciliated_cell	normal	CFTR	African American or Afro-Caribbean	female	dfd2bd052eacaa51b3296fb1fd6db5c3
964	61	0	ciliated_cell	normal	CFTR	African American or Afro-Caribbean	female	dfd2bd052eacaa51b3296fb1fd6db5c3
965	61	0	ciliated_cell	normal	CFTR	African American or Afro-Caribbean	female	dfd2bd052eacaa51b3296fb1fd6db5c3
966	61	1.65204	ciliated_cell	normal	CFTR	African American or Afro-Caribbean	female	dfd2bd052eacaa51b3296fb1fd6db5c3
967	61	0	ciliated_cell	normal	CFTR	African American or Afro-Caribbean	female	dfd2bd052eacaa51b3296fb1fd6db5c3
968	61	0	ciliated_cell	normal	CFTR	African American or Afro-Caribbean	female	dfd2bd052eacaa51b3296fb1fd6db5c3
969	61	0	ciliated_cell	normal	CFTR	African American or Afro-Caribbean	female	dfd2bd052eacaa51b3296fb1fd6db5c3
970	61	0	ciliated_cell	normal	CFTR	African American or Afro-Caribbean	female	dfd2bd052eacaa51b3296fb1fd6db5c3
971	61	0	ciliated_cell	normal	CFTR	African American or Afro-Caribbean	female	dfd2bd052eacaa51b3296fb1fd6db5c3
972	61	0	ciliated_cell	normal	CFTR	African American or Afro-Caribbean	female	dfd2bd052eacaa51b3296fb1fd6db5c3
973	61	0	ciliated_cell	normal	CFTR	African American or Afro-Caribbean	female	dfd2bd052eacaa51b3296fb1fd6db5c3
974	61	0	ciliated_cell	normal	CFTR	African American or Afro-Caribbean	female	dfd2bd052eacaa51b3296fb1fd6db5c3
975	61	0	ciliated_cell	normal	CFTR	African American or Afro-Caribbean	female	dfd2bd052eacaa51b3296fb1fd6db5c3
976	61	0	ciliated_cell	normal	CFTR	African American or Afro-Caribbean	female	dfd2bd052eacaa51b3296fb1fd6db5c3
977	61	0	ciliated_cell	normal	CFTR	African American or Afro-Caribbean	female	dfd2bd052eacaa51b3296fb1fd6db5c3
978	61	0	ciliated_cell	normal	CFTR	African American or Afro-Caribbean	female	dfd2bd052eacaa51b3296fb1fd6db5c3
979	61	0	ciliated_cell	normal	CFTR	African American or Afro-Caribbean	female	dfd2bd052eacaa51b3296fb1fd6db5c3
980	61	0	ciliated_cell	normal	CFTR	African American or Afro-Caribbean	female	dfd2bd052eacaa51b3296fb1fd6db5c3
981	61	0	ciliated_cell	normal	CFTR	African American or Afro-Caribbean	female	dfd2bd052eacaa51b3296fb1fd6db5c3
982	61	0	ciliated_cell	normal	CFTR	African American or Afro-Caribbean	female	dfd2bd052eacaa51b3296fb1fd6db5c3
983	61	0	ciliated_cell	normal	CFTR	African American or Afro-Caribbean	female	dfd2bd052eacaa51b3296fb1fd6db5c3
984	61	0	ciliated_cell	normal	CFTR	African American or Afro-Caribbean	female	dfd2bd052eacaa51b3296fb1fd6db5c3
985	61	0	ciliated_cell	normal	CFTR	African American or Afro-Caribbean	female	dfd2bd052eacaa51b3296fb1fd6db5c3
986	61	0	ciliated_cell	normal	CFTR	African American or Afro-Caribbean	female	dfd2bd052eacaa51b3296fb1fd6db5c3
987	61	0	ciliated_cell	normal	CFTR	African American or Afro-Caribbean	female	dfd2bd052eacaa51b3296fb1fd6db5c3
988	61	1.29815	ciliated_cell	normal	CFTR	African American or Afro-Caribbean	female	dfd2bd052eacaa51b3296fb1fd6db5c3
989	61	0	ciliated_cell	normal	CFTR	African American or Afro-Caribbean	female	dfd2bd052eacaa51b3296fb1fd6db5c3
990	61	0	ciliated_cell	normal	CFTR	African American or Afro-Caribbean	female	dfd2bd052eacaa51b3296fb1fd6db5c3
991	61	0	ciliated_cell	normal	CFTR	African American or Afro-Caribbean	female	dfd2bd052eacaa51b3296fb1fd6db5c3
992	61	0	ciliated_cell	normal	CFTR	African American or Afro-Caribbean	female	dfd2bd052eacaa51b3296fb1fd6db5c3
993	61	0	ciliated_cell	normal	CFTR	African American or Afro-Caribbean	female	dfd2bd052eacaa51b3296fb1fd6db5c3
994	61	0	ciliated_cell	normal	CFTR	African American or Afro-Caribbean	female	dfd2bd052eacaa51b3296fb1fd6db5c3
995	61	0	ciliated_cell	normal	CFTR	African American or Afro-Caribbean	female	dfd2bd052eacaa51b3296fb1fd6db5c3
996	61	0	ciliated_cell	normal	CFTR	African American or Afro-Caribbean	female	dfd2bd052eacaa51b3296fb1fd6db5c3
997	61	0	ciliated_cell	normal	CFTR	African American or Afro-Caribbean	female	dfd2bd052eacaa51b3296fb1fd6db5c3
998	61	1.35055	ciliated_cell	normal	CFTR	African American or Afro-Caribbean	female	dfd2bd052eacaa51b3296fb1fd6db5c3
999	61	0	ciliated_cell	normal	CFTR	African American or Afro-Caribbean	female	dfd2bd052eacaa51b3296fb1fd6db5c3
1000	61	0	ciliated_cell	normal	CFTR	African American or Afro-Caribbean	female	dfd2bd052eacaa51b3296fb1fd6db5c3
1001	61	0	ciliated_cell	normal	CFTR	African American or Afro-Caribbean	female	dfd2bd052eacaa51b3296fb1fd6db5c3
1002	61	0	ciliated_cell	normal	CFTR	African American or Afro-Caribbean	female	dfd2bd052eacaa51b3296fb1fd6db5c3
1003	61	0	ciliated_cell	normal	CFTR	African American or Afro-Caribbean	female	dfd2bd052eacaa51b3296fb1fd6db5c3
1004	61	0	ciliated_cell	normal	CFTR	African American or Afro-Caribbean	female	dfd2bd052eacaa51b3296fb1fd6db5c3
1005	61	0	ciliated_cell	normal	CFTR	African American or Afro-Caribbean	female	dfd2bd052eacaa51b3296fb1fd6db5c3
1006	61	0	ciliated_cell	normal	CFTR	African American or Afro-Caribbean	female	dfd2bd052eacaa51b3296fb1fd6db5c3
1007	61	0	ciliated_cell	normal	CFTR	African American or Afro-Caribbean	female	dfd2bd052eacaa51b3296fb1fd6db5c3
1008	61	0	ciliated_cell	normal	CFTR	African American or Afro-Caribbean	female	dfd2bd052eacaa51b3296fb1fd6db5c3
1009	61	0	ciliated_cell	normal	CFTR	African American or Afro-Caribbean	female	dfd2bd052eacaa51b3296fb1fd6db5c3
1010	61	0	ciliated_cell	normal	CFTR	African American or Afro-Caribbean	female	dfd2bd052eacaa51b3296fb1fd6db5c3
1011	61	0	ciliated_cell	normal	CFTR	African American or Afro-Caribbean	female	dfd2bd052eacaa51b3296fb1fd6db5c3
1012	61	0	ciliated_cell	normal	CFTR	African American or Afro-Caribbean	female	dfd2bd052eacaa51b3296fb1fd6db5c3
1013	61	0	ciliated_cell	normal	CFTR	African American or Afro-Caribbean	female	dfd2bd052eacaa51b3296fb1fd6db5c3
1014	61	0	ciliated_cell	normal	CFTR	African American or Afro-Caribbean	female	dfd2bd052eacaa51b3296fb1fd6db5c3
1015	61	0	ciliated_cell	normal	CFTR	African American or Afro-Caribbean	female	dfd2bd052eacaa51b3296fb1fd6db5c3
1016	61	0	ciliated_cell	normal	CFTR	African American or Afro-Caribbean	female	dfd2bd052eacaa51b3296fb1fd6db5c3
1017	61	0	ciliated_cell	normal	CFTR	African American or Afro-Caribbean	female	dfd2bd052eacaa51b3296fb1fd6db5c3
1018	61	0	ciliated_cell	normal	CFTR	African American or Afro-Caribbean	female	dfd2bd052eacaa51b3296fb1fd6db5c3
1019	61	0	ciliated_cell	normal	CFTR	African American or Afro-Caribbean	female	dfd2bd052eacaa51b3296fb1fd6db5c3
1020	61	0	ciliated_cell	normal	CFTR	African American or Afro-Caribbean	female	dfd2bd052eacaa51b3296fb1fd6db5c3
1021	61	0	ciliated_cell	normal	CFTR	African American or Afro-Caribbean	female	dfd2bd052eacaa51b3296fb1fd6db5c3
1022	61	0	ciliated_cell	normal	CFTR	African American or Afro-Caribbean	female	dfd2bd052eacaa51b3296fb1fd6db5c3
1023	61	0	ciliated_cell	normal	CFTR	African American or Afro-Caribbean	female	dfd2bd052eacaa51b3296fb1fd6db5c3
1024	61	0	ciliated_cell	normal	CFTR	African American or Afro-Caribbean	female	dfd2bd052eacaa51b3296fb1fd6db5c3
1025	61	0	ciliated_cell	normal	CFTR	African American or Afro-Caribbean	female	dfd2bd052eacaa51b3296fb1fd6db5c3
1026	61	0	ciliated_cell	normal	CFTR	African American or Afro-Caribbean	female	dfd2bd052eacaa51b3296fb1fd6db5c3
1027	61	0	ciliated_cell	normal	CFTR	African American or Afro-Caribbean	female	dfd2bd052eacaa51b3296fb1fd6db5c3
1028	61	0	ciliated_cell	normal	CFTR	African American or Afro-Caribbean	female	dfd2bd052eacaa51b3296fb1fd6db5c3
1029	61	0	ciliated_cell	normal	CFTR	African American or Afro-Caribbean	female	dfd2bd052eacaa51b3296fb1fd6db5c3
1030	61	0	ciliated_cell	normal	CFTR	African American or Afro-Caribbean	female	dfd2bd052eacaa51b3296fb1fd6db5c3
1031	61	0	ciliated_cell	normal	CFTR	African American or Afro-Caribbean	female	dfd2bd052eacaa51b3296fb1fd6db5c3
1032	61	4.11832	ciliated_cell	normal	CFTR	African American or Afro-Caribbean	female	dfd2bd052eacaa51b3296fb1fd6db5c3
1033	61	0	ciliated_cell	normal	CFTR	African American or Afro-Caribbean	female	dfd2bd052eacaa51b3296fb1fd6db5c3
1034	61	0	ciliated_cell	normal	CFTR	African American or Afro-Caribbean	female	dfd2bd052eacaa51b3296fb1fd6db5c3
1035	61	0	ciliated_cell	normal	CFTR	African American or Afro-Caribbean	female	dfd2bd052eacaa51b3296fb1fd6db5c3
1036	61	0	ciliated_cell	normal	CFTR	African American or Afro-Caribbean	female	dfd2bd052eacaa51b3296fb1fd6db5c3
1037	61	0	ciliated_cell	normal	CFTR	African American or Afro-Caribbean	female	dfd2bd052eacaa51b3296fb1fd6db5c3
1038	61	0	ciliated_cell	normal	CFTR	African American or Afro-Caribbean	female	dfd2bd052eacaa51b3296fb1fd6db5c3
1039	61	0	ciliated_cell	normal	CFTR	African American or Afro-Caribbean	female	dfd2bd052eacaa51b3296fb1fd6db5c3
1040	61	0	ciliated_cell	normal	CFTR	African American or Afro-Caribbean	female	dfd2bd052eacaa51b3296fb1fd6db5c3
1041	61	0	ciliated_cell	normal	CFTR	African American or Afro-Caribbean	female	dfd2bd052eacaa51b3296fb1fd6db5c3
1042	61	0	ciliated_cell	normal	CFTR	African American or Afro-Caribbean	female	dfd2bd052eacaa51b3296fb1fd6db5c3
1043	61	0	ciliated_cell	normal	CFTR	African American or Afro-Caribbean	female	dfd2bd052eacaa51b3296fb1fd6db5c3
1044	61	0	ciliated_cell	normal	CFTR	African American or Afro-Caribbean	female	dfd2bd052eacaa51b3296fb1fd6db5c3
1045	61	0	ciliated_cell	normal	CFTR	African American or Afro-Caribbean	female	dfd2bd052eacaa51b3296fb1fd6db5c3
1046	61	0	ciliated_cell	normal	CFTR	African American or Afro-Caribbean	female	dfd2bd052eacaa51b3296fb1fd6db5c3
1047	61	0	ciliated_cell	normal	CFTR	African American or Afro-Caribbean	female	dfd2bd052eacaa51b3296fb1fd6db5c3
1048	61	0	ciliated_cell	normal	CFTR	African American or Afro-Caribbean	female	dfd2bd052eacaa51b3296fb1fd6db5c3
1049	61	0	ciliated_cell	normal	CFTR	African American or Afro-Caribbean	female	dfd2bd052eacaa51b3296fb1fd6db5c3
1050	61	0	ciliated_cell	normal	CFTR	African American or Afro-Caribbean	female	dfd2bd052eacaa51b3296fb1fd6db5c3
1051	61	0	ciliated_cell	normal	CFTR	African American or Afro-Caribbean	female	dfd2bd052eacaa51b3296fb1fd6db5c3
1052	61	0	ciliated_cell	normal	CFTR	African American or Afro-Caribbean	female	dfd2bd052eacaa51b3296fb1fd6db5c3
1053	61	0	ciliated_cell	normal	CFTR	African American or Afro-Caribbean	female	dfd2bd052eacaa51b3296fb1fd6db5c3
1054	61	0	ciliated_cell	normal	CFTR	African American or Afro-Caribbean	female	dfd2bd052eacaa51b3296fb1fd6db5c3
1055	61	0	ciliated_cell	normal	CFTR	African American or Afro-Caribbean	female	dfd2bd052eacaa51b3296fb1fd6db5c3
1056	61	0	ciliated_cell	normal	CFTR	African American or Afro-Caribbean	female	dfd2bd052eacaa51b3296fb1fd6db5c3
1057	61	0	ciliated_cell	normal	CFTR	African American or Afro-Caribbean	female	dfd2bd052eacaa51b3296fb1fd6db5c3
1058	61	0	ciliated_cell	normal	CFTR	African American or Afro-Caribbean	female	dfd2bd052eacaa51b3296fb1fd6db5c3
1059	61	0	ciliated_cell	normal	CFTR	African American or Afro-Caribbean	female	dfd2bd052eacaa51b3296fb1fd6db5c3
1060	61	0	ciliated_cell	normal	CFTR	African American or Afro-Caribbean	female	dfd2bd052eacaa51b3296fb1fd6db5c3
1061	61	0	ciliated_cell	normal	CFTR	African American or Afro-Caribbean	female	dfd2bd052eacaa51b3296fb1fd6db5c3
1062	61	0	ciliated_cell	normal	CFTR	African American or Afro-Caribbean	female	dfd2bd052eacaa51b3296fb1fd6db5c3
1063	61	0	ciliated_cell	normal	CFTR	African American or Afro-Caribbean	female	dfd2bd052eacaa51b3296fb1fd6db5c3
1064	61	0	ciliated_cell	normal	CFTR	African American or Afro-Caribbean	female	dfd2bd052eacaa51b3296fb1fd6db5c3
1065	61	0	ciliated_cell	normal	CFTR	African American or Afro-Caribbean	female	dfd2bd052eacaa51b3296fb1fd6db5c3
1066	61	0	ciliated_cell	normal	CFTR	African American or Afro-Caribbean	female	dfd2bd052eacaa51b3296fb1fd6db5c3
1067	61	0	ciliated_cell	normal	CFTR	African American or Afro-Caribbean	female	dfd2bd052eacaa51b3296fb1fd6db5c3
1068	61	0	ciliated_cell	normal	CFTR	African American or Afro-Caribbean	female	dfd2bd052eacaa51b3296fb1fd6db5c3
1069	61	0	ciliated_cell	normal	CFTR	African American or Afro-Caribbean	female	dfd2bd052eacaa51b3296fb1fd6db5c3
1070	61	0	ciliated_cell	normal	CFTR	African American or Afro-Caribbean	female	dfd2bd052eacaa51b3296fb1fd6db5c3
1071	61	2.40555	ciliated_cell	normal	CFTR	African American or Afro-Caribbean	female	dfd2bd052eacaa51b3296fb1fd6db5c3
1072	61	0	ciliated_cell	normal	CFTR	African American or Afro-Caribbean	female	dfd2bd052eacaa51b3296fb1fd6db5c3
1073	61	0	ciliated_cell	normal	CFTR	African American or Afro-Caribbean	female	dfd2bd052eacaa51b3296fb1fd6db5c3
1074	61	0	ciliated_cell	normal	CFTR	African American or Afro-Caribbean	female	dfd2bd052eacaa51b3296fb1fd6db5c3
1075	61	0	ciliated_cell	normal	CFTR	African American or Afro-Caribbean	female	dfd2bd052eacaa51b3296fb1fd6db5c3
1076	61	0	ciliated_cell	normal	CFTR	African American or Afro-Caribbean	female	dfd2bd052eacaa51b3296fb1fd6db5c3
1077	61	0	ciliated_cell	normal	CFTR	African American or Afro-Caribbean	female	dfd2bd052eacaa51b3296fb1fd6db5c3
1078	61	0	ciliated_cell	normal	CFTR	African American or Afro-Caribbean	female	dfd2bd052eacaa51b3296fb1fd6db5c3
1079	61	0	ciliated_cell	normal	CFTR	African American or Afro-Caribbean	female	dfd2bd052eacaa51b3296fb1fd6db5c3
1080	61	0	ciliated_cell	normal	CFTR	African American or Afro-Caribbean	female	dfd2bd052eacaa51b3296fb1fd6db5c3
1081	61	0	ciliated_cell	normal	CFTR	African American or Afro-Caribbean	female	dfd2bd052eacaa51b3296fb1fd6db5c3
1082	61	0	ciliated_cell	normal	CFTR	African American or Afro-Caribbean	female	dfd2bd052eacaa51b3296fb1fd6db5c3
1083	61	0	ciliated_cell	normal	CFTR	African American or Afro-Caribbean	female	dfd2bd052eacaa51b3296fb1fd6db5c3
1084	61	0	ciliated_cell	normal	CFTR	African American or Afro-Caribbean	female	dfd2bd052eacaa51b3296fb1fd6db5c3
1085	61	0	ciliated_cell	normal	CFTR	African American or Afro-Caribbean	female	dfd2bd052eacaa51b3296fb1fd6db5c3
1086	61	0.588023	ciliated_cell	normal	CFTR	African American or Afro-Caribbean	female	dfd2bd052eacaa51b3296fb1fd6db5c3
1087	61	0	ciliated_cell	normal	CFTR	African American or Afro-Caribbean	female	dfd2bd052eacaa51b3296fb1fd6db5c3
1088	61	0	ciliated_cell	normal	CFTR	African American or Afro-Caribbean	female	dfd2bd052eacaa51b3296fb1fd6db5c3
1089	61	0	ciliated_cell	normal	CFTR	African American or Afro-Caribbean	female	dfd2bd052eacaa51b3296fb1fd6db5c3
1090	61	0	ciliated_cell	normal	CFTR	African American or Afro-Caribbean	female	dfd2bd052eacaa51b3296fb1fd6db5c3
1091	61	0	ciliated_cell	normal	CFTR	African American or Afro-Caribbean	female	dfd2bd052eacaa51b3296fb1fd6db5c3
1092	61	0	ciliated_cell	normal	CFTR	African American or Afro-Caribbean	female	dfd2bd052eacaa51b3296fb1fd6db5c3
1093	61	0	ciliated_cell	normal	CFTR	African American or Afro-Caribbean	female	dfd2bd052eacaa51b3296fb1fd6db5c3
1094	61	0	ciliated_cell	normal	CFTR	African American or Afro-Caribbean	female	dfd2bd052eacaa51b3296fb1fd6db5c3
1095	61	0	ciliated_cell	normal	CFTR	African American or Afro-Caribbean	female	dfd2bd052eacaa51b3296fb1fd6db5c3
1096	61	0	ciliated_cell	normal	CFTR	African American or Afro-Caribbean	female	dfd2bd052eacaa51b3296fb1fd6db5c3
1097	61	0	ciliated_cell	normal	CFTR	African American or Afro-Caribbean	female	dfd2bd052eacaa51b3296fb1fd6db5c3
1098	61	0	ciliated_cell	normal	CFTR	African American or Afro-Caribbean	female	dfd2bd052eacaa51b3296fb1fd6db5c3
1099	61	0	ciliated_cell	normal	CFTR	African American or Afro-Caribbean	female	dfd2bd052eacaa51b3296fb1fd6db5c3
1100	61	0	ciliated_cell	normal	CFTR	African American or Afro-Caribbean	female	dfd2bd052eacaa51b3296fb1fd6db5c3
1101	61	0	ciliated_cell	normal	CFTR	African American or Afro-Caribbean	female	dfd2bd052eacaa51b3296fb1fd6db5c3
1102	61	0	ciliated_cell	normal	CFTR	African American or Afro-Caribbean	female	dfd2bd052eacaa51b3296fb1fd6db5c3
1103	61	0	ciliated_cell	normal	CFTR	African American or Afro-Caribbean	female	dfd2bd052eacaa51b3296fb1fd6db5c3
1104	61	0	ciliated_cell	normal	CFTR	African American or Afro-Caribbean	female	dfd2bd052eacaa51b3296fb1fd6db5c3
1105	61	0	ciliated_cell	normal	CFTR	African American or Afro-Caribbean	female	dfd2bd052eacaa51b3296fb1fd6db5c3
1106	61	0	ciliated_cell	normal	CFTR	African American or Afro-Caribbean	female	dfd2bd052eacaa51b3296fb1fd6db5c3
1107	61	0	ciliated_cell	normal	CFTR	African American or Afro-Caribbean	female	dfd2bd052eacaa51b3296fb1fd6db5c3
1108	61	0	ciliated_cell	normal	CFTR	African American or Afro-Caribbean	female	dfd2bd052eacaa51b3296fb1fd6db5c3
1109	61	0	ciliated_cell	normal	CFTR	African American or Afro-Caribbean	female	dfd2bd052eacaa51b3296fb1fd6db5c3
1110	61	0	ciliated_cell	normal	CFTR	African American or Afro-Caribbean	female	dfd2bd052eacaa51b3296fb1fd6db5c3
1111	61	0	ciliated_cell	normal	CFTR	African American or Afro-Caribbean	female	dfd2bd052eacaa51b3296fb1fd6db5c3
1112	61	0	ciliated_cell	normal	CFTR	African American or Afro-Caribbean	female	dfd2bd052eacaa51b3296fb1fd6db5c3
1113	61	0	ciliated_cell	normal	CFTR	African American or Afro-Caribbean	female	dfd2bd052eacaa51b3296fb1fd6db5c3
1114	61	0	ciliated_cell	normal	CFTR	African American or Afro-Caribbean	female	dfd2bd052eacaa51b3296fb1fd6db5c3
1115	61	0	ciliated_cell	normal	CFTR	African American or Afro-Caribbean	female	dfd2bd052eacaa51b3296fb1fd6db5c3
1116	61	0	ciliated_cell	normal	CFTR	African American or Afro-Caribbean	female	dfd2bd052eacaa51b3296fb1fd6db5c3
1117	61	0	ciliated_cell	normal	CFTR	African American or Afro-Caribbean	female	dfd2bd052eacaa51b3296fb1fd6db5c3
1118	61	0	ciliated_cell	normal	CFTR	African American or Afro-Caribbean	female	dfd2bd052eacaa51b3296fb1fd6db5c3
1119	61	0	ciliated_cell	normal	CFTR	African American or Afro-Caribbean	female	dfd2bd052eacaa51b3296fb1fd6db5c3
1120	61	0	ciliated_cell	normal	CFTR	African American or Afro-Caribbean	female	dfd2bd052eacaa51b3296fb1fd6db5c3
1121	61	0	ciliated_cell	normal	CFTR	African American or Afro-Caribbean	female	dfd2bd052eacaa51b3296fb1fd6db5c3
1122	61	0	ciliated_cell	normal	CFTR	African American or Afro-Caribbean	female	dfd2bd052eacaa51b3296fb1fd6db5c3
1123	61	0	ciliated_cell	normal	CFTR	African American or Afro-Caribbean	female	dfd2bd052eacaa51b3296fb1fd6db5c3
1124	61	12.2884	ciliated_cell	normal	CFTR	African American or Afro-Caribbean	female	dfd2bd052eacaa51b3296fb1fd6db5c3
1125	61	0	ciliated_cell	normal	CFTR	African American or Afro-Caribbean	female	dfd2bd052eacaa51b3296fb1fd6db5c3
1126	61	0	ciliated_cell	normal	CFTR	African American or Afro-Caribbean	female	dfd2bd052eacaa51b3296fb1fd6db5c3
1127	61	0	ciliated_cell	normal	CFTR	African American or Afro-Caribbean	female	dfd2bd052eacaa51b3296fb1fd6db5c3
1128	61	9.65721	ciliated_cell	normal	CFTR	African American or Afro-Caribbean	female	dfd2bd052eacaa51b3296fb1fd6db5c3
1129	61	0	ciliated_cell	normal	CFTR	African American or Afro-Caribbean	female	dfd2bd052eacaa51b3296fb1fd6db5c3
1130	61	0	ciliated_cell	normal	CFTR	African American or Afro-Caribbean	female	dfd2bd052eacaa51b3296fb1fd6db5c3
1131	61	0	ciliated_cell	normal	CFTR	African American or Afro-Caribbean	female	dfd2bd052eacaa51b3296fb1fd6db5c3
1132	61	0	ciliated_cell	normal	CFTR	African American or Afro-Caribbean	female	dfd2bd052eacaa51b3296fb1fd6db5c3
1133	61	0	ciliated_cell	normal	CFTR	African American or Afro-Caribbean	female	dfd2bd052eacaa51b3296fb1fd6db5c3
1134	61	0	ciliated_cell	normal	CFTR	African American or Afro-Caribbean	female	dfd2bd052eacaa51b3296fb1fd6db5c3
1135	61	0	ciliated_cell	normal	CFTR	African American or Afro-Caribbean	female	dfd2bd052eacaa51b3296fb1fd6db5c3
1136	61	0	ciliated_cell	normal	CFTR	African American or Afro-Caribbean	female	dfd2bd052eacaa51b3296fb1fd6db5c3
1137	61	0	ciliated_cell	normal	CFTR	African American or Afro-Caribbean	female	dfd2bd052eacaa51b3296fb1fd6db5c3
1138	61	0	ciliated_cell	normal	CFTR	African American or Afro-Caribbean	female	dfd2bd052eacaa51b3296fb1fd6db5c3
1139	61	0	ciliated_cell	normal	CFTR	African American or Afro-Caribbean	female	dfd2bd052eacaa51b3296fb1fd6db5c3
1140	61	0	ciliated_cell	normal	CFTR	African American or Afro-Caribbean	female	dfd2bd052eacaa51b3296fb1fd6db5c3
1141	61	0	ciliated_cell	normal	CFTR	African American or Afro-Caribbean	female	dfd2bd052eacaa51b3296fb1fd6db5c3
1142	61	0	ciliated_cell	normal	CFTR	African American or Afro-Caribbean	female	dfd2bd052eacaa51b3296fb1fd6db5c3
1143	61	0	ciliated_cell	normal	CFTR	African American or Afro-Caribbean	female	dfd2bd052eacaa51b3296fb1fd6db5c3
1144	61	0	ciliated_cell	normal	CFTR	African American or Afro-Caribbean	female	dfd2bd052eacaa51b3296fb1fd6db5c3
1145	61	0	ciliated_cell	normal	CFTR	African American or Afro-Caribbean	female	dfd2bd052eacaa51b3296fb1fd6db5c3
1146	61	0	ciliated_cell	normal	CFTR	African American or Afro-Caribbean	female	dfd2bd052eacaa51b3296fb1fd6db5c3
1147	61	0	ciliated_cell	normal	CFTR	African American or Afro-Caribbean	female	dfd2bd052eacaa51b3296fb1fd6db5c3
1148	61	0	ciliated_cell	normal	CFTR	African American or Afro-Caribbean	female	dfd2bd052eacaa51b3296fb1fd6db5c3
1149	61	0	ciliated_cell	normal	CFTR	African American or Afro-Caribbean	female	dfd2bd052eacaa51b3296fb1fd6db5c3
1150	61	0	ciliated_cell	normal	CFTR	African American or Afro-Caribbean	female	dfd2bd052eacaa51b3296fb1fd6db5c3
1151	61	0	ciliated_cell	normal	CFTR	African American or Afro-Caribbean	female	fae0200694c530328908d92bc128c463
1152	61	0	ciliated_cell	normal	CFTR	African American or Afro-Caribbean	female	fae0200694c530328908d92bc128c463
1153	61	0	ciliated_cell	normal	CFTR	African American or Afro-Caribbean	female	fae0200694c530328908d92bc128c463
1154	59	0	ciliated_cell	normal	CFTR	European	female	3a798f2ef32b334ae31de40d56efd148
1155	59	0	ciliated_cell	normal	CFTR	European	female	3a798f2ef32b334ae31de40d56efd148
1156	59	0	ciliated_cell	normal	CFTR	European	female	3a798f2ef32b334ae31de40d56efd148
1157	59	2.28305	ciliated_cell	normal	CFTR	European	female	3a798f2ef32b334ae31de40d56efd148
1158	59	0	ciliated_cell	normal	CFTR	European	female	3a798f2ef32b334ae31de40d56efd148
1159	59	0	ciliated_cell	normal	CFTR	European	female	3a798f2ef32b334ae31de40d56efd148
1160	59	0	ciliated_cell	normal	CFTR	European	female	3a798f2ef32b334ae31de40d56efd148
1161	59	0	ciliated_cell	normal	CFTR	European	female	3a798f2ef32b334ae31de40d56efd148
1162	59	0	ciliated_cell	normal	CFTR	European	female	3a798f2ef32b334ae31de40d56efd148
1163	59	0	ciliated_cell	normal	CFTR	European	female	3a798f2ef32b334ae31de40d56efd148
1164	59	0	ciliated_cell	normal	CFTR	European	female	3a798f2ef32b334ae31de40d56efd148
1165	59	0	ciliated_cell	normal	CFTR	European	female	3a798f2ef32b334ae31de40d56efd148
1166	59	0	ciliated_cell	normal	CFTR	European	female	3a798f2ef32b334ae31de40d56efd148
1167	59	0	ciliated_cell	normal	CFTR	European	female	3a798f2ef32b334ae31de40d56efd148
1168	59	0	ciliated_cell	normal	CFTR	European	female	3a798f2ef32b334ae31de40d56efd148
1169	59	0	ciliated_cell	normal	CFTR	European	female	3a798f2ef32b334ae31de40d56efd148
1170	59	0	ciliated_cell	normal	CFTR	European	female	3a798f2ef32b334ae31de40d56efd148
1171	59	0	ciliated_cell	normal	CFTR	European	female	3a798f2ef32b334ae31de40d56efd148
1172	59	0	ciliated_cell	normal	CFTR	European	female	3a798f2ef32b334ae31de40d56efd148
1173	59	0.150475	ciliated_cell	normal	CFTR	European	female	3a798f2ef32b334ae31de40d56efd148
1174	59	0	ciliated_cell	normal	CFTR	European	female	3a798f2ef32b334ae31de40d56efd148
1175	59	0	ciliated_cell	normal	CFTR	European	female	3a798f2ef32b334ae31de40d56efd148
1176	59	0	ciliated_cell	normal	CFTR	European	female	3a798f2ef32b334ae31de40d56efd148
1177	59	0	ciliated_cell	normal	CFTR	European	female	3a798f2ef32b334ae31de40d56efd148
1178	59	0	ciliated_cell	normal	CFTR	European	female	3a798f2ef32b334ae31de40d56efd148
1179	59	0	ciliated_cell	normal	CFTR	European	female	3a798f2ef32b334ae31de40d56efd148
1180	59	0	ciliated_cell	normal	CFTR	European	female	3a798f2ef32b334ae31de40d56efd148
1181	59	0	ciliated_cell	normal	CFTR	European	female	3a798f2ef32b334ae31de40d56efd148
1182	59	0	ciliated_cell	normal	CFTR	European	female	3a798f2ef32b334ae31de40d56efd148
1183	59	0	ciliated_cell	normal	CFTR	European	female	3a798f2ef32b334ae31de40d56efd148
1184	59	0	ciliated_cell	normal	CFTR	European	female	3a798f2ef32b334ae31de40d56efd148
1185	59	0	ciliated_cell	normal	CFTR	European	female	3a798f2ef32b334ae31de40d56efd148
1186	59	0	ciliated_cell	normal	CFTR	European	female	3a798f2ef32b334ae31de40d56efd148
1187	59	0	ciliated_cell	normal	CFTR	European	female	3a798f2ef32b334ae31de40d56efd148
1188	59	0	ciliated_cell	normal	CFTR	European	female	3a798f2ef32b334ae31de40d56efd148
1189	59	0	ciliated_cell	normal	CFTR	European	female	3a798f2ef32b334ae31de40d56efd148
1190	59	0	ciliated_cell	normal	CFTR	European	female	3a798f2ef32b334ae31de40d56efd148
1191	59	0	ciliated_cell	normal	CFTR	European	female	3a798f2ef32b334ae31de40d56efd148
1192	59	0	ciliated_cell	normal	CFTR	European	female	3a798f2ef32b334ae31de40d56efd148
1193	59	0	ciliated_cell	normal	CFTR	European	female	3a798f2ef32b334ae31de40d56efd148
1194	59	0	ciliated_cell	normal	CFTR	European	female	3a798f2ef32b334ae31de40d56efd148
1195	59	0	ciliated_cell	normal	CFTR	European	female	3a798f2ef32b334ae31de40d56efd148
1196	59	0	ciliated_cell	normal	CFTR	European	female	3a798f2ef32b334ae31de40d56efd148
1197	59	0	ciliated_cell	normal	CFTR	European	female	3a798f2ef32b334ae31de40d56efd148
1198	59	0	ciliated_cell	normal	CFTR	European	female	3a798f2ef32b334ae31de40d56efd148
1199	59	0	ciliated_cell	normal	CFTR	European	female	3a798f2ef32b334ae31de40d56efd148
1200	59	0	ciliated_cell	normal	CFTR	European	female	3a798f2ef32b334ae31de40d56efd148
1201	59	0	ciliated_cell	normal	CFTR	European	female	3a798f2ef32b334ae31de40d56efd148
1202	59	4.75873	ciliated_cell	normal	CFTR	European	female	3a798f2ef32b334ae31de40d56efd148
1203	59	0	ciliated_cell	normal	CFTR	European	female	3a798f2ef32b334ae31de40d56efd148
1204	59	0	ciliated_cell	normal	CFTR	European	female	3a798f2ef32b334ae31de40d56efd148
1205	59	0	ciliated_cell	normal	CFTR	European	female	3a798f2ef32b334ae31de40d56efd148
1206	59	0	ciliated_cell	normal	CFTR	European	female	3a798f2ef32b334ae31de40d56efd148
1207	59	0	ciliated_cell	normal	CFTR	European	female	3a798f2ef32b334ae31de40d56efd148
1208	59	0	ciliated_cell	normal	CFTR	European	female	3a798f2ef32b334ae31de40d56efd148
1209	59	0	ciliated_cell	normal	CFTR	European	female	3a798f2ef32b334ae31de40d56efd148
1210	59	0	ciliated_cell	normal	CFTR	European	female	3a798f2ef32b334ae31de40d56efd148
1211	59	0	ciliated_cell	normal	CFTR	European	female	3a798f2ef32b334ae31de40d56efd148
1212	59	0	ciliated_cell	normal	CFTR	European	female	3a798f2ef32b334ae31de40d56efd148
1213	59	0	ciliated_cell	normal	CFTR	European	female	3a798f2ef32b334ae31de40d56efd148
1214	59	0	ciliated_cell	normal	CFTR	European	female	3a798f2ef32b334ae31de40d56efd148
1215	59	0	ciliated_cell	normal	CFTR	European	female	3a798f2ef32b334ae31de40d56efd148
1216	59	0	ciliated_cell	normal	CFTR	European	female	3a798f2ef32b334ae31de40d56efd148
1217	59	0.868874	ciliated_cell	normal	CFTR	European	female	3a798f2ef32b334ae31de40d56efd148
1218	59	0	ciliated_cell	normal	CFTR	European	female	3a798f2ef32b334ae31de40d56efd148
1219	59	0	ciliated_cell	normal	CFTR	European	female	3a798f2ef32b334ae31de40d56efd148
1220	59	0	ciliated_cell	normal	CFTR	European	female	3a798f2ef32b334ae31de40d56efd148
1221	59	0	ciliated_cell	normal	CFTR	European	female	3a798f2ef32b334ae31de40d56efd148
1222	59	0	ciliated_cell	normal	CFTR	European	female	3a798f2ef32b334ae31de40d56efd148
1223	59	0	ciliated_cell	normal	CFTR	European	female	3a798f2ef32b334ae31de40d56efd148
1224	59	0	ciliated_cell	normal	CFTR	European	female	3a798f2ef32b334ae31de40d56efd148
1225	59	0	ciliated_cell	normal	CFTR	European	female	3a798f2ef32b334ae31de40d56efd148
1226	59	0	ciliated_cell	normal	CFTR	European	female	3a798f2ef32b334ae31de40d56efd148
1227	59	0	ciliated_cell	normal	CFTR	European	female	3a798f2ef32b334ae31de40d56efd148
1228	59	0	ciliated_cell	normal	CFTR	European	female	3a798f2ef32b334ae31de40d56efd148
1229	59	0	ciliated_cell	normal	CFTR	European	female	3a798f2ef32b334ae31de40d56efd148
1230	59	0	ciliated_cell	normal	CFTR	European	female	3a798f2ef32b334ae31de40d56efd148
1231	59	0	ciliated_cell	normal	CFTR	European	female	3a798f2ef32b334ae31de40d56efd148
1232	59	0	ciliated_cell	normal	CFTR	European	female	3a798f2ef32b334ae31de40d56efd148
1233	59	0	ciliated_cell	normal	CFTR	European	female	3a798f2ef32b334ae31de40d56efd148
1234	59	0	ciliated_cell	normal	CFTR	European	female	3a798f2ef32b334ae31de40d56efd148
1235	59	0	ciliated_cell	normal	CFTR	European	female	3a798f2ef32b334ae31de40d56efd148
1236	59	0	ciliated_cell	normal	CFTR	European	female	3a798f2ef32b334ae31de40d56efd148
1237	59	0	ciliated_cell	normal	CFTR	European	female	3a798f2ef32b334ae31de40d56efd148
1238	59	0	ciliated_cell	normal	CFTR	European	female	3a798f2ef32b334ae31de40d56efd148
1239	59	0	ciliated_cell	normal	CFTR	European	female	3a798f2ef32b334ae31de40d56efd148
1240	59	0	ciliated_cell	normal	CFTR	European	female	3a798f2ef32b334ae31de40d56efd148
1241	59	0	ciliated_cell	normal	CFTR	European	female	3a798f2ef32b334ae31de40d56efd148
1242	59	0	ciliated_cell	normal	CFTR	European	female	3a798f2ef32b334ae31de40d56efd148
1243	59	0	ciliated_cell	normal	CFTR	European	female	3a798f2ef32b334ae31de40d56efd148
1244	59	0	ciliated_cell	normal	CFTR	European	female	3a798f2ef32b334ae31de40d56efd148
1245	59	0	ciliated_cell	normal	CFTR	European	female	3a798f2ef32b334ae31de40d56efd148
1246	59	0	ciliated_cell	normal	CFTR	European	female	3a798f2ef32b334ae31de40d56efd148
1247	59	0	ciliated_cell	normal	CFTR	European	female	3a798f2ef32b334ae31de40d56efd148
1248	59	0	ciliated_cell	normal	CFTR	European	female	3a798f2ef32b334ae31de40d56efd148
1249	59	0	ciliated_cell	normal	CFTR	European	female	3a798f2ef32b334ae31de40d56efd148
1250	59	2.30693	ciliated_cell	normal	CFTR	European	female	3a798f2ef32b334ae31de40d56efd148
1251	59	0	ciliated_cell	normal	CFTR	European	female	3a798f2ef32b334ae31de40d56efd148
1252	59	0	ciliated_cell	normal	CFTR	European	female	3a798f2ef32b334ae31de40d56efd148
1253	59	0	ciliated_cell	normal	CFTR	European	female	3a798f2ef32b334ae31de40d56efd148
1254	59	0	ciliated_cell	normal	CFTR	European	female	3a798f2ef32b334ae31de40d56efd148
1255	59	0	ciliated_cell	normal	CFTR	European	female	3a798f2ef32b334ae31de40d56efd148
1256	59	0	ciliated_cell	normal	CFTR	European	female	3a798f2ef32b334ae31de40d56efd148
1257	59	0	ciliated_cell	normal	CFTR	European	female	3a798f2ef32b334ae31de40d56efd148
1258	59	0	ciliated_cell	normal	CFTR	European	female	3a798f2ef32b334ae31de40d56efd148
1259	59	0	ciliated_cell	normal	CFTR	European	female	3a798f2ef32b334ae31de40d56efd148
1260	59	0	ciliated_cell	normal	CFTR	European	female	3a798f2ef32b334ae31de40d56efd148
1261	59	0	ciliated_cell	normal	CFTR	European	female	3a798f2ef32b334ae31de40d56efd148
1262	59	0	ciliated_cell	normal	CFTR	European	female	3a798f2ef32b334ae31de40d56efd148
1263	59	0	ciliated_cell	normal	CFTR	European	female	3a798f2ef32b334ae31de40d56efd148
1264	59	0.429937	ciliated_cell	normal	CFTR	European	female	3a798f2ef32b334ae31de40d56efd148
1265	59	2.98641	ciliated_cell	normal	CFTR	European	female	3a798f2ef32b334ae31de40d56efd148
1266	59	0	ciliated_cell	normal	CFTR	European	female	3a798f2ef32b334ae31de40d56efd148
1267	59	0	ciliated_cell	normal	CFTR	European	female	3a798f2ef32b334ae31de40d56efd148
1268	59	0	ciliated_cell	normal	CFTR	European	female	3a798f2ef32b334ae31de40d56efd148
1269	59	0	ciliated_cell	normal	CFTR	European	female	3a798f2ef32b334ae31de40d56efd148
1270	59	0	ciliated_cell	normal	CFTR	European	female	3a798f2ef32b334ae31de40d56efd148
1271	59	0	ciliated_cell	normal	CFTR	European	female	3a798f2ef32b334ae31de40d56efd148
1272	59	0	ciliated_cell	normal	CFTR	European	female	3a798f2ef32b334ae31de40d56efd148
1273	59	0.482238	ciliated_cell	normal	CFTR	European	female	3a798f2ef32b334ae31de40d56efd148
1274	59	0	ciliated_cell	normal	CFTR	European	female	3a798f2ef32b334ae31de40d56efd148
1275	59	0	ciliated_cell	normal	CFTR	European	female	3a798f2ef32b334ae31de40d56efd148
1276	59	0	ciliated_cell	normal	CFTR	European	female	3a798f2ef32b334ae31de40d56efd148
1277	59	0	ciliated_cell	normal	CFTR	European	female	3a798f2ef32b334ae31de40d56efd148
1278	59	0	ciliated_cell	normal	CFTR	European	female	3a798f2ef32b334ae31de40d56efd148
1279	59	1.18231	ciliated_cell	normal	CFTR	European	female	3a798f2ef32b334ae31de40d56efd148
1280	59	0	ciliated_cell	normal	CFTR	European	female	3a798f2ef32b334ae31de40d56efd148
1281	59	0	ciliated_cell	normal	CFTR	European	female	3a798f2ef32b334ae31de40d56efd148
1282	59	0	ciliated_cell	normal	CFTR	European	female	3a798f2ef32b334ae31de40d56efd148
1283	59	0	ciliated_cell	normal	CFTR	European	female	3a798f2ef32b334ae31de40d56efd148
1284	59	0.545256	ciliated_cell	normal	CFTR	European	female	3a798f2ef32b334ae31de40d56efd148
1285	59	0	ciliated_cell	normal	CFTR	European	female	3a798f2ef32b334ae31de40d56efd148
1286	59	0	ciliated_cell	normal	CFTR	European	female	3a798f2ef32b334ae31de40d56efd148
1287	59	0	ciliated_cell	normal	CFTR	European	female	3a798f2ef32b334ae31de40d56efd148
1288	59	0	ciliated_cell	normal	CFTR	European	female	3a798f2ef32b334ae31de40d56efd148
1289	59	0	ciliated_cell	normal	CFTR	European	female	3a798f2ef32b334ae31de40d56efd148
1290	59	1.83691	ciliated_cell	normal	CFTR	European	female	3a798f2ef32b334ae31de40d56efd148
1291	59	0	ciliated_cell	normal	CFTR	European	female	3a798f2ef32b334ae31de40d56efd148
1292	59	0	ciliated_cell	normal	CFTR	European	female	3a798f2ef32b334ae31de40d56efd148
1293	59	0	ciliated_cell	normal	CFTR	European	female	3a798f2ef32b334ae31de40d56efd148
1294	59	0	ciliated_cell	normal	CFTR	European	female	3a798f2ef32b334ae31de40d56efd148
1295	59	0	ciliated_cell	normal	CFTR	European	female	3a798f2ef32b334ae31de40d56efd148
1296	59	0	ciliated_cell	normal	CFTR	European	female	3a798f2ef32b334ae31de40d56efd148
1297	59	0	ciliated_cell	normal	CFTR	European	female	3a798f2ef32b334ae31de40d56efd148
1298	59	0	ciliated_cell	normal	CFTR	European	female	3a798f2ef32b334ae31de40d56efd148
1299	59	0	ciliated_cell	normal	CFTR	European	female	3a798f2ef32b334ae31de40d56efd148
1300	59	0	ciliated_cell	normal	CFTR	European	female	3a798f2ef32b334ae31de40d56efd148
1301	59	0	ciliated_cell	normal	CFTR	European	female	3a798f2ef32b334ae31de40d56efd148
1302	59	0	ciliated_cell	normal	CFTR	European	female	3a798f2ef32b334ae31de40d56efd148
1303	59	0	ciliated_cell	normal	CFTR	European	female	3a798f2ef32b334ae31de40d56efd148
1304	59	0	ciliated_cell	normal	CFTR	European	female	3a798f2ef32b334ae31de40d56efd148
1305	59	0	ciliated_cell	normal	CFTR	European	female	3a798f2ef32b334ae31de40d56efd148
1306	59	0	ciliated_cell	normal	CFTR	European	female	3a798f2ef32b334ae31de40d56efd148
1307	59	0.436097	ciliated_cell	normal	CFTR	European	female	3a798f2ef32b334ae31de40d56efd148
1308	59	0	ciliated_cell	normal	CFTR	European	female	3a798f2ef32b334ae31de40d56efd148
1309	59	0	ciliated_cell	normal	CFTR	European	female	3a798f2ef32b334ae31de40d56efd148
1310	59	0.53088	ciliated_cell	normal	CFTR	European	female	3a798f2ef32b334ae31de40d56efd148
1311	59	0	ciliated_cell	normal	CFTR	European	female	3a798f2ef32b334ae31de40d56efd148
1312	59	0	ciliated_cell	normal	CFTR	European	female	3a798f2ef32b334ae31de40d56efd148
1313	59	0	ciliated_cell	normal	CFTR	European	female	3a798f2ef32b334ae31de40d56efd148
1314	59	0	ciliated_cell	normal	CFTR	European	female	3a798f2ef32b334ae31de40d56efd148
1315	59	0	ciliated_cell	normal	CFTR	European	female	3a798f2ef32b334ae31de40d56efd148
1316	59	0	ciliated_cell	normal	CFTR	European	female	3a798f2ef32b334ae31de40d56efd148
1317	59	0	ciliated_cell	normal	CFTR	European	female	3a798f2ef32b334ae31de40d56efd148
1318	59	0	ciliated_cell	normal	CFTR	European	female	3a798f2ef32b334ae31de40d56efd148
1319	59	0	ciliated_cell	normal	CFTR	European	female	3a798f2ef32b334ae31de40d56efd148
1320	59	0	ciliated_cell	normal	CFTR	European	female	3a798f2ef32b334ae31de40d56efd148
1321	59	0	ciliated_cell	normal	CFTR	European	female	3a798f2ef32b334ae31de40d56efd148
1322	59	0	ciliated_cell	normal	CFTR	European	female	3a798f2ef32b334ae31de40d56efd148
1323	59	0	ciliated_cell	normal	CFTR	European	female	3a798f2ef32b334ae31de40d56efd148
1324	59	0	ciliated_cell	normal	CFTR	European	female	3a798f2ef32b334ae31de40d56efd148
1325	59	0	ciliated_cell	normal	CFTR	European	female	3a798f2ef32b334ae31de40d56efd148
1326	59	0	ciliated_cell	normal	CFTR	European	female	3a798f2ef32b334ae31de40d56efd148
1327	59	0	ciliated_cell	normal	CFTR	European	female	3a798f2ef32b334ae31de40d56efd148
1328	59	0	ciliated_cell	normal	CFTR	European	female	3a798f2ef32b334ae31de40d56efd148
1329	59	0	ciliated_cell	normal	CFTR	European	female	3a798f2ef32b334ae31de40d56efd148
1330	59	0	ciliated_cell	normal	CFTR	European	female	3a798f2ef32b334ae31de40d56efd148
1331	59	0	ciliated_cell	normal	CFTR	European	female	3a798f2ef32b334ae31de40d56efd148
1332	59	0	ciliated_cell	normal	CFTR	European	female	3a798f2ef32b334ae31de40d56efd148
1333	59	0	ciliated_cell	normal	CFTR	European	female	3a798f2ef32b334ae31de40d56efd148
1334	59	5.71101	ciliated_cell	normal	CFTR	European	female	3a798f2ef32b334ae31de40d56efd148
1335	59	0.54006	ciliated_cell	normal	CFTR	European	female	3a798f2ef32b334ae31de40d56efd148
1336	59	1.0254	ciliated_cell	normal	CFTR	European	female	3a798f2ef32b334ae31de40d56efd148
1337	59	1.79249	ciliated_cell	normal	CFTR	European	female	3a798f2ef32b334ae31de40d56efd148
1338	59	0	ciliated_cell	normal	CFTR	European	female	3a798f2ef32b334ae31de40d56efd148
1339	59	0	ciliated_cell	normal	CFTR	European	female	3a798f2ef32b334ae31de40d56efd148
1340	59	0	ciliated_cell	normal	CFTR	European	female	3a798f2ef32b334ae31de40d56efd148
1341	59	0	ciliated_cell	normal	CFTR	European	female	3a798f2ef32b334ae31de40d56efd148
1342	59	0	ciliated_cell	normal	CFTR	European	female	3a798f2ef32b334ae31de40d56efd148
1343	59	0	ciliated_cell	normal	CFTR	European	female	3a798f2ef32b334ae31de40d56efd148
1344	59	0	ciliated_cell	normal	CFTR	European	female	3a798f2ef32b334ae31de40d56efd148
1345	59	0	ciliated_cell	normal	CFTR	European	female	3a798f2ef32b334ae31de40d56efd148
1346	59	0	ciliated_cell	normal	CFTR	European	female	3a798f2ef32b334ae31de40d56efd148
1347	59	0	ciliated_cell	normal	CFTR	European	female	3a798f2ef32b334ae31de40d56efd148
1348	59	0	ciliated_cell	normal	CFTR	European	female	3a798f2ef32b334ae31de40d56efd148
1349	59	0	ciliated_cell	normal	CFTR	European	female	3a798f2ef32b334ae31de40d56efd148
1350	59	1.56149	ciliated_cell	normal	CFTR	European	female	3a798f2ef32b334ae31de40d56efd148
1351	59	0	ciliated_cell	normal	CFTR	European	female	3a798f2ef32b334ae31de40d56efd148
1352	59	0	ciliated_cell	normal	CFTR	European	female	3a798f2ef32b334ae31de40d56efd148
1353	59	0	ciliated_cell	normal	CFTR	European	female	3a798f2ef32b334ae31de40d56efd148
1354	59	0	ciliated_cell	normal	CFTR	European	female	3a798f2ef32b334ae31de40d56efd148
1355	59	0	ciliated_cell	normal	CFTR	European	female	3a798f2ef32b334ae31de40d56efd148
1356	59	0	ciliated_cell	normal	CFTR	European	female	3a798f2ef32b334ae31de40d56efd148
1357	59	0	ciliated_cell	normal	CFTR	European	female	3a798f2ef32b334ae31de40d56efd148
1358	59	0	ciliated_cell	normal	CFTR	European	female	3a798f2ef32b334ae31de40d56efd148
1359	59	0	ciliated_cell	normal	CFTR	European	female	3a798f2ef32b334ae31de40d56efd148
1360	59	0	ciliated_cell	normal	CFTR	European	female	3a798f2ef32b334ae31de40d56efd148
1361	59	0	ciliated_cell	normal	CFTR	European	female	3a798f2ef32b334ae31de40d56efd148
1362	59	0	ciliated_cell	normal	CFTR	European	female	3a798f2ef32b334ae31de40d56efd148
1363	59	0	ciliated_cell	normal	CFTR	European	female	3a798f2ef32b334ae31de40d56efd148
1364	59	0	ciliated_cell	normal	CFTR	European	female	3a798f2ef32b334ae31de40d56efd148
1365	59	0	ciliated_cell	normal	CFTR	European	female	3a798f2ef32b334ae31de40d56efd148
1366	59	0	ciliated_cell	normal	CFTR	European	female	3a798f2ef32b334ae31de40d56efd148
1367	59	0	ciliated_cell	normal	CFTR	European	female	3a798f2ef32b334ae31de40d56efd148
1368	59	0	ciliated_cell	normal	CFTR	European	female	3a798f2ef32b334ae31de40d56efd148
1369	59	0	ciliated_cell	normal	CFTR	European	female	3a798f2ef32b334ae31de40d56efd148
1370	59	0	ciliated_cell	normal	CFTR	European	female	3a798f2ef32b334ae31de40d56efd148
1371	59	0	ciliated_cell	normal	CFTR	European	female	3a798f2ef32b334ae31de40d56efd148
1372	59	0	ciliated_cell	normal	CFTR	European	female	3a798f2ef32b334ae31de40d56efd148
1373	59	0	ciliated_cell	normal	CFTR	European	female	3a798f2ef32b334ae31de40d56efd148
1374	59	0	ciliated_cell	normal	CFTR	European	female	3a798f2ef32b334ae31de40d56efd148
1375	59	0	ciliated_cell	normal	CFTR	European	female	3a798f2ef32b334ae31de40d56efd148
1376	59	0	ciliated_cell	normal	CFTR	European	female	3a798f2ef32b334ae31de40d56efd148
1377	59	0	ciliated_cell	normal	CFTR	European	female	3a798f2ef32b334ae31de40d56efd148
1378	59	0	ciliated_cell	normal	CFTR	European	female	3a798f2ef32b334ae31de40d56efd148
1379	59	0	ciliated_cell	normal	CFTR	European	female	3a798f2ef32b334ae31de40d56efd148
1380	59	0.58677	ciliated_cell	normal	CFTR	European	female	3a798f2ef32b334ae31de40d56efd148
1381	59	0	ciliated_cell	normal	CFTR	European	female	3a798f2ef32b334ae31de40d56efd148
1382	59	0	ciliated_cell	normal	CFTR	European	female	3a798f2ef32b334ae31de40d56efd148
1383	59	0	ciliated_cell	normal	CFTR	European	female	3a798f2ef32b334ae31de40d56efd148
1384	59	0	ciliated_cell	normal	CFTR	European	female	3a798f2ef32b334ae31de40d56efd148
1385	59	0	ciliated_cell	normal	CFTR	European	female	3a798f2ef32b334ae31de40d56efd148
1386	59	0	ciliated_cell	normal	CFTR	European	female	3a798f2ef32b334ae31de40d56efd148
1387	59	0	ciliated_cell	normal	CFTR	European	female	3a798f2ef32b334ae31de40d56efd148
1388	59	0	ciliated_cell	normal	CFTR	European	female	3a798f2ef32b334ae31de40d56efd148
1389	59	0	ciliated_cell	normal	CFTR	European	female	3a798f2ef32b334ae31de40d56efd148
1390	59	0	ciliated_cell	normal	CFTR	European	female	3a798f2ef32b334ae31de40d56efd148
1391	59	0	ciliated_cell	normal	CFTR	European	female	3a798f2ef32b334ae31de40d56efd148
1392	59	0	ciliated_cell	normal	CFTR	European	female	3a798f2ef32b334ae31de40d56efd148
1393	59	0	ciliated_cell	normal	CFTR	European	female	3a798f2ef32b334ae31de40d56efd148
1394	59	0	ciliated_cell	normal	CFTR	European	female	3a798f2ef32b334ae31de40d56efd148
1395	59	0	ciliated_cell	normal	CFTR	European	female	3a798f2ef32b334ae31de40d56efd148
1396	59	0	ciliated_cell	normal	CFTR	European	female	3a798f2ef32b334ae31de40d56efd148
1397	59	0	ciliated_cell	normal	CFTR	European	female	3a798f2ef32b334ae31de40d56efd148
1398	59	0	ciliated_cell	normal	CFTR	European	female	3a798f2ef32b334ae31de40d56efd148
1399	59	0	ciliated_cell	normal	CFTR	European	female	3a798f2ef32b334ae31de40d56efd148
1400	59	0	ciliated_cell	normal	CFTR	European	female	3a798f2ef32b334ae31de40d56efd148
1401	59	0	ciliated_cell	normal	CFTR	European	female	3a798f2ef32b334ae31de40d56efd148
1402	59	0	ciliated_cell	normal	CFTR	European	female	3a798f2ef32b334ae31de40d56efd148
1403	59	0	ciliated_cell	normal	CFTR	European	female	3a798f2ef32b334ae31de40d56efd148
1404	59	0	ciliated_cell	normal	CFTR	European	female	3a798f2ef32b334ae31de40d56efd148
1405	59	0	ciliated_cell	normal	CFTR	European	female	3a798f2ef32b334ae31de40d56efd148
1406	59	0	ciliated_cell	normal	CFTR	European	female	3a798f2ef32b334ae31de40d56efd148
1407	59	0	ciliated_cell	normal	CFTR	European	female	3a798f2ef32b334ae31de40d56efd148
1408	59	0	ciliated_cell	normal	CFTR	European	female	3a798f2ef32b334ae31de40d56efd148
1409	59	0	ciliated_cell	normal	CFTR	European	female	241bd604a166512d14f9ff14d0ec5ab2
1410	59	0	ciliated_cell	normal	CFTR	European	female	241bd604a166512d14f9ff14d0ec5ab2
1411	59	0	ciliated_cell	normal	CFTR	European	female	241bd604a166512d14f9ff14d0ec5ab2
1412	59	0	ciliated_cell	normal	CFTR	European	female	241bd604a166512d14f9ff14d0ec5ab2
1413	59	0	ciliated_cell	normal	CFTR	European	female	241bd604a166512d14f9ff14d0ec5ab2
1414	59	0	ciliated_cell	normal	CFTR	European	female	241bd604a166512d14f9ff14d0ec5ab2
1415	59	0	ciliated_cell	normal	CFTR	European	female	241bd604a166512d14f9ff14d0ec5ab2
1416	59	0	ciliated_cell	normal	CFTR	European	female	241bd604a166512d14f9ff14d0ec5ab2
1417	59	0	ciliated_cell	normal	CFTR	European	female	241bd604a166512d14f9ff14d0ec5ab2
1418	59	0	ciliated_cell	normal	CFTR	European	female	241bd604a166512d14f9ff14d0ec5ab2
1419	59	0	ciliated_cell	normal	CFTR	European	female	241bd604a166512d14f9ff14d0ec5ab2
1420	59	0	ciliated_cell	normal	CFTR	European	female	241bd604a166512d14f9ff14d0ec5ab2
1421	59	0	ciliated_cell	normal	CFTR	European	female	241bd604a166512d14f9ff14d0ec5ab2
1422	59	0	ciliated_cell	normal	CFTR	European	female	241bd604a166512d14f9ff14d0ec5ab2
1423	59	0	ciliated_cell	normal	CFTR	European	female	241bd604a166512d14f9ff14d0ec5ab2
1424	59	0	ciliated_cell	normal	CFTR	European	female	241bd604a166512d14f9ff14d0ec5ab2
1425	59	0	ciliated_cell	normal	CFTR	European	female	241bd604a166512d14f9ff14d0ec5ab2
1426	59	0	ciliated_cell	normal	CFTR	European	female	241bd604a166512d14f9ff14d0ec5ab2
1427	59	0	ciliated_cell	normal	CFTR	European	female	241bd604a166512d14f9ff14d0ec5ab2
1428	59	0	ciliated_cell	normal	CFTR	European	female	241bd604a166512d14f9ff14d0ec5ab2
1429	59	0	ciliated_cell	normal	CFTR	European	female	241bd604a166512d14f9ff14d0ec5ab2
1430	59	0	ciliated_cell	normal	CFTR	European	female	241bd604a166512d14f9ff14d0ec5ab2
1431	59	0	ciliated_cell	normal	CFTR	European	female	241bd604a166512d14f9ff14d0ec5ab2
1432	59	0	ciliated_cell	normal	CFTR	European	female	241bd604a166512d14f9ff14d0ec5ab2
1433	59	0	ciliated_cell	normal	CFTR	European	female	241bd604a166512d14f9ff14d0ec5ab2
1434	59	0	ciliated_cell	normal	CFTR	European	female	241bd604a166512d14f9ff14d0ec5ab2
1435	59	0	ciliated_cell	normal	CFTR	European	female	241bd604a166512d14f9ff14d0ec5ab2
1436	59	0	ciliated_cell	normal	CFTR	European	female	241bd604a166512d14f9ff14d0ec5ab2
1437	59	0	ciliated_cell	normal	CFTR	European	female	241bd604a166512d14f9ff14d0ec5ab2
1438	59	0	ciliated_cell	normal	CFTR	European	female	241bd604a166512d14f9ff14d0ec5ab2
1439	59	0	ciliated_cell	normal	CFTR	European	female	241bd604a166512d14f9ff14d0ec5ab2
1440	59	0	ciliated_cell	normal	CFTR	European	female	241bd604a166512d14f9ff14d0ec5ab2
1441	61	0	ciliated_cell	normal	CFTR	African American or Afro-Caribbean	female	f170a1619a60c7b9f375a4f3947a2aab
1442	61	0	ciliated_cell	normal	CFTR	African American or Afro-Caribbean	female	f170a1619a60c7b9f375a4f3947a2aab
1443	61	0	ciliated_cell	normal	CFTR	African American or Afro-Caribbean	female	f170a1619a60c7b9f375a4f3947a2aab
1444	61	0	ciliated_cell	normal	CFTR	African American or Afro-Caribbean	female	f170a1619a60c7b9f375a4f3947a2aab
1445	61	0	ciliated_cell	normal	CFTR	African American or Afro-Caribbean	female	f170a1619a60c7b9f375a4f3947a2aab
1446	61	0	ciliated_cell	normal	CFTR	African American or Afro-Caribbean	female	f170a1619a60c7b9f375a4f3947a2aab
1447	61	0	ciliated_cell	normal	CFTR	African American or Afro-Caribbean	female	f170a1619a60c7b9f375a4f3947a2aab
1448	61	0	ciliated_cell	normal	CFTR	African American or Afro-Caribbean	female	f170a1619a60c7b9f375a4f3947a2aab
1449	61	0	ciliated_cell	normal	CFTR	African American or Afro-Caribbean	female	f170a1619a60c7b9f375a4f3947a2aab
1450	61	0	ciliated_cell	normal	CFTR	African American or Afro-Caribbean	female	f170a1619a60c7b9f375a4f3947a2aab
1451	61	0	ciliated_cell	normal	CFTR	African American or Afro-Caribbean	female	f170a1619a60c7b9f375a4f3947a2aab
1452	61	0	ciliated_cell	normal	CFTR	African American or Afro-Caribbean	female	f170a1619a60c7b9f375a4f3947a2aab
1453	61	1.78363	ciliated_cell	normal	CFTR	African American or Afro-Caribbean	female	f170a1619a60c7b9f375a4f3947a2aab
1454	61	0	ciliated_cell	normal	CFTR	African American or Afro-Caribbean	female	f170a1619a60c7b9f375a4f3947a2aab
1455	61	0	ciliated_cell	normal	CFTR	African American or Afro-Caribbean	female	f170a1619a60c7b9f375a4f3947a2aab
1456	61	0	ciliated_cell	normal	CFTR	African American or Afro-Caribbean	female	f170a1619a60c7b9f375a4f3947a2aab
1457	61	0	ciliated_cell	normal	CFTR	African American or Afro-Caribbean	female	f170a1619a60c7b9f375a4f3947a2aab
1458	61	0	ciliated_cell	normal	CFTR	African American or Afro-Caribbean	female	f170a1619a60c7b9f375a4f3947a2aab
1459	61	3.03638	ciliated_cell	normal	CFTR	African American or Afro-Caribbean	female	f170a1619a60c7b9f375a4f3947a2aab
1460	61	0	ciliated_cell	normal	CFTR	African American or Afro-Caribbean	female	f170a1619a60c7b9f375a4f3947a2aab
1461	61	0	ciliated_cell	normal	CFTR	African American or Afro-Caribbean	female	f170a1619a60c7b9f375a4f3947a2aab
1462	61	0	ciliated_cell	normal	CFTR	African American or Afro-Caribbean	female	f170a1619a60c7b9f375a4f3947a2aab
1463	61	0	ciliated_cell	normal	CFTR	African American or Afro-Caribbean	female	f170a1619a60c7b9f375a4f3947a2aab
1464	61	0	ciliated_cell	normal	CFTR	African American or Afro-Caribbean	female	f170a1619a60c7b9f375a4f3947a2aab
1465	61	0	ciliated_cell	normal	CFTR	African American or Afro-Caribbean	female	f170a1619a60c7b9f375a4f3947a2aab
1466	61	0	ciliated_cell	normal	CFTR	African American or Afro-Caribbean	female	f170a1619a60c7b9f375a4f3947a2aab
1467	61	0	ciliated_cell	normal	CFTR	African American or Afro-Caribbean	female	f170a1619a60c7b9f375a4f3947a2aab
1468	61	0	ciliated_cell	normal	CFTR	African American or Afro-Caribbean	female	f170a1619a60c7b9f375a4f3947a2aab
1469	61	0	ciliated_cell	normal	CFTR	African American or Afro-Caribbean	female	f170a1619a60c7b9f375a4f3947a2aab
1470	61	0	ciliated_cell	normal	CFTR	African American or Afro-Caribbean	female	f170a1619a60c7b9f375a4f3947a2aab
1471	61	0	ciliated_cell	normal	CFTR	African American or Afro-Caribbean	female	f170a1619a60c7b9f375a4f3947a2aab
1472	61	0	ciliated_cell	normal	CFTR	African American or Afro-Caribbean	female	f170a1619a60c7b9f375a4f3947a2aab
1473	61	0	ciliated_cell	normal	CFTR	African American or Afro-Caribbean	female	f170a1619a60c7b9f375a4f3947a2aab
1474	61	0	ciliated_cell	normal	CFTR	African American or Afro-Caribbean	female	f170a1619a60c7b9f375a4f3947a2aab
1475	61	0	ciliated_cell	normal	CFTR	African American or Afro-Caribbean	female	f170a1619a60c7b9f375a4f3947a2aab
1476	61	0	ciliated_cell	normal	CFTR	African American or Afro-Caribbean	female	f170a1619a60c7b9f375a4f3947a2aab
1477	61	0	ciliated_cell	normal	CFTR	African American or Afro-Caribbean	female	f170a1619a60c7b9f375a4f3947a2aab
1478	61	0	ciliated_cell	normal	CFTR	African American or Afro-Caribbean	female	f170a1619a60c7b9f375a4f3947a2aab
1479	61	0	ciliated_cell	normal	CFTR	African American or Afro-Caribbean	female	f170a1619a60c7b9f375a4f3947a2aab
1480	61	0	ciliated_cell	normal	CFTR	African American or Afro-Caribbean	female	f170a1619a60c7b9f375a4f3947a2aab
1481	61	0	ciliated_cell	normal	CFTR	African American or Afro-Caribbean	female	f170a1619a60c7b9f375a4f3947a2aab
1482	61	0	ciliated_cell	normal	CFTR	African American or Afro-Caribbean	female	f170a1619a60c7b9f375a4f3947a2aab
1483	61	0	ciliated_cell	normal	CFTR	African American or Afro-Caribbean	female	f170a1619a60c7b9f375a4f3947a2aab
1484	61	0	ciliated_cell	normal	CFTR	African American or Afro-Caribbean	female	f170a1619a60c7b9f375a4f3947a2aab
1485	61	0	ciliated_cell	normal	CFTR	African American or Afro-Caribbean	female	f170a1619a60c7b9f375a4f3947a2aab
1486	61	0	ciliated_cell	normal	CFTR	African American or Afro-Caribbean	female	f170a1619a60c7b9f375a4f3947a2aab
1487	61	0	ciliated_cell	normal	CFTR	African American or Afro-Caribbean	female	f170a1619a60c7b9f375a4f3947a2aab
1488	61	0	ciliated_cell	normal	CFTR	African American or Afro-Caribbean	female	f170a1619a60c7b9f375a4f3947a2aab
1489	61	0	ciliated_cell	normal	CFTR	African American or Afro-Caribbean	female	f170a1619a60c7b9f375a4f3947a2aab
1490	61	0	ciliated_cell	normal	CFTR	African American or Afro-Caribbean	female	f170a1619a60c7b9f375a4f3947a2aab
1491	61	0	ciliated_cell	normal	CFTR	African American or Afro-Caribbean	female	f170a1619a60c7b9f375a4f3947a2aab
1492	61	0	ciliated_cell	normal	CFTR	African American or Afro-Caribbean	female	f170a1619a60c7b9f375a4f3947a2aab
1493	61	0	ciliated_cell	normal	CFTR	African American or Afro-Caribbean	female	f170a1619a60c7b9f375a4f3947a2aab
1494	61	0	ciliated_cell	normal	CFTR	African American or Afro-Caribbean	female	f170a1619a60c7b9f375a4f3947a2aab
1495	61	0	ciliated_cell	normal	CFTR	African American or Afro-Caribbean	female	f170a1619a60c7b9f375a4f3947a2aab
1496	61	0	ciliated_cell	normal	CFTR	African American or Afro-Caribbean	female	f170a1619a60c7b9f375a4f3947a2aab
1497	61	0	ciliated_cell	normal	CFTR	African American or Afro-Caribbean	female	f170a1619a60c7b9f375a4f3947a2aab
1498	61	0	ciliated_cell	normal	CFTR	African American or Afro-Caribbean	female	f170a1619a60c7b9f375a4f3947a2aab
1499	61	0	ciliated_cell	normal	CFTR	African American or Afro-Caribbean	female	f170a1619a60c7b9f375a4f3947a2aab
1500	61	0	ciliated_cell	normal	CFTR	African American or Afro-Caribbean	female	f170a1619a60c7b9f375a4f3947a2aab
1501	61	0	ciliated_cell	normal	CFTR	African American or Afro-Caribbean	female	f170a1619a60c7b9f375a4f3947a2aab
1502	61	0	ciliated_cell	normal	CFTR	African American or Afro-Caribbean	female	f170a1619a60c7b9f375a4f3947a2aab
1503	61	0	ciliated_cell	normal	CFTR	African American or Afro-Caribbean	female	f170a1619a60c7b9f375a4f3947a2aab
1504	61	0	ciliated_cell	normal	CFTR	African American or Afro-Caribbean	female	f170a1619a60c7b9f375a4f3947a2aab
1505	61	0	ciliated_cell	normal	CFTR	African American or Afro-Caribbean	female	f170a1619a60c7b9f375a4f3947a2aab
1506	61	0	ciliated_cell	normal	CFTR	African American or Afro-Caribbean	female	f170a1619a60c7b9f375a4f3947a2aab
1507	61	0	ciliated_cell	normal	CFTR	African American or Afro-Caribbean	female	f170a1619a60c7b9f375a4f3947a2aab
1508	61	0	ciliated_cell	normal	CFTR	African American or Afro-Caribbean	female	f170a1619a60c7b9f375a4f3947a2aab
1509	61	0	ciliated_cell	normal	CFTR	African American or Afro-Caribbean	female	f170a1619a60c7b9f375a4f3947a2aab
1510	61	0	ciliated_cell	normal	CFTR	African American or Afro-Caribbean	female	f170a1619a60c7b9f375a4f3947a2aab
1511	61	0	ciliated_cell	normal	CFTR	African American or Afro-Caribbean	female	f170a1619a60c7b9f375a4f3947a2aab
1512	61	0	ciliated_cell	normal	CFTR	African American or Afro-Caribbean	female	f170a1619a60c7b9f375a4f3947a2aab
1513	61	0	ciliated_cell	normal	CFTR	African American or Afro-Caribbean	female	f170a1619a60c7b9f375a4f3947a2aab
1514	61	0	ciliated_cell	normal	CFTR	African American or Afro-Caribbean	female	f170a1619a60c7b9f375a4f3947a2aab
1515	61	0	ciliated_cell	normal	CFTR	African American or Afro-Caribbean	female	f170a1619a60c7b9f375a4f3947a2aab
1516	61	0	ciliated_cell	normal	CFTR	African American or Afro-Caribbean	female	f170a1619a60c7b9f375a4f3947a2aab
1517	61	0	ciliated_cell	normal	CFTR	African American or Afro-Caribbean	female	f170a1619a60c7b9f375a4f3947a2aab
1518	61	0	ciliated_cell	normal	CFTR	African American or Afro-Caribbean	female	f170a1619a60c7b9f375a4f3947a2aab
1519	61	0	ciliated_cell	normal	CFTR	African American or Afro-Caribbean	female	f170a1619a60c7b9f375a4f3947a2aab
1520	61	0	ciliated_cell	normal	CFTR	African American or Afro-Caribbean	female	f170a1619a60c7b9f375a4f3947a2aab
1521	61	0	ciliated_cell	normal	CFTR	African American or Afro-Caribbean	female	f170a1619a60c7b9f375a4f3947a2aab
1522	61	0	ciliated_cell	normal	CFTR	African American or Afro-Caribbean	female	f170a1619a60c7b9f375a4f3947a2aab
1523	61	0	ciliated_cell	normal	CFTR	African American or Afro-Caribbean	female	f170a1619a60c7b9f375a4f3947a2aab
1524	61	0	ciliated_cell	normal	CFTR	African American or Afro-Caribbean	female	f170a1619a60c7b9f375a4f3947a2aab
1525	61	0	ciliated_cell	normal	CFTR	African American or Afro-Caribbean	female	f170a1619a60c7b9f375a4f3947a2aab
1526	61	2.13478	ciliated_cell	normal	CFTR	African American or Afro-Caribbean	female	f170a1619a60c7b9f375a4f3947a2aab
1527	61	0	ciliated_cell	normal	CFTR	African American or Afro-Caribbean	female	f170a1619a60c7b9f375a4f3947a2aab
1528	61	0	ciliated_cell	normal	CFTR	African American or Afro-Caribbean	female	f170a1619a60c7b9f375a4f3947a2aab
1529	61	0	ciliated_cell	normal	CFTR	African American or Afro-Caribbean	female	f170a1619a60c7b9f375a4f3947a2aab
1530	61	0	ciliated_cell	normal	CFTR	African American or Afro-Caribbean	female	f170a1619a60c7b9f375a4f3947a2aab
1531	61	0	ciliated_cell	normal	CFTR	African American or Afro-Caribbean	female	f170a1619a60c7b9f375a4f3947a2aab
1532	61	0	ciliated_cell	normal	CFTR	African American or Afro-Caribbean	female	f170a1619a60c7b9f375a4f3947a2aab
1533	61	0	ciliated_cell	normal	CFTR	African American or Afro-Caribbean	female	f170a1619a60c7b9f375a4f3947a2aab
1534	61	0	ciliated_cell	normal	CFTR	African American or Afro-Caribbean	female	f170a1619a60c7b9f375a4f3947a2aab
1535	61	0	ciliated_cell	normal	CFTR	African American or Afro-Caribbean	female	f170a1619a60c7b9f375a4f3947a2aab
1536	61	0	ciliated_cell	normal	CFTR	African American or Afro-Caribbean	female	f170a1619a60c7b9f375a4f3947a2aab
1537	61	0	ciliated_cell	normal	CFTR	African American or Afro-Caribbean	female	f170a1619a60c7b9f375a4f3947a2aab
1538	61	0	ciliated_cell	normal	CFTR	African American or Afro-Caribbean	female	f170a1619a60c7b9f375a4f3947a2aab
1539	61	0	ciliated_cell	normal	CFTR	African American or Afro-Caribbean	female	f170a1619a60c7b9f375a4f3947a2aab
1540	61	0	ciliated_cell	normal	CFTR	African American or Afro-Caribbean	female	f170a1619a60c7b9f375a4f3947a2aab
1541	61	0	ciliated_cell	normal	CFTR	African American or Afro-Caribbean	female	f170a1619a60c7b9f375a4f3947a2aab
1542	61	0	ciliated_cell	normal	CFTR	African American or Afro-Caribbean	female	f170a1619a60c7b9f375a4f3947a2aab
1543	61	0	ciliated_cell	normal	CFTR	African American or Afro-Caribbean	female	f170a1619a60c7b9f375a4f3947a2aab
1544	61	0	ciliated_cell	normal	CFTR	African American or Afro-Caribbean	female	f170a1619a60c7b9f375a4f3947a2aab
1545	61	0	ciliated_cell	normal	CFTR	African American or Afro-Caribbean	female	f170a1619a60c7b9f375a4f3947a2aab
1546	61	0	ciliated_cell	normal	CFTR	African American or Afro-Caribbean	female	f170a1619a60c7b9f375a4f3947a2aab
1547	61	0	ciliated_cell	normal	CFTR	African American or Afro-Caribbean	female	f170a1619a60c7b9f375a4f3947a2aab
1548	61	0	ciliated_cell	normal	CFTR	African American or Afro-Caribbean	female	f170a1619a60c7b9f375a4f3947a2aab
1549	61	0	ciliated_cell	normal	CFTR	African American or Afro-Caribbean	female	f170a1619a60c7b9f375a4f3947a2aab
1550	61	0	ciliated_cell	normal	CFTR	African American or Afro-Caribbean	female	f170a1619a60c7b9f375a4f3947a2aab
1551	61	0	ciliated_cell	normal	CFTR	African American or Afro-Caribbean	female	f170a1619a60c7b9f375a4f3947a2aab
1552	61	0	ciliated_cell	normal	CFTR	African American or Afro-Caribbean	female	f170a1619a60c7b9f375a4f3947a2aab
1553	61	0	ciliated_cell	normal	CFTR	African American or Afro-Caribbean	female	f170a1619a60c7b9f375a4f3947a2aab
1554	61	0	ciliated_cell	normal	CFTR	African American or Afro-Caribbean	female	f170a1619a60c7b9f375a4f3947a2aab
1555	61	0	ciliated_cell	normal	CFTR	African American or Afro-Caribbean	female	f170a1619a60c7b9f375a4f3947a2aab
1556	61	0	ciliated_cell	normal	CFTR	African American or Afro-Caribbean	female	f170a1619a60c7b9f375a4f3947a2aab
1557	61	0	ciliated_cell	normal	CFTR	African American or Afro-Caribbean	female	f170a1619a60c7b9f375a4f3947a2aab
1558	61	0	ciliated_cell	normal	CFTR	African American or Afro-Caribbean	female	f170a1619a60c7b9f375a4f3947a2aab
1559	61	0	ciliated_cell	normal	CFTR	African American or Afro-Caribbean	female	f170a1619a60c7b9f375a4f3947a2aab
1560	61	0	ciliated_cell	normal	CFTR	African American or Afro-Caribbean	female	f170a1619a60c7b9f375a4f3947a2aab
1561	61	0	ciliated_cell	normal	CFTR	African American or Afro-Caribbean	female	f170a1619a60c7b9f375a4f3947a2aab
1562	61	0	ciliated_cell	normal	CFTR	African American or Afro-Caribbean	female	f170a1619a60c7b9f375a4f3947a2aab
1563	61	0	ciliated_cell	normal	CFTR	African American or Afro-Caribbean	female	f170a1619a60c7b9f375a4f3947a2aab
1564	61	0	ciliated_cell	normal	CFTR	African American or Afro-Caribbean	female	f170a1619a60c7b9f375a4f3947a2aab
1565	61	0	ciliated_cell	normal	CFTR	African American or Afro-Caribbean	female	f170a1619a60c7b9f375a4f3947a2aab
1566	61	0	ciliated_cell	normal	CFTR	African American or Afro-Caribbean	female	f170a1619a60c7b9f375a4f3947a2aab
1567	61	0	ciliated_cell	normal	CFTR	African American or Afro-Caribbean	female	f170a1619a60c7b9f375a4f3947a2aab
1568	61	1.65204	ciliated_cell	normal	CFTR	African American or Afro-Caribbean	female	f170a1619a60c7b9f375a4f3947a2aab
1569	61	0	ciliated_cell	normal	CFTR	African American or Afro-Caribbean	female	f170a1619a60c7b9f375a4f3947a2aab
1570	61	0	ciliated_cell	normal	CFTR	African American or Afro-Caribbean	female	f170a1619a60c7b9f375a4f3947a2aab
1571	61	0	ciliated_cell	normal	CFTR	African American or Afro-Caribbean	female	f170a1619a60c7b9f375a4f3947a2aab
1572	61	0	ciliated_cell	normal	CFTR	African American or Afro-Caribbean	female	f170a1619a60c7b9f375a4f3947a2aab
1573	61	0	ciliated_cell	normal	CFTR	African American or Afro-Caribbean	female	f170a1619a60c7b9f375a4f3947a2aab
1574	61	0	ciliated_cell	normal	CFTR	African American or Afro-Caribbean	female	f170a1619a60c7b9f375a4f3947a2aab
1575	61	0	ciliated_cell	normal	CFTR	African American or Afro-Caribbean	female	f170a1619a60c7b9f375a4f3947a2aab
1576	61	0	ciliated_cell	normal	CFTR	African American or Afro-Caribbean	female	f170a1619a60c7b9f375a4f3947a2aab
1577	61	0	ciliated_cell	normal	CFTR	African American or Afro-Caribbean	female	f170a1619a60c7b9f375a4f3947a2aab
1578	61	0	ciliated_cell	normal	CFTR	African American or Afro-Caribbean	female	f170a1619a60c7b9f375a4f3947a2aab
1579	61	0	ciliated_cell	normal	CFTR	African American or Afro-Caribbean	female	f170a1619a60c7b9f375a4f3947a2aab
1580	61	0	ciliated_cell	normal	CFTR	African American or Afro-Caribbean	female	f170a1619a60c7b9f375a4f3947a2aab
1581	61	0	ciliated_cell	normal	CFTR	African American or Afro-Caribbean	female	f170a1619a60c7b9f375a4f3947a2aab
1582	61	0	ciliated_cell	normal	CFTR	African American or Afro-Caribbean	female	f170a1619a60c7b9f375a4f3947a2aab
1583	61	0	ciliated_cell	normal	CFTR	African American or Afro-Caribbean	female	f170a1619a60c7b9f375a4f3947a2aab
1584	61	0	ciliated_cell	normal	CFTR	African American or Afro-Caribbean	female	f170a1619a60c7b9f375a4f3947a2aab
1585	61	0	ciliated_cell	normal	CFTR	African American or Afro-Caribbean	female	f170a1619a60c7b9f375a4f3947a2aab
1586	61	0	ciliated_cell	normal	CFTR	African American or Afro-Caribbean	female	f170a1619a60c7b9f375a4f3947a2aab
1587	61	0	ciliated_cell	normal	CFTR	African American or Afro-Caribbean	female	f170a1619a60c7b9f375a4f3947a2aab
1588	61	0	ciliated_cell	normal	CFTR	African American or Afro-Caribbean	female	f170a1619a60c7b9f375a4f3947a2aab
1589	61	0	ciliated_cell	normal	CFTR	African American or Afro-Caribbean	female	f170a1619a60c7b9f375a4f3947a2aab
1590	61	1.29815	ciliated_cell	normal	CFTR	African American or Afro-Caribbean	female	f170a1619a60c7b9f375a4f3947a2aab
1591	61	0	ciliated_cell	normal	CFTR	African American or Afro-Caribbean	female	f170a1619a60c7b9f375a4f3947a2aab
1592	61	0	ciliated_cell	normal	CFTR	African American or Afro-Caribbean	female	f170a1619a60c7b9f375a4f3947a2aab
1593	61	0	ciliated_cell	normal	CFTR	African American or Afro-Caribbean	female	f170a1619a60c7b9f375a4f3947a2aab
1594	61	0	ciliated_cell	normal	CFTR	African American or Afro-Caribbean	female	f170a1619a60c7b9f375a4f3947a2aab
1595	61	0	ciliated_cell	normal	CFTR	African American or Afro-Caribbean	female	f170a1619a60c7b9f375a4f3947a2aab
1596	61	0	ciliated_cell	normal	CFTR	African American or Afro-Caribbean	female	f170a1619a60c7b9f375a4f3947a2aab
1597	61	0	ciliated_cell	normal	CFTR	African American or Afro-Caribbean	female	f170a1619a60c7b9f375a4f3947a2aab
1598	61	0	ciliated_cell	normal	CFTR	African American or Afro-Caribbean	female	f170a1619a60c7b9f375a4f3947a2aab
1599	61	0	ciliated_cell	normal	CFTR	African American or Afro-Caribbean	female	f170a1619a60c7b9f375a4f3947a2aab
1600	61	1.35055	ciliated_cell	normal	CFTR	African American or Afro-Caribbean	female	f170a1619a60c7b9f375a4f3947a2aab
1601	61	0	ciliated_cell	normal	CFTR	African American or Afro-Caribbean	female	f170a1619a60c7b9f375a4f3947a2aab
1602	61	0	ciliated_cell	normal	CFTR	African American or Afro-Caribbean	female	f170a1619a60c7b9f375a4f3947a2aab
1603	61	0	ciliated_cell	normal	CFTR	African American or Afro-Caribbean	female	f170a1619a60c7b9f375a4f3947a2aab
1604	61	0	ciliated_cell	normal	CFTR	African American or Afro-Caribbean	female	f170a1619a60c7b9f375a4f3947a2aab
1605	61	0	ciliated_cell	normal	CFTR	African American or Afro-Caribbean	female	f170a1619a60c7b9f375a4f3947a2aab
1606	61	0	ciliated_cell	normal	CFTR	African American or Afro-Caribbean	female	f170a1619a60c7b9f375a4f3947a2aab
1607	61	0	ciliated_cell	normal	CFTR	African American or Afro-Caribbean	female	f170a1619a60c7b9f375a4f3947a2aab
1608	61	0	ciliated_cell	normal	CFTR	African American or Afro-Caribbean	female	f170a1619a60c7b9f375a4f3947a2aab
1609	61	0	ciliated_cell	normal	CFTR	African American or Afro-Caribbean	female	f170a1619a60c7b9f375a4f3947a2aab
1610	61	0	ciliated_cell	normal	CFTR	African American or Afro-Caribbean	female	f170a1619a60c7b9f375a4f3947a2aab
1611	61	0	ciliated_cell	normal	CFTR	African American or Afro-Caribbean	female	f170a1619a60c7b9f375a4f3947a2aab
1612	61	0	ciliated_cell	normal	CFTR	African American or Afro-Caribbean	female	f170a1619a60c7b9f375a4f3947a2aab
1613	61	0	ciliated_cell	normal	CFTR	African American or Afro-Caribbean	female	f170a1619a60c7b9f375a4f3947a2aab
1614	61	0	ciliated_cell	normal	CFTR	African American or Afro-Caribbean	female	f170a1619a60c7b9f375a4f3947a2aab
1615	61	0	ciliated_cell	normal	CFTR	African American or Afro-Caribbean	female	f170a1619a60c7b9f375a4f3947a2aab
1616	61	0	ciliated_cell	normal	CFTR	African American or Afro-Caribbean	female	f170a1619a60c7b9f375a4f3947a2aab
1617	61	0	ciliated_cell	normal	CFTR	African American or Afro-Caribbean	female	f170a1619a60c7b9f375a4f3947a2aab
1618	61	0	ciliated_cell	normal	CFTR	African American or Afro-Caribbean	female	f170a1619a60c7b9f375a4f3947a2aab
1619	61	0	ciliated_cell	normal	CFTR	African American or Afro-Caribbean	female	f170a1619a60c7b9f375a4f3947a2aab
1620	61	0	ciliated_cell	normal	CFTR	African American or Afro-Caribbean	female	f170a1619a60c7b9f375a4f3947a2aab
1621	61	0	ciliated_cell	normal	CFTR	African American or Afro-Caribbean	female	f170a1619a60c7b9f375a4f3947a2aab
1622	61	0	ciliated_cell	normal	CFTR	African American or Afro-Caribbean	female	f170a1619a60c7b9f375a4f3947a2aab
1623	61	0	ciliated_cell	normal	CFTR	African American or Afro-Caribbean	female	f170a1619a60c7b9f375a4f3947a2aab
1624	61	0	ciliated_cell	normal	CFTR	African American or Afro-Caribbean	female	f170a1619a60c7b9f375a4f3947a2aab
1625	61	0	ciliated_cell	normal	CFTR	African American or Afro-Caribbean	female	f170a1619a60c7b9f375a4f3947a2aab
1626	61	0	ciliated_cell	normal	CFTR	African American or Afro-Caribbean	female	f170a1619a60c7b9f375a4f3947a2aab
1627	61	0	ciliated_cell	normal	CFTR	African American or Afro-Caribbean	female	f170a1619a60c7b9f375a4f3947a2aab
1628	61	0	ciliated_cell	normal	CFTR	African American or Afro-Caribbean	female	f170a1619a60c7b9f375a4f3947a2aab
1629	61	0	ciliated_cell	normal	CFTR	African American or Afro-Caribbean	female	f170a1619a60c7b9f375a4f3947a2aab
1630	61	0	ciliated_cell	normal	CFTR	African American or Afro-Caribbean	female	f170a1619a60c7b9f375a4f3947a2aab
1631	61	0	ciliated_cell	normal	CFTR	African American or Afro-Caribbean	female	f170a1619a60c7b9f375a4f3947a2aab
1632	61	0	ciliated_cell	normal	CFTR	African American or Afro-Caribbean	female	f170a1619a60c7b9f375a4f3947a2aab
1633	61	0	ciliated_cell	normal	CFTR	African American or Afro-Caribbean	female	f170a1619a60c7b9f375a4f3947a2aab
1634	61	4.11832	ciliated_cell	normal	CFTR	African American or Afro-Caribbean	female	f170a1619a60c7b9f375a4f3947a2aab
1635	61	0	ciliated_cell	normal	CFTR	African American or Afro-Caribbean	female	f170a1619a60c7b9f375a4f3947a2aab
1636	61	0	ciliated_cell	normal	CFTR	African American or Afro-Caribbean	female	f170a1619a60c7b9f375a4f3947a2aab
1637	61	0	ciliated_cell	normal	CFTR	African American or Afro-Caribbean	female	f170a1619a60c7b9f375a4f3947a2aab
1638	61	0	ciliated_cell	normal	CFTR	African American or Afro-Caribbean	female	f170a1619a60c7b9f375a4f3947a2aab
1639	61	0	ciliated_cell	normal	CFTR	African American or Afro-Caribbean	female	f170a1619a60c7b9f375a4f3947a2aab
1640	61	0	ciliated_cell	normal	CFTR	African American or Afro-Caribbean	female	f170a1619a60c7b9f375a4f3947a2aab
1641	61	0	ciliated_cell	normal	CFTR	African American or Afro-Caribbean	female	f170a1619a60c7b9f375a4f3947a2aab
1642	61	0	ciliated_cell	normal	CFTR	African American or Afro-Caribbean	female	f170a1619a60c7b9f375a4f3947a2aab
1643	61	0	ciliated_cell	normal	CFTR	African American or Afro-Caribbean	female	f170a1619a60c7b9f375a4f3947a2aab
1644	61	0	ciliated_cell	normal	CFTR	African American or Afro-Caribbean	female	f170a1619a60c7b9f375a4f3947a2aab
1645	61	0	ciliated_cell	normal	CFTR	African American or Afro-Caribbean	female	f170a1619a60c7b9f375a4f3947a2aab
1646	61	0	ciliated_cell	normal	CFTR	African American or Afro-Caribbean	female	f170a1619a60c7b9f375a4f3947a2aab
1647	61	0	ciliated_cell	normal	CFTR	African American or Afro-Caribbean	female	f170a1619a60c7b9f375a4f3947a2aab
1648	61	0	ciliated_cell	normal	CFTR	African American or Afro-Caribbean	female	f170a1619a60c7b9f375a4f3947a2aab
1649	61	0	ciliated_cell	normal	CFTR	African American or Afro-Caribbean	female	f170a1619a60c7b9f375a4f3947a2aab
1650	61	0	ciliated_cell	normal	CFTR	African American or Afro-Caribbean	female	f170a1619a60c7b9f375a4f3947a2aab
1651	61	0	ciliated_cell	normal	CFTR	African American or Afro-Caribbean	female	f170a1619a60c7b9f375a4f3947a2aab
1652	61	0	ciliated_cell	normal	CFTR	African American or Afro-Caribbean	female	f170a1619a60c7b9f375a4f3947a2aab
1653	61	0	ciliated_cell	normal	CFTR	African American or Afro-Caribbean	female	f170a1619a60c7b9f375a4f3947a2aab
1654	61	0	ciliated_cell	normal	CFTR	African American or Afro-Caribbean	female	f170a1619a60c7b9f375a4f3947a2aab
1655	61	0	ciliated_cell	normal	CFTR	African American or Afro-Caribbean	female	f170a1619a60c7b9f375a4f3947a2aab
1656	61	0	ciliated_cell	normal	CFTR	African American or Afro-Caribbean	female	f170a1619a60c7b9f375a4f3947a2aab
1657	61	0	ciliated_cell	normal	CFTR	African American or Afro-Caribbean	female	f170a1619a60c7b9f375a4f3947a2aab
1658	61	0	ciliated_cell	normal	CFTR	African American or Afro-Caribbean	female	f170a1619a60c7b9f375a4f3947a2aab
1659	61	0	ciliated_cell	normal	CFTR	African American or Afro-Caribbean	female	f170a1619a60c7b9f375a4f3947a2aab
1660	61	0	ciliated_cell	normal	CFTR	African American or Afro-Caribbean	female	f170a1619a60c7b9f375a4f3947a2aab
1661	61	0	ciliated_cell	normal	CFTR	African American or Afro-Caribbean	female	f170a1619a60c7b9f375a4f3947a2aab
1662	61	0	ciliated_cell	normal	CFTR	African American or Afro-Caribbean	female	f170a1619a60c7b9f375a4f3947a2aab
1663	61	0	ciliated_cell	normal	CFTR	African American or Afro-Caribbean	female	f170a1619a60c7b9f375a4f3947a2aab
1664	61	0	ciliated_cell	normal	CFTR	African American or Afro-Caribbean	female	f170a1619a60c7b9f375a4f3947a2aab
1665	61	0	ciliated_cell	normal	CFTR	African American or Afro-Caribbean	female	f170a1619a60c7b9f375a4f3947a2aab
1666	61	0	ciliated_cell	normal	CFTR	African American or Afro-Caribbean	female	f170a1619a60c7b9f375a4f3947a2aab
1667	61	0	ciliated_cell	normal	CFTR	African American or Afro-Caribbean	female	f170a1619a60c7b9f375a4f3947a2aab
1668	61	0	ciliated_cell	normal	CFTR	African American or Afro-Caribbean	female	f170a1619a60c7b9f375a4f3947a2aab
1669	61	0	ciliated_cell	normal	CFTR	African American or Afro-Caribbean	female	f170a1619a60c7b9f375a4f3947a2aab
1670	61	0	ciliated_cell	normal	CFTR	African American or Afro-Caribbean	female	f170a1619a60c7b9f375a4f3947a2aab
1671	61	0	ciliated_cell	normal	CFTR	African American or Afro-Caribbean	female	f170a1619a60c7b9f375a4f3947a2aab
1672	61	0	ciliated_cell	normal	CFTR	African American or Afro-Caribbean	female	f170a1619a60c7b9f375a4f3947a2aab
1673	61	2.40555	ciliated_cell	normal	CFTR	African American or Afro-Caribbean	female	f170a1619a60c7b9f375a4f3947a2aab
1674	61	0	ciliated_cell	normal	CFTR	African American or Afro-Caribbean	female	f170a1619a60c7b9f375a4f3947a2aab
1675	61	0	ciliated_cell	normal	CFTR	African American or Afro-Caribbean	female	f170a1619a60c7b9f375a4f3947a2aab
1676	61	0	ciliated_cell	normal	CFTR	African American or Afro-Caribbean	female	f170a1619a60c7b9f375a4f3947a2aab
1677	61	0	ciliated_cell	normal	CFTR	African American or Afro-Caribbean	female	f170a1619a60c7b9f375a4f3947a2aab
1678	61	0	ciliated_cell	normal	CFTR	African American or Afro-Caribbean	female	f170a1619a60c7b9f375a4f3947a2aab
1679	61	0	ciliated_cell	normal	CFTR	African American or Afro-Caribbean	female	f170a1619a60c7b9f375a4f3947a2aab
1680	61	0	ciliated_cell	normal	CFTR	African American or Afro-Caribbean	female	f170a1619a60c7b9f375a4f3947a2aab
1681	61	0	ciliated_cell	normal	CFTR	African American or Afro-Caribbean	female	f170a1619a60c7b9f375a4f3947a2aab
1682	61	0	ciliated_cell	normal	CFTR	African American or Afro-Caribbean	female	f170a1619a60c7b9f375a4f3947a2aab
1683	61	0	ciliated_cell	normal	CFTR	African American or Afro-Caribbean	female	f170a1619a60c7b9f375a4f3947a2aab
1684	61	0	ciliated_cell	normal	CFTR	African American or Afro-Caribbean	female	f170a1619a60c7b9f375a4f3947a2aab
1685	61	0	ciliated_cell	normal	CFTR	African American or Afro-Caribbean	female	f170a1619a60c7b9f375a4f3947a2aab
1686	61	0	ciliated_cell	normal	CFTR	African American or Afro-Caribbean	female	f170a1619a60c7b9f375a4f3947a2aab
1687	61	0	ciliated_cell	normal	CFTR	African American or Afro-Caribbean	female	f170a1619a60c7b9f375a4f3947a2aab
1688	61	0.588023	ciliated_cell	normal	CFTR	African American or Afro-Caribbean	female	f170a1619a60c7b9f375a4f3947a2aab
1689	61	0	ciliated_cell	normal	CFTR	African American or Afro-Caribbean	female	f170a1619a60c7b9f375a4f3947a2aab
1690	61	0	ciliated_cell	normal	CFTR	African American or Afro-Caribbean	female	f170a1619a60c7b9f375a4f3947a2aab
1691	61	0	ciliated_cell	normal	CFTR	African American or Afro-Caribbean	female	f170a1619a60c7b9f375a4f3947a2aab
1692	61	0	ciliated_cell	normal	CFTR	African American or Afro-Caribbean	female	f170a1619a60c7b9f375a4f3947a2aab
1693	61	0	ciliated_cell	normal	CFTR	African American or Afro-Caribbean	female	f170a1619a60c7b9f375a4f3947a2aab
1694	61	0	ciliated_cell	normal	CFTR	African American or Afro-Caribbean	female	f170a1619a60c7b9f375a4f3947a2aab
1695	61	0	ciliated_cell	normal	CFTR	African American or Afro-Caribbean	female	f170a1619a60c7b9f375a4f3947a2aab
1696	61	0	ciliated_cell	normal	CFTR	African American or Afro-Caribbean	female	f170a1619a60c7b9f375a4f3947a2aab
1697	61	0	ciliated_cell	normal	CFTR	African American or Afro-Caribbean	female	f170a1619a60c7b9f375a4f3947a2aab
1698	61	0	ciliated_cell	normal	CFTR	African American or Afro-Caribbean	female	f170a1619a60c7b9f375a4f3947a2aab
1699	61	0	ciliated_cell	normal	CFTR	African American or Afro-Caribbean	female	f170a1619a60c7b9f375a4f3947a2aab
1700	61	0	ciliated_cell	normal	CFTR	African American or Afro-Caribbean	female	f170a1619a60c7b9f375a4f3947a2aab
1701	61	0	ciliated_cell	normal	CFTR	African American or Afro-Caribbean	female	f170a1619a60c7b9f375a4f3947a2aab
1702	61	0	ciliated_cell	normal	CFTR	African American or Afro-Caribbean	female	f170a1619a60c7b9f375a4f3947a2aab
1703	61	0	ciliated_cell	normal	CFTR	African American or Afro-Caribbean	female	f170a1619a60c7b9f375a4f3947a2aab
1704	61	0	ciliated_cell	normal	CFTR	African American or Afro-Caribbean	female	f170a1619a60c7b9f375a4f3947a2aab
1705	61	0	ciliated_cell	normal	CFTR	African American or Afro-Caribbean	female	f170a1619a60c7b9f375a4f3947a2aab
1706	61	0	ciliated_cell	normal	CFTR	African American or Afro-Caribbean	female	f170a1619a60c7b9f375a4f3947a2aab
1707	61	0	ciliated_cell	normal	CFTR	African American or Afro-Caribbean	female	f170a1619a60c7b9f375a4f3947a2aab
1708	61	0	ciliated_cell	normal	CFTR	African American or Afro-Caribbean	female	f170a1619a60c7b9f375a4f3947a2aab
1709	61	0	ciliated_cell	normal	CFTR	African American or Afro-Caribbean	female	f170a1619a60c7b9f375a4f3947a2aab
1710	61	0	ciliated_cell	normal	CFTR	African American or Afro-Caribbean	female	f170a1619a60c7b9f375a4f3947a2aab
1711	61	0	ciliated_cell	normal	CFTR	African American or Afro-Caribbean	female	f170a1619a60c7b9f375a4f3947a2aab
1712	61	0	ciliated_cell	normal	CFTR	African American or Afro-Caribbean	female	f170a1619a60c7b9f375a4f3947a2aab
1713	61	0	ciliated_cell	normal	CFTR	African American or Afro-Caribbean	female	f170a1619a60c7b9f375a4f3947a2aab
1714	61	0	ciliated_cell	normal	CFTR	African American or Afro-Caribbean	female	f170a1619a60c7b9f375a4f3947a2aab
1715	61	0	ciliated_cell	normal	CFTR	African American or Afro-Caribbean	female	f170a1619a60c7b9f375a4f3947a2aab
1716	61	0	ciliated_cell	normal	CFTR	African American or Afro-Caribbean	female	f170a1619a60c7b9f375a4f3947a2aab
1717	61	0	ciliated_cell	normal	CFTR	African American or Afro-Caribbean	female	f170a1619a60c7b9f375a4f3947a2aab
1718	61	0	ciliated_cell	normal	CFTR	African American or Afro-Caribbean	female	f170a1619a60c7b9f375a4f3947a2aab
1719	61	0	ciliated_cell	normal	CFTR	African American or Afro-Caribbean	female	f170a1619a60c7b9f375a4f3947a2aab
1720	61	0	ciliated_cell	normal	CFTR	African American or Afro-Caribbean	female	f170a1619a60c7b9f375a4f3947a2aab
1721	61	0	ciliated_cell	normal	CFTR	African American or Afro-Caribbean	female	f170a1619a60c7b9f375a4f3947a2aab
1722	61	0	ciliated_cell	normal	CFTR	African American or Afro-Caribbean	female	f170a1619a60c7b9f375a4f3947a2aab
1723	61	0	ciliated_cell	normal	CFTR	African American or Afro-Caribbean	female	f170a1619a60c7b9f375a4f3947a2aab
1724	61	0	ciliated_cell	normal	CFTR	African American or Afro-Caribbean	female	f170a1619a60c7b9f375a4f3947a2aab
1725	61	0	ciliated_cell	normal	CFTR	African American or Afro-Caribbean	female	f170a1619a60c7b9f375a4f3947a2aab
1726	61	12.2884	ciliated_cell	normal	CFTR	African American or Afro-Caribbean	female	f170a1619a60c7b9f375a4f3947a2aab
1727	61	0	ciliated_cell	normal	CFTR	African American or Afro-Caribbean	female	f170a1619a60c7b9f375a4f3947a2aab
1728	61	0	ciliated_cell	normal	CFTR	African American or Afro-Caribbean	female	f170a1619a60c7b9f375a4f3947a2aab
1729	61	0	ciliated_cell	normal	CFTR	African American or Afro-Caribbean	female	f170a1619a60c7b9f375a4f3947a2aab
1730	61	9.65721	ciliated_cell	normal	CFTR	African American or Afro-Caribbean	female	f170a1619a60c7b9f375a4f3947a2aab
1731	61	0	ciliated_cell	normal	CFTR	African American or Afro-Caribbean	female	f170a1619a60c7b9f375a4f3947a2aab
1732	61	0	ciliated_cell	normal	CFTR	African American or Afro-Caribbean	female	f170a1619a60c7b9f375a4f3947a2aab
1733	61	0	ciliated_cell	normal	CFTR	African American or Afro-Caribbean	female	f170a1619a60c7b9f375a4f3947a2aab
1734	61	0	ciliated_cell	normal	CFTR	African American or Afro-Caribbean	female	f170a1619a60c7b9f375a4f3947a2aab
1735	61	0	ciliated_cell	normal	CFTR	African American or Afro-Caribbean	female	f170a1619a60c7b9f375a4f3947a2aab
1736	61	0	ciliated_cell	normal	CFTR	African American or Afro-Caribbean	female	f170a1619a60c7b9f375a4f3947a2aab
1737	61	0	ciliated_cell	normal	CFTR	African American or Afro-Caribbean	female	f170a1619a60c7b9f375a4f3947a2aab
1738	61	0	ciliated_cell	normal	CFTR	African American or Afro-Caribbean	female	f170a1619a60c7b9f375a4f3947a2aab
1739	61	0	ciliated_cell	normal	CFTR	African American or Afro-Caribbean	female	f170a1619a60c7b9f375a4f3947a2aab
1740	61	0	ciliated_cell	normal	CFTR	African American or Afro-Caribbean	female	f170a1619a60c7b9f375a4f3947a2aab
1741	61	0	ciliated_cell	normal	CFTR	African American or Afro-Caribbean	female	f170a1619a60c7b9f375a4f3947a2aab
1742	61	0	ciliated_cell	normal	CFTR	African American or Afro-Caribbean	female	f170a1619a60c7b9f375a4f3947a2aab
1743	61	0	ciliated_cell	normal	CFTR	African American or Afro-Caribbean	female	f170a1619a60c7b9f375a4f3947a2aab
1744	61	0	ciliated_cell	normal	CFTR	African American or Afro-Caribbean	female	f170a1619a60c7b9f375a4f3947a2aab
1745	61	0	ciliated_cell	normal	CFTR	African American or Afro-Caribbean	female	f170a1619a60c7b9f375a4f3947a2aab
1746	61	0	ciliated_cell	normal	CFTR	African American or Afro-Caribbean	female	f170a1619a60c7b9f375a4f3947a2aab
1747	61	0	ciliated_cell	normal	CFTR	African American or Afro-Caribbean	female	f170a1619a60c7b9f375a4f3947a2aab
1748	61	0	ciliated_cell	normal	CFTR	African American or Afro-Caribbean	female	f170a1619a60c7b9f375a4f3947a2aab
1749	61	0	ciliated_cell	normal	CFTR	African American or Afro-Caribbean	female	f170a1619a60c7b9f375a4f3947a2aab
1750	61	0	ciliated_cell	normal	CFTR	African American or Afro-Caribbean	female	f170a1619a60c7b9f375a4f3947a2aab
1751	61	0	ciliated_cell	normal	CFTR	African American or Afro-Caribbean	female	f170a1619a60c7b9f375a4f3947a2aab
1752	61	0	ciliated_cell	normal	CFTR	African American or Afro-Caribbean	female	f170a1619a60c7b9f375a4f3947a2aab
1753	61	0	ciliated_cell	normal	CFTR	African American or Afro-Caribbean	female	14a4ef87a9b04efec155a8f2a4f612cc
1754	61	0	ciliated_cell	normal	CFTR	African American or Afro-Caribbean	female	14a4ef87a9b04efec155a8f2a4f612cc
1755	61	0	ciliated_cell	normal	CFTR	African American or Afro-Caribbean	female	14a4ef87a9b04efec155a8f2a4f612cc
1756	46	0	ciliated_cell	normal	CFTR	unknown	male	d78618858dadb18bd03511fbbfc22a0c
1757	46	0	ciliated_cell	normal	CFTR	unknown	male	d78618858dadb18bd03511fbbfc22a0c
1758	46	0	ciliated_cell	normal	CFTR	unknown	male	d78618858dadb18bd03511fbbfc22a0c
1759	46	0	ciliated_cell	normal	CFTR	unknown	male	d78618858dadb18bd03511fbbfc22a0c
1760	46	0	ciliated_cell	normal	CFTR	unknown	male	d78618858dadb18bd03511fbbfc22a0c
1761	46	0	ciliated_cell	normal	CFTR	unknown	male	d78618858dadb18bd03511fbbfc22a0c
1762	46	0	ciliated_cell	normal	CFTR	unknown	male	d78618858dadb18bd03511fbbfc22a0c
1763	46	0	ciliated_cell	normal	CFTR	unknown	male	d78618858dadb18bd03511fbbfc22a0c
1764	46	0	ciliated_cell	normal	CFTR	unknown	male	d78618858dadb18bd03511fbbfc22a0c
1765	46	0	ciliated_cell	normal	CFTR	unknown	male	d78618858dadb18bd03511fbbfc22a0c
1766	46	0	ciliated_cell	normal	CFTR	unknown	male	d78618858dadb18bd03511fbbfc22a0c
1767	46	0	ciliated_cell	normal	CFTR	unknown	male	d78618858dadb18bd03511fbbfc22a0c
1768	46	0	ciliated_cell	normal	CFTR	unknown	male	d78618858dadb18bd03511fbbfc22a0c
1769	46	54.336	ciliated_cell	normal	CFTR	unknown	male	d78618858dadb18bd03511fbbfc22a0c
1770	46	0	ciliated_cell	normal	CFTR	unknown	male	d78618858dadb18bd03511fbbfc22a0c
1771	46	0	ciliated_cell	normal	CFTR	unknown	male	d78618858dadb18bd03511fbbfc22a0c
1772	46	0	ciliated_cell	normal	CFTR	unknown	male	d78618858dadb18bd03511fbbfc22a0c
1773	46	0	ciliated_cell	normal	CFTR	unknown	male	d78618858dadb18bd03511fbbfc22a0c
1774	46	0	ciliated_cell	normal	CFTR	unknown	male	d78618858dadb18bd03511fbbfc22a0c
1775	46	0	ciliated_cell	normal	CFTR	unknown	male	d78618858dadb18bd03511fbbfc22a0c
1776	46	0	ciliated_cell	normal	CFTR	unknown	male	d78618858dadb18bd03511fbbfc22a0c
1777	46	0	ciliated_cell	normal	CFTR	unknown	male	d78618858dadb18bd03511fbbfc22a0c
1778	46	0	ciliated_cell	normal	CFTR	unknown	male	d78618858dadb18bd03511fbbfc22a0c
1779	46	0	ciliated_cell	normal	CFTR	unknown	male	d78618858dadb18bd03511fbbfc22a0c
1780	46	0	ciliated_cell	normal	CFTR	unknown	male	d78618858dadb18bd03511fbbfc22a0c
1781	46	0	ciliated_cell	normal	CFTR	unknown	male	d78618858dadb18bd03511fbbfc22a0c
1782	46	0	ciliated_cell	normal	CFTR	unknown	male	d78618858dadb18bd03511fbbfc22a0c
1783	46	0	ciliated_cell	normal	CFTR	unknown	male	d78618858dadb18bd03511fbbfc22a0c
1784	46	0	ciliated_cell	normal	CFTR	unknown	male	d78618858dadb18bd03511fbbfc22a0c
1785	46	0	ciliated_cell	normal	CFTR	unknown	male	d78618858dadb18bd03511fbbfc22a0c
1786	46	0	ciliated_cell	normal	CFTR	unknown	male	d78618858dadb18bd03511fbbfc22a0c
1787	46	0	ciliated_cell	normal	CFTR	unknown	male	d78618858dadb18bd03511fbbfc22a0c
1788	46	0	ciliated_cell	normal	CFTR	unknown	male	d78618858dadb18bd03511fbbfc22a0c
1789	46	0	ciliated_cell	normal	CFTR	unknown	male	d78618858dadb18bd03511fbbfc22a0c
1790	46	0	ciliated_cell	normal	CFTR	unknown	male	d78618858dadb18bd03511fbbfc22a0c
1791	46	0	ciliated_cell	normal	CFTR	unknown	male	d78618858dadb18bd03511fbbfc22a0c
1792	46	0	ciliated_cell	normal	CFTR	unknown	male	d78618858dadb18bd03511fbbfc22a0c
1793	46	0	ciliated_cell	normal	CFTR	unknown	male	d78618858dadb18bd03511fbbfc22a0c
1794	46	0	ciliated_cell	normal	CFTR	unknown	male	d78618858dadb18bd03511fbbfc22a0c
1795	46	0	ciliated_cell	normal	CFTR	unknown	male	d78618858dadb18bd03511fbbfc22a0c
1796	46	0	ciliated_cell	normal	CFTR	unknown	male	d78618858dadb18bd03511fbbfc22a0c
1797	46	0	ciliated_cell	normal	CFTR	unknown	male	d78618858dadb18bd03511fbbfc22a0c
1798	46	0	ciliated_cell	normal	CFTR	unknown	male	d78618858dadb18bd03511fbbfc22a0c
1799	46	0	ciliated_cell	normal	CFTR	unknown	male	d78618858dadb18bd03511fbbfc22a0c
1800	46	0	ciliated_cell	normal	CFTR	unknown	male	d78618858dadb18bd03511fbbfc22a0c
1801	46	0	ciliated_cell	normal	CFTR	unknown	male	d78618858dadb18bd03511fbbfc22a0c
1802	46	0	ciliated_cell	normal	CFTR	unknown	male	d78618858dadb18bd03511fbbfc22a0c
1803	46	0	ciliated_cell	normal	CFTR	unknown	male	d78618858dadb18bd03511fbbfc22a0c
1804	46	0	ciliated_cell	normal	CFTR	unknown	male	d78618858dadb18bd03511fbbfc22a0c
1805	46	0	ciliated_cell	normal	CFTR	unknown	male	d78618858dadb18bd03511fbbfc22a0c
1806	46	0	ciliated_cell	normal	CFTR	unknown	male	d78618858dadb18bd03511fbbfc22a0c
1807	46	0	ciliated_cell	normal	CFTR	unknown	male	d78618858dadb18bd03511fbbfc22a0c
1808	46	0	ciliated_cell	normal	CFTR	unknown	male	d78618858dadb18bd03511fbbfc22a0c
1809	46	0	ciliated_cell	normal	CFTR	unknown	male	d78618858dadb18bd03511fbbfc22a0c
1810	46	0	ciliated_cell	normal	CFTR	unknown	male	d78618858dadb18bd03511fbbfc22a0c
1811	46	0	ciliated_cell	normal	CFTR	unknown	male	d78618858dadb18bd03511fbbfc22a0c
1812	46	0	ciliated_cell	normal	CFTR	unknown	male	d78618858dadb18bd03511fbbfc22a0c
1813	46	0	ciliated_cell	normal	CFTR	unknown	male	d78618858dadb18bd03511fbbfc22a0c
1814	46	0	ciliated_cell	normal	CFTR	unknown	male	d78618858dadb18bd03511fbbfc22a0c
1815	46	0	ciliated_cell	normal	CFTR	unknown	male	d78618858dadb18bd03511fbbfc22a0c
1816	46	0	ciliated_cell	normal	CFTR	unknown	male	d78618858dadb18bd03511fbbfc22a0c
1817	46	0	ciliated_cell	normal	CFTR	unknown	male	d78618858dadb18bd03511fbbfc22a0c
1818	46	0	ciliated_cell	normal	CFTR	unknown	male	d78618858dadb18bd03511fbbfc22a0c
1819	46	0	ciliated_cell	normal	CFTR	unknown	male	d78618858dadb18bd03511fbbfc22a0c
1820	46	0	ciliated_cell	normal	CFTR	unknown	male	d78618858dadb18bd03511fbbfc22a0c
1821	46	0	ciliated_cell	normal	CFTR	unknown	male	d78618858dadb18bd03511fbbfc22a0c
1822	46	0	ciliated_cell	normal	CFTR	unknown	male	d78618858dadb18bd03511fbbfc22a0c
1823	46	0	ciliated_cell	normal	CFTR	unknown	male	d78618858dadb18bd03511fbbfc22a0c
1824	46	0	ciliated_cell	normal	CFTR	unknown	male	d78618858dadb18bd03511fbbfc22a0c
1825	46	0	ciliated_cell	normal	CFTR	unknown	male	d78618858dadb18bd03511fbbfc22a0c
1826	46	0	ciliated_cell	normal	CFTR	unknown	male	d78618858dadb18bd03511fbbfc22a0c
1827	46	0	ciliated_cell	normal	CFTR	unknown	male	d78618858dadb18bd03511fbbfc22a0c
1828	46	0	ciliated_cell	normal	CFTR	unknown	male	d78618858dadb18bd03511fbbfc22a0c
1829	46	0	ciliated_cell	normal	CFTR	unknown	male	d78618858dadb18bd03511fbbfc22a0c
1830	46	0	ciliated_cell	normal	CFTR	unknown	male	d78618858dadb18bd03511fbbfc22a0c
1831	46	0	ciliated_cell	normal	CFTR	unknown	male	d78618858dadb18bd03511fbbfc22a0c
1832	46	0	ciliated_cell	normal	CFTR	unknown	male	d78618858dadb18bd03511fbbfc22a0c
1833	46	0	ciliated_cell	normal	CFTR	unknown	male	d78618858dadb18bd03511fbbfc22a0c
1834	46	0	ciliated_cell	normal	CFTR	unknown	male	d78618858dadb18bd03511fbbfc22a0c
1835	46	0	ciliated_cell	normal	CFTR	unknown	male	d78618858dadb18bd03511fbbfc22a0c
1836	46	0	ciliated_cell	normal	CFTR	unknown	male	d78618858dadb18bd03511fbbfc22a0c
1837	46	0	ciliated_cell	normal	CFTR	unknown	male	d78618858dadb18bd03511fbbfc22a0c
1838	46	0	ciliated_cell	normal	CFTR	unknown	male	d78618858dadb18bd03511fbbfc22a0c
1839	46	0	ciliated_cell	normal	CFTR	unknown	male	d78618858dadb18bd03511fbbfc22a0c
1840	46	0	ciliated_cell	normal	CFTR	unknown	male	d78618858dadb18bd03511fbbfc22a0c
1841	46	0	ciliated_cell	normal	CFTR	unknown	male	d78618858dadb18bd03511fbbfc22a0c
1842	46	0	ciliated_cell	normal	CFTR	unknown	male	d78618858dadb18bd03511fbbfc22a0c
1843	46	0	ciliated_cell	normal	CFTR	unknown	male	d78618858dadb18bd03511fbbfc22a0c
1844	46	0	ciliated_cell	normal	CFTR	unknown	male	d78618858dadb18bd03511fbbfc22a0c
1845	46	0	ciliated_cell	normal	CFTR	unknown	male	d78618858dadb18bd03511fbbfc22a0c
1846	46	0	ciliated_cell	normal	CFTR	unknown	male	d78618858dadb18bd03511fbbfc22a0c
1847	46	0	ciliated_cell	normal	CFTR	unknown	male	d78618858dadb18bd03511fbbfc22a0c
1848	46	0	ciliated_cell	normal	CFTR	unknown	male	d78618858dadb18bd03511fbbfc22a0c
1849	46	0	ciliated_cell	normal	CFTR	unknown	male	d78618858dadb18bd03511fbbfc22a0c
1850	46	0	ciliated_cell	normal	CFTR	unknown	male	d78618858dadb18bd03511fbbfc22a0c
1851	46	0	ciliated_cell	normal	CFTR	unknown	male	d78618858dadb18bd03511fbbfc22a0c
1852	46	0	ciliated_cell	normal	CFTR	unknown	male	d78618858dadb18bd03511fbbfc22a0c
1853	46	0	ciliated_cell	normal	CFTR	unknown	male	d78618858dadb18bd03511fbbfc22a0c
1854	46	0	ciliated_cell	normal	CFTR	unknown	male	d78618858dadb18bd03511fbbfc22a0c
1855	46	0	ciliated_cell	normal	CFTR	unknown	male	d78618858dadb18bd03511fbbfc22a0c
1856	46	0	ciliated_cell	normal	CFTR	unknown	male	d78618858dadb18bd03511fbbfc22a0c
1857	46	0	ciliated_cell	normal	CFTR	unknown	male	d78618858dadb18bd03511fbbfc22a0c
1858	46	0	ciliated_cell	normal	CFTR	unknown	male	d78618858dadb18bd03511fbbfc22a0c
1859	46	0	ciliated_cell	normal	CFTR	unknown	male	d78618858dadb18bd03511fbbfc22a0c
1860	46	0	ciliated_cell	normal	CFTR	unknown	male	d78618858dadb18bd03511fbbfc22a0c
1861	46	0	ciliated_cell	normal	CFTR	unknown	male	d78618858dadb18bd03511fbbfc22a0c
1862	46	0	ciliated_cell	normal	CFTR	unknown	male	d78618858dadb18bd03511fbbfc22a0c
1863	46	0	ciliated_cell	normal	CFTR	unknown	male	d78618858dadb18bd03511fbbfc22a0c
1864	46	0	ciliated_cell	normal	CFTR	unknown	male	d78618858dadb18bd03511fbbfc22a0c
1865	46	0	ciliated_cell	normal	CFTR	unknown	male	d78618858dadb18bd03511fbbfc22a0c
1866	46	0	ciliated_cell	normal	CFTR	unknown	male	d78618858dadb18bd03511fbbfc22a0c
1867	46	0	ciliated_cell	normal	CFTR	unknown	male	d78618858dadb18bd03511fbbfc22a0c
1868	46	0	ciliated_cell	normal	CFTR	unknown	male	d78618858dadb18bd03511fbbfc22a0c
1869	46	0	ciliated_cell	normal	CFTR	unknown	male	d78618858dadb18bd03511fbbfc22a0c
1870	46	0	ciliated_cell	normal	CFTR	unknown	male	d78618858dadb18bd03511fbbfc22a0c
1871	46	0	ciliated_cell	normal	CFTR	unknown	male	d78618858dadb18bd03511fbbfc22a0c
1872	46	0	ciliated_cell	normal	CFTR	unknown	male	d78618858dadb18bd03511fbbfc22a0c
1873	46	0	ciliated_cell	normal	CFTR	unknown	male	d78618858dadb18bd03511fbbfc22a0c
1874	46	0	ciliated_cell	normal	CFTR	unknown	male	d78618858dadb18bd03511fbbfc22a0c
1875	46	0	ciliated_cell	normal	CFTR	unknown	male	d78618858dadb18bd03511fbbfc22a0c
1876	46	0	ciliated_cell	normal	CFTR	unknown	male	d78618858dadb18bd03511fbbfc22a0c
1877	46	0	ciliated_cell	normal	CFTR	unknown	male	d78618858dadb18bd03511fbbfc22a0c
1878	46	0	ciliated_cell	normal	CFTR	unknown	male	d78618858dadb18bd03511fbbfc22a0c
1879	46	0	ciliated_cell	normal	CFTR	unknown	male	d78618858dadb18bd03511fbbfc22a0c
1880	46	0	ciliated_cell	normal	CFTR	unknown	male	d78618858dadb18bd03511fbbfc22a0c
1881	46	0	ciliated_cell	normal	CFTR	unknown	male	d78618858dadb18bd03511fbbfc22a0c
1882	46	0	ciliated_cell	normal	CFTR	unknown	male	d78618858dadb18bd03511fbbfc22a0c
1883	46	0	ciliated_cell	normal	CFTR	unknown	male	d78618858dadb18bd03511fbbfc22a0c
1884	46	0	ciliated_cell	normal	CFTR	unknown	male	d78618858dadb18bd03511fbbfc22a0c
1885	46	0	ciliated_cell	normal	CFTR	unknown	male	d78618858dadb18bd03511fbbfc22a0c
1886	46	0	ciliated_cell	normal	CFTR	unknown	male	d78618858dadb18bd03511fbbfc22a0c
1887	46	0	ciliated_cell	normal	CFTR	unknown	male	d78618858dadb18bd03511fbbfc22a0c
1888	46	0	ciliated_cell	normal	CFTR	unknown	male	d78618858dadb18bd03511fbbfc22a0c
1889	46	0	ciliated_cell	normal	CFTR	unknown	male	d78618858dadb18bd03511fbbfc22a0c
1890	46	0	ciliated_cell	normal	CFTR	unknown	male	d78618858dadb18bd03511fbbfc22a0c
1891	46	0	ciliated_cell	normal	CFTR	unknown	male	d78618858dadb18bd03511fbbfc22a0c
1892	46	0	ciliated_cell	normal	CFTR	unknown	male	d78618858dadb18bd03511fbbfc22a0c
1893	46	0	ciliated_cell	normal	CFTR	unknown	male	d78618858dadb18bd03511fbbfc22a0c
1894	46	0	ciliated_cell	normal	CFTR	unknown	male	d78618858dadb18bd03511fbbfc22a0c
1895	46	0	ciliated_cell	normal	CFTR	unknown	male	d78618858dadb18bd03511fbbfc22a0c
1896	46	0	ciliated_cell	normal	CFTR	unknown	male	d78618858dadb18bd03511fbbfc22a0c
1897	46	0	ciliated_cell	normal	CFTR	unknown	male	d78618858dadb18bd03511fbbfc22a0c
1898	46	0	ciliated_cell	normal	CFTR	unknown	male	d78618858dadb18bd03511fbbfc22a0c
1899	46	0	ciliated_cell	normal	CFTR	unknown	male	d78618858dadb18bd03511fbbfc22a0c
1900	46	0	ciliated_cell	normal	CFTR	unknown	male	d78618858dadb18bd03511fbbfc22a0c
1901	46	0	ciliated_cell	normal	CFTR	unknown	male	d78618858dadb18bd03511fbbfc22a0c
1902	46	0	ciliated_cell	normal	CFTR	unknown	male	d78618858dadb18bd03511fbbfc22a0c
1903	46	0	ciliated_cell	normal	CFTR	unknown	male	d78618858dadb18bd03511fbbfc22a0c
1904	46	0	ciliated_cell	normal	CFTR	unknown	male	d78618858dadb18bd03511fbbfc22a0c
1905	46	0	ciliated_cell	normal	CFTR	unknown	male	d78618858dadb18bd03511fbbfc22a0c
1906	46	0	ciliated_cell	normal	CFTR	unknown	male	d78618858dadb18bd03511fbbfc22a0c
1907	46	0	ciliated_cell	normal	CFTR	unknown	male	d78618858dadb18bd03511fbbfc22a0c
1908	46	0	ciliated_cell	normal	CFTR	unknown	male	d78618858dadb18bd03511fbbfc22a0c
1909	46	0	ciliated_cell	normal	CFTR	unknown	male	d78618858dadb18bd03511fbbfc22a0c
1910	46	0	ciliated_cell	normal	CFTR	unknown	male	d78618858dadb18bd03511fbbfc22a0c
1911	46	0	ciliated_cell	normal	CFTR	unknown	male	d78618858dadb18bd03511fbbfc22a0c
1912	46	0	ciliated_cell	normal	CFTR	unknown	male	d78618858dadb18bd03511fbbfc22a0c
1913	46	0	ciliated_cell	normal	CFTR	unknown	male	d78618858dadb18bd03511fbbfc22a0c
1914	46	0	ciliated_cell	normal	CFTR	unknown	male	d78618858dadb18bd03511fbbfc22a0c
1915	46	0	ciliated_cell	normal	CFTR	unknown	male	d78618858dadb18bd03511fbbfc22a0c
1916	46	0	ciliated_cell	normal	CFTR	unknown	male	d78618858dadb18bd03511fbbfc22a0c
1917	46	0	ciliated_cell	normal	CFTR	unknown	male	d78618858dadb18bd03511fbbfc22a0c
1918	46	0	ciliated_cell	normal	CFTR	unknown	male	d78618858dadb18bd03511fbbfc22a0c
1919	46	0	ciliated_cell	normal	CFTR	unknown	male	d78618858dadb18bd03511fbbfc22a0c
1920	46	0	ciliated_cell	normal	CFTR	unknown	male	d78618858dadb18bd03511fbbfc22a0c
1921	46	0	ciliated_cell	normal	CFTR	unknown	male	d78618858dadb18bd03511fbbfc22a0c
1922	46	0	ciliated_cell	normal	CFTR	unknown	male	d78618858dadb18bd03511fbbfc22a0c
1923	46	0	ciliated_cell	normal	CFTR	unknown	male	d78618858dadb18bd03511fbbfc22a0c
1924	46	0	ciliated_cell	normal	CFTR	unknown	male	d78618858dadb18bd03511fbbfc22a0c
1925	46	0	ciliated_cell	normal	CFTR	unknown	male	d78618858dadb18bd03511fbbfc22a0c
1926	46	0	ciliated_cell	normal	CFTR	unknown	male	d78618858dadb18bd03511fbbfc22a0c
1927	46	0	ciliated_cell	normal	CFTR	unknown	male	d78618858dadb18bd03511fbbfc22a0c
1928	46	0	ciliated_cell	normal	CFTR	unknown	male	d78618858dadb18bd03511fbbfc22a0c
1929	46	0	ciliated_cell	normal	CFTR	unknown	male	d78618858dadb18bd03511fbbfc22a0c
1930	46	0	ciliated_cell	normal	CFTR	unknown	male	d78618858dadb18bd03511fbbfc22a0c
1931	46	0	ciliated_cell	normal	CFTR	unknown	male	d78618858dadb18bd03511fbbfc22a0c
1932	46	0	ciliated_cell	normal	CFTR	unknown	male	d78618858dadb18bd03511fbbfc22a0c
1933	46	0	ciliated_cell	normal	CFTR	unknown	male	d78618858dadb18bd03511fbbfc22a0c
1934	46	0	ciliated_cell	normal	CFTR	unknown	male	d78618858dadb18bd03511fbbfc22a0c
1935	46	0	ciliated_cell	normal	CFTR	unknown	male	d78618858dadb18bd03511fbbfc22a0c
1936	46	0	ciliated_cell	normal	CFTR	unknown	male	d78618858dadb18bd03511fbbfc22a0c
1937	46	0	ciliated_cell	normal	CFTR	unknown	male	d78618858dadb18bd03511fbbfc22a0c
1938	46	0	ciliated_cell	normal	CFTR	unknown	male	d78618858dadb18bd03511fbbfc22a0c
1939	46	0	ciliated_cell	normal	CFTR	unknown	male	d78618858dadb18bd03511fbbfc22a0c
1940	46	0	ciliated_cell	normal	CFTR	unknown	male	d78618858dadb18bd03511fbbfc22a0c
1941	46	0	ciliated_cell	normal	CFTR	unknown	male	d78618858dadb18bd03511fbbfc22a0c
1942	46	0	ciliated_cell	normal	CFTR	unknown	male	d78618858dadb18bd03511fbbfc22a0c
1943	46	0	ciliated_cell	normal	CFTR	unknown	male	d78618858dadb18bd03511fbbfc22a0c
1944	46	0	ciliated_cell	normal	CFTR	unknown	male	d78618858dadb18bd03511fbbfc22a0c
1945	46	0	ciliated_cell	normal	CFTR	unknown	male	d78618858dadb18bd03511fbbfc22a0c
1946	46	0	ciliated_cell	normal	CFTR	unknown	male	d78618858dadb18bd03511fbbfc22a0c
1947	46	109.559	ciliated_cell	normal	CFTR	unknown	male	d78618858dadb18bd03511fbbfc22a0c
1948	46	0	ciliated_cell	normal	CFTR	unknown	male	d78618858dadb18bd03511fbbfc22a0c
1949	46	0	ciliated_cell	normal	CFTR	unknown	male	d78618858dadb18bd03511fbbfc22a0c
1950	46	0	ciliated_cell	normal	CFTR	unknown	male	d78618858dadb18bd03511fbbfc22a0c
1951	46	0	ciliated_cell	normal	CFTR	unknown	male	d78618858dadb18bd03511fbbfc22a0c
1952	46	0	ciliated_cell	normal	CFTR	unknown	male	d78618858dadb18bd03511fbbfc22a0c
1953	46	0	ciliated_cell	normal	CFTR	unknown	male	d78618858dadb18bd03511fbbfc22a0c
1954	46	0	ciliated_cell	normal	CFTR	unknown	male	d78618858dadb18bd03511fbbfc22a0c
1955	46	0	ciliated_cell	normal	CFTR	unknown	male	d78618858dadb18bd03511fbbfc22a0c
1956	46	0	ciliated_cell	normal	CFTR	unknown	male	d78618858dadb18bd03511fbbfc22a0c
1957	46	289.017	ciliated_cell	normal	CFTR	unknown	male	d78618858dadb18bd03511fbbfc22a0c
1958	46	0	ciliated_cell	normal	CFTR	unknown	male	d78618858dadb18bd03511fbbfc22a0c
1959	46	0	ciliated_cell	normal	CFTR	unknown	male	d78618858dadb18bd03511fbbfc22a0c
1960	46	0	ciliated_cell	normal	CFTR	unknown	male	d78618858dadb18bd03511fbbfc22a0c
1961	46	0	ciliated_cell	normal	CFTR	unknown	male	d78618858dadb18bd03511fbbfc22a0c
1962	46	0	ciliated_cell	normal	CFTR	unknown	male	d78618858dadb18bd03511fbbfc22a0c
1963	46	0	ciliated_cell	normal	CFTR	unknown	male	d78618858dadb18bd03511fbbfc22a0c
1964	46	0	ciliated_cell	normal	CFTR	unknown	male	d78618858dadb18bd03511fbbfc22a0c
1965	46	0	ciliated_cell	normal	CFTR	unknown	male	d78618858dadb18bd03511fbbfc22a0c
1966	46	0	ciliated_cell	normal	CFTR	unknown	male	d78618858dadb18bd03511fbbfc22a0c
1967	46	0	ciliated_cell	normal	CFTR	unknown	male	d78618858dadb18bd03511fbbfc22a0c
1968	46	0	ciliated_cell	normal	CFTR	unknown	male	d78618858dadb18bd03511fbbfc22a0c
1969	46	0	ciliated_cell	normal	CFTR	unknown	male	d78618858dadb18bd03511fbbfc22a0c
1970	46	0	ciliated_cell	normal	CFTR	unknown	male	d78618858dadb18bd03511fbbfc22a0c
1971	46	0	ciliated_cell	normal	CFTR	unknown	male	d78618858dadb18bd03511fbbfc22a0c
1972	46	0	ciliated_cell	normal	CFTR	unknown	male	d78618858dadb18bd03511fbbfc22a0c
1973	46	0	ciliated_cell	normal	CFTR	unknown	male	d78618858dadb18bd03511fbbfc22a0c
1974	46	0	ciliated_cell	normal	CFTR	unknown	male	d78618858dadb18bd03511fbbfc22a0c
1975	46	0	ciliated_cell	normal	CFTR	unknown	male	d78618858dadb18bd03511fbbfc22a0c
1976	46	0	ciliated_cell	normal	CFTR	unknown	male	d78618858dadb18bd03511fbbfc22a0c
1977	46	0	ciliated_cell	normal	CFTR	unknown	male	d78618858dadb18bd03511fbbfc22a0c
1978	46	0	ciliated_cell	normal	CFTR	unknown	male	d78618858dadb18bd03511fbbfc22a0c
1979	46	0	ciliated_cell	normal	CFTR	unknown	male	d78618858dadb18bd03511fbbfc22a0c
1980	46	0	ciliated_cell	normal	CFTR	unknown	male	d78618858dadb18bd03511fbbfc22a0c
1981	46	0	ciliated_cell	normal	CFTR	unknown	male	d78618858dadb18bd03511fbbfc22a0c
1982	46	0	ciliated_cell	normal	CFTR	unknown	male	d78618858dadb18bd03511fbbfc22a0c
1983	46	0	ciliated_cell	normal	CFTR	unknown	male	d78618858dadb18bd03511fbbfc22a0c
1984	46	0	ciliated_cell	normal	CFTR	unknown	male	d78618858dadb18bd03511fbbfc22a0c
1985	46	0	ciliated_cell	normal	CFTR	unknown	male	d78618858dadb18bd03511fbbfc22a0c
1986	46	0	ciliated_cell	normal	CFTR	unknown	male	d78618858dadb18bd03511fbbfc22a0c
1987	46	0	ciliated_cell	normal	CFTR	unknown	male	d78618858dadb18bd03511fbbfc22a0c
1988	46	0	ciliated_cell	normal	CFTR	unknown	male	d78618858dadb18bd03511fbbfc22a0c
1989	46	0	ciliated_cell	normal	CFTR	unknown	male	d78618858dadb18bd03511fbbfc22a0c
1990	46	0	ciliated_cell	normal	CFTR	unknown	male	d78618858dadb18bd03511fbbfc22a0c
1991	46	0	ciliated_cell	normal	CFTR	unknown	male	d78618858dadb18bd03511fbbfc22a0c
1992	46	0	ciliated_cell	normal	CFTR	unknown	male	d78618858dadb18bd03511fbbfc22a0c
1993	46	0	ciliated_cell	normal	CFTR	unknown	male	d78618858dadb18bd03511fbbfc22a0c
1994	46	0	ciliated_cell	normal	CFTR	unknown	male	d78618858dadb18bd03511fbbfc22a0c
1995	46	0	ciliated_cell	normal	CFTR	unknown	male	d78618858dadb18bd03511fbbfc22a0c
1996	46	0	ciliated_cell	normal	CFTR	unknown	male	d78618858dadb18bd03511fbbfc22a0c
1997	46	0	ciliated_cell	normal	CFTR	unknown	male	d78618858dadb18bd03511fbbfc22a0c
1998	46	0	ciliated_cell	normal	CFTR	unknown	male	d78618858dadb18bd03511fbbfc22a0c
1999	46	0	ciliated_cell	normal	CFTR	unknown	male	d78618858dadb18bd03511fbbfc22a0c
[truncated: 7,643 more rows]
