# Supplementary material for: CFTR expression decreases with age in several airway cell types
Source: Sci Rep. 2024 Nov 21;14:28832. doi: 10.1038/s41598-024-80108-8 (PMC11582707; doi:10.1038/s41598-024-80108-8)
Supplement: Supplementary file 4 — Supplementary Material 4. [file 41598_2024_80108_MOESM4_ESM.xls]

## Sheet: CFTR in goblet cells
	age	cpm	cell type	disease	gene	ethnicity	Sex	name
1	21	0	goblet_cell	normal	CFTR	Han Chinese	female	4f1051cca8d985a46f9abb2e1f0b96d8
2	59	26.0027	goblet_cell	normal	CFTR	European	female	8d6cc86907d766a9671d6448beb5ee6e
3	59	0	goblet_cell	normal	CFTR	European	female	8d6cc86907d766a9671d6448beb5ee6e
4	59	0	goblet_cell	normal	CFTR	European	female	8d6cc86907d766a9671d6448beb5ee6e
5	59	16.3219	goblet_cell	normal	CFTR	European	female	8d6cc86907d766a9671d6448beb5ee6e
6	59	0	goblet_cell	normal	CFTR	European	female	8d6cc86907d766a9671d6448beb5ee6e
7	59	39.4246	goblet_cell	normal	CFTR	European	female	8d6cc86907d766a9671d6448beb5ee6e
8	59	0	goblet_cell	normal	CFTR	European	female	8d6cc86907d766a9671d6448beb5ee6e
9	59	18.1385	goblet_cell	normal	CFTR	European	female	8d6cc86907d766a9671d6448beb5ee6e
10	59	0	goblet_cell	normal	CFTR	European	female	8d6cc86907d766a9671d6448beb5ee6e
11	59	0	goblet_cell	normal	CFTR	European	female	8d6cc86907d766a9671d6448beb5ee6e
12	59	0	goblet_cell	normal	CFTR	European	female	8d6cc86907d766a9671d6448beb5ee6e
13	59	23.9449	goblet_cell	normal	CFTR	European	female	8d6cc86907d766a9671d6448beb5ee6e
14	59	4.19612	goblet_cell	normal	CFTR	European	female	8d6cc86907d766a9671d6448beb5ee6e
15	59	6.0001	goblet_cell	normal	CFTR	European	female	8d6cc86907d766a9671d6448beb5ee6e
16	59	0	goblet_cell	normal	CFTR	European	female	8d6cc86907d766a9671d6448beb5ee6e
17	59	0	goblet_cell	normal	CFTR	European	female	8d6cc86907d766a9671d6448beb5ee6e
18	59	0	goblet_cell	normal	CFTR	European	female	8d6cc86907d766a9671d6448beb5ee6e
19	59	5.89552	goblet_cell	normal	CFTR	European	female	8d6cc86907d766a9671d6448beb5ee6e
20	59	0	goblet_cell	normal	CFTR	European	female	8d6cc86907d766a9671d6448beb5ee6e
21	59	0	goblet_cell	normal	CFTR	European	female	8d6cc86907d766a9671d6448beb5ee6e
22	59	0	goblet_cell	normal	CFTR	European	female	8d6cc86907d766a9671d6448beb5ee6e
23	59	2.99747	goblet_cell	normal	CFTR	European	female	8d6cc86907d766a9671d6448beb5ee6e
24	59	41.1033	goblet_cell	normal	CFTR	European	female	8d6cc86907d766a9671d6448beb5ee6e
25	59	6.58322	goblet_cell	normal	CFTR	European	female	8d6cc86907d766a9671d6448beb5ee6e
26	59	0	goblet_cell	normal	CFTR	European	female	8d6cc86907d766a9671d6448beb5ee6e
27	59	0	goblet_cell	normal	CFTR	European	female	8d6cc86907d766a9671d6448beb5ee6e
28	59	0	goblet_cell	normal	CFTR	European	female	8d6cc86907d766a9671d6448beb5ee6e
29	59	0	goblet_cell	normal	CFTR	European	female	8d6cc86907d766a9671d6448beb5ee6e
30	59	0	goblet_cell	normal	CFTR	European	female	8d6cc86907d766a9671d6448beb5ee6e
31	59	0	goblet_cell	normal	CFTR	European	female	8d6cc86907d766a9671d6448beb5ee6e
32	59	8.40325	goblet_cell	normal	CFTR	European	female	8d6cc86907d766a9671d6448beb5ee6e
33	59	0	goblet_cell	normal	CFTR	European	female	8d6cc86907d766a9671d6448beb5ee6e
34	59	0	goblet_cell	normal	CFTR	European	female	8d6cc86907d766a9671d6448beb5ee6e
35	59	0	goblet_cell	normal	CFTR	European	female	8d6cc86907d766a9671d6448beb5ee6e
36	59	0	goblet_cell	normal	CFTR	European	female	8d6cc86907d766a9671d6448beb5ee6e
37	59	0	goblet_cell	normal	CFTR	European	female	8d6cc86907d766a9671d6448beb5ee6e
38	59	0	goblet_cell	normal	CFTR	European	female	8d6cc86907d766a9671d6448beb5ee6e
39	59	0	goblet_cell	normal	CFTR	European	female	8d6cc86907d766a9671d6448beb5ee6e
40	59	16.3409	goblet_cell	normal	CFTR	European	female	8d6cc86907d766a9671d6448beb5ee6e
41	59	0	goblet_cell	normal	CFTR	European	female	8d6cc86907d766a9671d6448beb5ee6e
42	59	0	goblet_cell	normal	CFTR	European	female	8d6cc86907d766a9671d6448beb5ee6e
43	59	0	goblet_cell	normal	CFTR	European	female	8d6cc86907d766a9671d6448beb5ee6e
44	59	0	goblet_cell	normal	CFTR	European	female	8d6cc86907d766a9671d6448beb5ee6e
45	59	29.8791	goblet_cell	normal	CFTR	European	female	8d6cc86907d766a9671d6448beb5ee6e
46	59	0	goblet_cell	normal	CFTR	European	female	8d6cc86907d766a9671d6448beb5ee6e
47	59	7.89912	goblet_cell	normal	CFTR	European	female	8d6cc86907d766a9671d6448beb5ee6e
48	59	0	goblet_cell	normal	CFTR	European	female	8d6cc86907d766a9671d6448beb5ee6e
49	59	0	goblet_cell	normal	CFTR	European	female	8d6cc86907d766a9671d6448beb5ee6e
50	59	0	goblet_cell	normal	CFTR	European	female	8d6cc86907d766a9671d6448beb5ee6e
51	59	0	goblet_cell	normal	CFTR	European	female	8d6cc86907d766a9671d6448beb5ee6e
52	59	0	goblet_cell	normal	CFTR	European	female	8d6cc86907d766a9671d6448beb5ee6e
53	59	0	goblet_cell	normal	CFTR	European	female	8d6cc86907d766a9671d6448beb5ee6e
54	59	8.40301	goblet_cell	normal	CFTR	European	female	8d6cc86907d766a9671d6448beb5ee6e
55	59	14.276	goblet_cell	normal	CFTR	European	female	8d6cc86907d766a9671d6448beb5ee6e
56	59	0	goblet_cell	normal	CFTR	European	female	8d6cc86907d766a9671d6448beb5ee6e
57	59	11.3391	goblet_cell	normal	CFTR	European	female	8d6cc86907d766a9671d6448beb5ee6e
58	59	0	goblet_cell	normal	CFTR	European	female	8d6cc86907d766a9671d6448beb5ee6e
59	59	16.0003	goblet_cell	normal	CFTR	European	female	8d6cc86907d766a9671d6448beb5ee6e
60	59	0	goblet_cell	normal	CFTR	European	female	8d6cc86907d766a9671d6448beb5ee6e
61	59	0	goblet_cell	normal	CFTR	European	female	8d6cc86907d766a9671d6448beb5ee6e
62	59	0	goblet_cell	normal	CFTR	European	female	8d6cc86907d766a9671d6448beb5ee6e
63	59	0	goblet_cell	normal	CFTR	European	female	8d6cc86907d766a9671d6448beb5ee6e
64	59	0	goblet_cell	normal	CFTR	European	female	8d6cc86907d766a9671d6448beb5ee6e
65	59	0	goblet_cell	normal	CFTR	European	female	8d6cc86907d766a9671d6448beb5ee6e
66	59	161.073	goblet_cell	normal	CFTR	European	female	8d6cc86907d766a9671d6448beb5ee6e
67	59	0	goblet_cell	normal	CFTR	European	female	8d6cc86907d766a9671d6448beb5ee6e
68	59	6.46982	goblet_cell	normal	CFTR	European	female	8d6cc86907d766a9671d6448beb5ee6e
69	59	0	goblet_cell	normal	CFTR	European	female	8d6cc86907d766a9671d6448beb5ee6e
70	59	0	goblet_cell	normal	CFTR	European	female	8d6cc86907d766a9671d6448beb5ee6e
71	59	7.14384	goblet_cell	normal	CFTR	European	female	8d6cc86907d766a9671d6448beb5ee6e
72	59	0	goblet_cell	normal	CFTR	European	female	8d6cc86907d766a9671d6448beb5ee6e
73	59	26.2002	goblet_cell	normal	CFTR	European	female	8d6cc86907d766a9671d6448beb5ee6e
74	59	0	goblet_cell	normal	CFTR	European	female	8d6cc86907d766a9671d6448beb5ee6e
75	59	34.4624	goblet_cell	normal	CFTR	European	female	8d6cc86907d766a9671d6448beb5ee6e
76	59	8.3387	goblet_cell	normal	CFTR	European	female	8d6cc86907d766a9671d6448beb5ee6e
77	59	8.08627	goblet_cell	normal	CFTR	European	female	8d6cc86907d766a9671d6448beb5ee6e
78	59	0	goblet_cell	normal	CFTR	European	female	8d6cc86907d766a9671d6448beb5ee6e
79	59	0	goblet_cell	normal	CFTR	European	female	8d6cc86907d766a9671d6448beb5ee6e
80	59	3.14922	goblet_cell	normal	CFTR	European	female	8d6cc86907d766a9671d6448beb5ee6e
81	59	0	goblet_cell	normal	CFTR	European	female	8d6cc86907d766a9671d6448beb5ee6e
82	59	11.1194	goblet_cell	normal	CFTR	European	female	8d6cc86907d766a9671d6448beb5ee6e
83	59	0	goblet_cell	normal	CFTR	European	female	8d6cc86907d766a9671d6448beb5ee6e
84	59	9.38123	goblet_cell	normal	CFTR	European	female	8d6cc86907d766a9671d6448beb5ee6e
85	59	0	goblet_cell	normal	CFTR	European	female	8d6cc86907d766a9671d6448beb5ee6e
86	59	0	goblet_cell	normal	CFTR	European	female	8d6cc86907d766a9671d6448beb5ee6e
87	59	70.1997	goblet_cell	normal	CFTR	European	female	8d6cc86907d766a9671d6448beb5ee6e
88	59	0	goblet_cell	normal	CFTR	European	female	8d6cc86907d766a9671d6448beb5ee6e
89	59	8.9791	goblet_cell	normal	CFTR	European	female	8d6cc86907d766a9671d6448beb5ee6e
90	59	43.0942	goblet_cell	normal	CFTR	European	female	8d6cc86907d766a9671d6448beb5ee6e
91	59	5.69839	goblet_cell	normal	CFTR	European	female	8d6cc86907d766a9671d6448beb5ee6e
92	59	6.49847	goblet_cell	normal	CFTR	European	female	8d6cc86907d766a9671d6448beb5ee6e
93	59	0	goblet_cell	normal	CFTR	European	female	8d6cc86907d766a9671d6448beb5ee6e
94	59	0	goblet_cell	normal	CFTR	European	female	8d6cc86907d766a9671d6448beb5ee6e
95	59	0	goblet_cell	normal	CFTR	European	female	8d6cc86907d766a9671d6448beb5ee6e
96	59	0	goblet_cell	normal	CFTR	European	female	8d6cc86907d766a9671d6448beb5ee6e
97	59	31.8248	goblet_cell	normal	CFTR	European	female	8d6cc86907d766a9671d6448beb5ee6e
98	59	24.3106	goblet_cell	normal	CFTR	European	female	8d6cc86907d766a9671d6448beb5ee6e
99	59	0	goblet_cell	normal	CFTR	European	female	8d6cc86907d766a9671d6448beb5ee6e
100	59	0	goblet_cell	normal	CFTR	European	female	8d6cc86907d766a9671d6448beb5ee6e
101	59	0	goblet_cell	normal	CFTR	European	female	8d6cc86907d766a9671d6448beb5ee6e
102	59	7.18983	goblet_cell	normal	CFTR	European	female	8d6cc86907d766a9671d6448beb5ee6e
103	59	0	goblet_cell	normal	CFTR	European	female	8d6cc86907d766a9671d6448beb5ee6e
104	59	87.5207	goblet_cell	normal	CFTR	European	female	8d6cc86907d766a9671d6448beb5ee6e
105	59	0	goblet_cell	normal	CFTR	European	female	8d6cc86907d766a9671d6448beb5ee6e
106	59	0	goblet_cell	normal	CFTR	European	female	8d6cc86907d766a9671d6448beb5ee6e
107	59	32.5701	goblet_cell	normal	CFTR	European	female	8d6cc86907d766a9671d6448beb5ee6e
108	59	0	goblet_cell	normal	CFTR	European	female	8d6cc86907d766a9671d6448beb5ee6e
109	59	0	goblet_cell	normal	CFTR	European	female	8d6cc86907d766a9671d6448beb5ee6e
110	59	0	goblet_cell	normal	CFTR	European	female	8d6cc86907d766a9671d6448beb5ee6e
111	59	0	goblet_cell	normal	CFTR	European	female	8d6cc86907d766a9671d6448beb5ee6e
112	59	0	goblet_cell	normal	CFTR	European	female	8d6cc86907d766a9671d6448beb5ee6e
113	59	0	goblet_cell	normal	CFTR	European	female	8d6cc86907d766a9671d6448beb5ee6e
114	59	0	goblet_cell	normal	CFTR	European	female	8d6cc86907d766a9671d6448beb5ee6e
115	59	0	goblet_cell	normal	CFTR	European	female	8d6cc86907d766a9671d6448beb5ee6e
116	59	8.0018	goblet_cell	normal	CFTR	European	female	8d6cc86907d766a9671d6448beb5ee6e
117	59	7.12469	goblet_cell	normal	CFTR	European	female	8d6cc86907d766a9671d6448beb5ee6e
118	59	6.84721	goblet_cell	normal	CFTR	European	female	8d6cc86907d766a9671d6448beb5ee6e
119	59	0	goblet_cell	normal	CFTR	European	female	8d6cc86907d766a9671d6448beb5ee6e
120	59	0	goblet_cell	normal	CFTR	European	female	8d6cc86907d766a9671d6448beb5ee6e
121	59	0	goblet_cell	normal	CFTR	European	female	8d6cc86907d766a9671d6448beb5ee6e
122	59	0	goblet_cell	normal	CFTR	European	female	8d6cc86907d766a9671d6448beb5ee6e
123	59	0	goblet_cell	normal	CFTR	European	female	8d6cc86907d766a9671d6448beb5ee6e
124	59	0	goblet_cell	normal	CFTR	European	female	8d6cc86907d766a9671d6448beb5ee6e
125	59	11.3981	goblet_cell	normal	CFTR	European	female	8d6cc86907d766a9671d6448beb5ee6e
126	59	6.38536	goblet_cell	normal	CFTR	European	female	8d6cc86907d766a9671d6448beb5ee6e
127	59	6.38664	goblet_cell	normal	CFTR	European	female	8d6cc86907d766a9671d6448beb5ee6e
128	59	0	goblet_cell	normal	CFTR	European	female	8d6cc86907d766a9671d6448beb5ee6e
129	59	0	goblet_cell	normal	CFTR	European	female	8d6cc86907d766a9671d6448beb5ee6e
130	59	6.12466	goblet_cell	normal	CFTR	European	female	8d6cc86907d766a9671d6448beb5ee6e
131	59	0	goblet_cell	normal	CFTR	European	female	8d6cc86907d766a9671d6448beb5ee6e
132	59	66.2792	goblet_cell	normal	CFTR	European	female	8d6cc86907d766a9671d6448beb5ee6e
133	59	0	goblet_cell	normal	CFTR	European	female	8d6cc86907d766a9671d6448beb5ee6e
134	59	6.96081	goblet_cell	normal	CFTR	European	female	8d6cc86907d766a9671d6448beb5ee6e
135	59	0	goblet_cell	normal	CFTR	European	female	8d6cc86907d766a9671d6448beb5ee6e
136	59	8.74774	goblet_cell	normal	CFTR	European	female	8d6cc86907d766a9671d6448beb5ee6e
137	59	22.2866	goblet_cell	normal	CFTR	European	female	8d6cc86907d766a9671d6448beb5ee6e
138	59	0	goblet_cell	normal	CFTR	European	female	8d6cc86907d766a9671d6448beb5ee6e
139	59	0	goblet_cell	normal	CFTR	European	female	8d6cc86907d766a9671d6448beb5ee6e
140	59	0	goblet_cell	normal	CFTR	European	female	8d6cc86907d766a9671d6448beb5ee6e
141	59	0	goblet_cell	normal	CFTR	European	female	8d6cc86907d766a9671d6448beb5ee6e
142	59	0	goblet_cell	normal	CFTR	European	female	8d6cc86907d766a9671d6448beb5ee6e
143	59	0	goblet_cell	normal	CFTR	European	female	8d6cc86907d766a9671d6448beb5ee6e
144	59	70.8115	goblet_cell	normal	CFTR	European	female	8d6cc86907d766a9671d6448beb5ee6e
145	59	30.0943	goblet_cell	normal	CFTR	European	female	8d6cc86907d766a9671d6448beb5ee6e
146	59	0	goblet_cell	normal	CFTR	European	female	8d6cc86907d766a9671d6448beb5ee6e
147	59	21.1453	goblet_cell	normal	CFTR	European	female	8d6cc86907d766a9671d6448beb5ee6e
148	59	0	goblet_cell	normal	CFTR	European	female	8d6cc86907d766a9671d6448beb5ee6e
149	59	0	goblet_cell	normal	CFTR	European	female	8d6cc86907d766a9671d6448beb5ee6e
150	59	17.7544	goblet_cell	normal	CFTR	European	female	8d6cc86907d766a9671d6448beb5ee6e
151	59	0	goblet_cell	normal	CFTR	European	female	8d6cc86907d766a9671d6448beb5ee6e
152	59	3.76445	goblet_cell	normal	CFTR	European	female	8d6cc86907d766a9671d6448beb5ee6e
153	59	27.8451	goblet_cell	normal	CFTR	European	female	8d6cc86907d766a9671d6448beb5ee6e
154	59	0	goblet_cell	normal	CFTR	European	female	8d6cc86907d766a9671d6448beb5ee6e
155	59	10.3067	goblet_cell	normal	CFTR	European	female	8d6cc86907d766a9671d6448beb5ee6e
156	59	0	goblet_cell	normal	CFTR	European	female	8d6cc86907d766a9671d6448beb5ee6e
157	59	0	goblet_cell	normal	CFTR	European	female	8d6cc86907d766a9671d6448beb5ee6e
158	59	0	goblet_cell	normal	CFTR	European	female	8d6cc86907d766a9671d6448beb5ee6e
159	59	0	goblet_cell	normal	CFTR	European	female	8d6cc86907d766a9671d6448beb5ee6e
160	59	0	goblet_cell	normal	CFTR	European	female	8d6cc86907d766a9671d6448beb5ee6e
161	59	0	goblet_cell	normal	CFTR	European	female	8d6cc86907d766a9671d6448beb5ee6e
162	59	0	goblet_cell	normal	CFTR	European	female	8d6cc86907d766a9671d6448beb5ee6e
163	59	0	goblet_cell	normal	CFTR	European	female	8d6cc86907d766a9671d6448beb5ee6e
164	59	20.3507	goblet_cell	normal	CFTR	European	female	8d6cc86907d766a9671d6448beb5ee6e
165	59	0	goblet_cell	normal	CFTR	European	female	8d6cc86907d766a9671d6448beb5ee6e
166	59	5.76389	goblet_cell	normal	CFTR	European	female	8d6cc86907d766a9671d6448beb5ee6e
167	59	0	goblet_cell	normal	CFTR	European	female	8d6cc86907d766a9671d6448beb5ee6e
168	59	0	goblet_cell	normal	CFTR	European	female	8d6cc86907d766a9671d6448beb5ee6e
169	59	0	goblet_cell	normal	CFTR	European	female	8d6cc86907d766a9671d6448beb5ee6e
170	59	0	goblet_cell	normal	CFTR	European	female	8d6cc86907d766a9671d6448beb5ee6e
171	59	0	goblet_cell	normal	CFTR	European	female	8d6cc86907d766a9671d6448beb5ee6e
172	61	0	goblet_cell	normal	CFTR	African American or Afro-Caribbean	female	7f73110af2f5ea466210456c3b01251b
173	61	0	goblet_cell	normal	CFTR	African American or Afro-Caribbean	female	7f73110af2f5ea466210456c3b01251b
174	61	0	goblet_cell	normal	CFTR	African American or Afro-Caribbean	female	7f73110af2f5ea466210456c3b01251b
175	61	0	goblet_cell	normal	CFTR	African American or Afro-Caribbean	female	7f73110af2f5ea466210456c3b01251b
176	61	0	goblet_cell	normal	CFTR	African American or Afro-Caribbean	female	7f73110af2f5ea466210456c3b01251b
177	61	0	goblet_cell	normal	CFTR	African American or Afro-Caribbean	female	7f73110af2f5ea466210456c3b01251b
178	61	0	goblet_cell	normal	CFTR	African American or Afro-Caribbean	female	7f73110af2f5ea466210456c3b01251b
179	61	0	goblet_cell	normal	CFTR	African American or Afro-Caribbean	female	7f73110af2f5ea466210456c3b01251b
180	61	0	goblet_cell	normal	CFTR	African American or Afro-Caribbean	female	7f73110af2f5ea466210456c3b01251b
181	61	0	goblet_cell	normal	CFTR	African American or Afro-Caribbean	female	7f73110af2f5ea466210456c3b01251b
182	61	0	goblet_cell	normal	CFTR	African American or Afro-Caribbean	female	7f73110af2f5ea466210456c3b01251b
183	61	0	goblet_cell	normal	CFTR	African American or Afro-Caribbean	female	7f73110af2f5ea466210456c3b01251b
184	61	27.3421	goblet_cell	normal	CFTR	African American or Afro-Caribbean	female	7f73110af2f5ea466210456c3b01251b
185	61	8.10051	goblet_cell	normal	CFTR	African American or Afro-Caribbean	female	7f73110af2f5ea466210456c3b01251b
186	61	0	goblet_cell	normal	CFTR	African American or Afro-Caribbean	female	7f73110af2f5ea466210456c3b01251b
187	61	2.15495	goblet_cell	normal	CFTR	African American or Afro-Caribbean	female	7f73110af2f5ea466210456c3b01251b
188	61	0	goblet_cell	normal	CFTR	African American or Afro-Caribbean	female	7f73110af2f5ea466210456c3b01251b
189	61	6.74139	goblet_cell	normal	CFTR	African American or Afro-Caribbean	female	7f73110af2f5ea466210456c3b01251b
190	61	0	goblet_cell	normal	CFTR	African American or Afro-Caribbean	female	7f73110af2f5ea466210456c3b01251b
191	61	0	goblet_cell	normal	CFTR	African American or Afro-Caribbean	female	7f73110af2f5ea466210456c3b01251b
192	61	0	goblet_cell	normal	CFTR	African American or Afro-Caribbean	female	7f73110af2f5ea466210456c3b01251b
193	61	0	goblet_cell	normal	CFTR	African American or Afro-Caribbean	female	7f73110af2f5ea466210456c3b01251b
194	61	0	goblet_cell	normal	CFTR	African American or Afro-Caribbean	female	7f73110af2f5ea466210456c3b01251b
195	61	0	goblet_cell	normal	CFTR	African American or Afro-Caribbean	female	7f73110af2f5ea466210456c3b01251b
196	61	0	goblet_cell	normal	CFTR	African American or Afro-Caribbean	female	7f73110af2f5ea466210456c3b01251b
197	61	0	goblet_cell	normal	CFTR	African American or Afro-Caribbean	female	7f73110af2f5ea466210456c3b01251b
198	61	104.901	goblet_cell	normal	CFTR	African American or Afro-Caribbean	female	7f73110af2f5ea466210456c3b01251b
199	61	71.0846	goblet_cell	normal	CFTR	African American or Afro-Caribbean	female	7f73110af2f5ea466210456c3b01251b
200	61	32.8377	goblet_cell	normal	CFTR	African American or Afro-Caribbean	female	7f73110af2f5ea466210456c3b01251b
201	61	0	goblet_cell	normal	CFTR	African American or Afro-Caribbean	female	7f73110af2f5ea466210456c3b01251b
202	61	0	goblet_cell	normal	CFTR	African American or Afro-Caribbean	female	7f73110af2f5ea466210456c3b01251b
203	61	16.36	goblet_cell	normal	CFTR	African American or Afro-Caribbean	female	7f73110af2f5ea466210456c3b01251b
204	61	7.27884	goblet_cell	normal	CFTR	African American or Afro-Caribbean	female	7f73110af2f5ea466210456c3b01251b
205	61	0	goblet_cell	normal	CFTR	African American or Afro-Caribbean	female	7f73110af2f5ea466210456c3b01251b
206	61	0	goblet_cell	normal	CFTR	African American or Afro-Caribbean	female	7f73110af2f5ea466210456c3b01251b
207	61	0	goblet_cell	normal	CFTR	African American or Afro-Caribbean	female	7f73110af2f5ea466210456c3b01251b
208	61	7.09425	goblet_cell	normal	CFTR	African American or Afro-Caribbean	female	7f73110af2f5ea466210456c3b01251b
209	61	0	goblet_cell	normal	CFTR	African American or Afro-Caribbean	female	7f73110af2f5ea466210456c3b01251b
210	61	0	goblet_cell	normal	CFTR	African American or Afro-Caribbean	female	7f73110af2f5ea466210456c3b01251b
211	61	0	goblet_cell	normal	CFTR	African American or Afro-Caribbean	female	7f73110af2f5ea466210456c3b01251b
212	61	37.0842	goblet_cell	normal	CFTR	African American or Afro-Caribbean	female	7f73110af2f5ea466210456c3b01251b
213	61	0	goblet_cell	normal	CFTR	African American or Afro-Caribbean	female	7f73110af2f5ea466210456c3b01251b
214	61	0	goblet_cell	normal	CFTR	African American or Afro-Caribbean	female	7f73110af2f5ea466210456c3b01251b
215	61	0	goblet_cell	normal	CFTR	African American or Afro-Caribbean	female	7f73110af2f5ea466210456c3b01251b
216	61	0	goblet_cell	normal	CFTR	African American or Afro-Caribbean	female	7f73110af2f5ea466210456c3b01251b
217	61	0	goblet_cell	normal	CFTR	African American or Afro-Caribbean	female	7f73110af2f5ea466210456c3b01251b
218	61	15.4831	goblet_cell	normal	CFTR	African American or Afro-Caribbean	female	7f73110af2f5ea466210456c3b01251b
219	61	0	goblet_cell	normal	CFTR	African American or Afro-Caribbean	female	7f73110af2f5ea466210456c3b01251b
220	61	0	goblet_cell	normal	CFTR	African American or Afro-Caribbean	female	7f73110af2f5ea466210456c3b01251b
221	61	0	goblet_cell	normal	CFTR	African American or Afro-Caribbean	female	7f73110af2f5ea466210456c3b01251b
222	61	0	goblet_cell	normal	CFTR	African American or Afro-Caribbean	female	7f73110af2f5ea466210456c3b01251b
223	61	0	goblet_cell	normal	CFTR	African American or Afro-Caribbean	female	7f73110af2f5ea466210456c3b01251b
224	61	0	goblet_cell	normal	CFTR	African American or Afro-Caribbean	female	7f73110af2f5ea466210456c3b01251b
225	61	0	goblet_cell	normal	CFTR	African American or Afro-Caribbean	female	7f73110af2f5ea466210456c3b01251b
226	61	11.5265	goblet_cell	normal	CFTR	African American or Afro-Caribbean	female	7f73110af2f5ea466210456c3b01251b
227	61	0	goblet_cell	normal	CFTR	African American or Afro-Caribbean	female	7f73110af2f5ea466210456c3b01251b
228	61	4.3266	goblet_cell	normal	CFTR	African American or Afro-Caribbean	female	7f73110af2f5ea466210456c3b01251b
229	61	0	goblet_cell	normal	CFTR	African American or Afro-Caribbean	female	7f73110af2f5ea466210456c3b01251b
230	61	0	goblet_cell	normal	CFTR	African American or Afro-Caribbean	female	7f73110af2f5ea466210456c3b01251b
231	61	0	goblet_cell	normal	CFTR	African American or Afro-Caribbean	female	7f73110af2f5ea466210456c3b01251b
232	61	3.4029	goblet_cell	normal	CFTR	African American or Afro-Caribbean	female	7f73110af2f5ea466210456c3b01251b
233	61	10.3857	goblet_cell	normal	CFTR	African American or Afro-Caribbean	female	7f73110af2f5ea466210456c3b01251b
234	61	0	goblet_cell	normal	CFTR	African American or Afro-Caribbean	female	7f73110af2f5ea466210456c3b01251b
235	61	0	goblet_cell	normal	CFTR	African American or Afro-Caribbean	female	7f73110af2f5ea466210456c3b01251b
236	61	11.3945	goblet_cell	normal	CFTR	African American or Afro-Caribbean	female	7f73110af2f5ea466210456c3b01251b
237	61	2.15425	goblet_cell	normal	CFTR	African American or Afro-Caribbean	female	7f73110af2f5ea466210456c3b01251b
238	61	52.9746	goblet_cell	normal	CFTR	African American or Afro-Caribbean	female	7f73110af2f5ea466210456c3b01251b
239	61	0	goblet_cell	normal	CFTR	African American or Afro-Caribbean	female	7f73110af2f5ea466210456c3b01251b
240	61	0	goblet_cell	normal	CFTR	African American or Afro-Caribbean	female	7f73110af2f5ea466210456c3b01251b
241	61	0	goblet_cell	normal	CFTR	African American or Afro-Caribbean	female	7f73110af2f5ea466210456c3b01251b
242	61	11.6958	goblet_cell	normal	CFTR	African American or Afro-Caribbean	female	7f73110af2f5ea466210456c3b01251b
243	61	0	goblet_cell	normal	CFTR	African American or Afro-Caribbean	female	7f73110af2f5ea466210456c3b01251b
244	61	0	goblet_cell	normal	CFTR	African American or Afro-Caribbean	female	7f73110af2f5ea466210456c3b01251b
245	59	119.186	goblet_cell	normal	CFTR	European	male	1d1f3d750c92498627a083152a900633
246	59	0	goblet_cell	normal	CFTR	European	male	1d1f3d750c92498627a083152a900633
247	59	0	goblet_cell	normal	CFTR	European	male	1d1f3d750c92498627a083152a900633
248	59	0	goblet_cell	normal	CFTR	European	male	1d1f3d750c92498627a083152a900633
249	59	31.341	goblet_cell	normal	CFTR	European	male	1d1f3d750c92498627a083152a900633
250	59	87.2532	goblet_cell	normal	CFTR	European	male	1d1f3d750c92498627a083152a900633
251	59	37.7435	goblet_cell	normal	CFTR	European	male	1d1f3d750c92498627a083152a900633
252	59	7.67501	goblet_cell	normal	CFTR	European	male	1d1f3d750c92498627a083152a900633
253	59	0	goblet_cell	normal	CFTR	European	female	8d6cc86907d766a9671d6448beb5ee6e
254	59	0	goblet_cell	normal	CFTR	European	female	8d6cc86907d766a9671d6448beb5ee6e
255	59	0	goblet_cell	normal	CFTR	European	female	8d6cc86907d766a9671d6448beb5ee6e
256	59	0	goblet_cell	normal	CFTR	European	female	8d6cc86907d766a9671d6448beb5ee6e
257	59	27.9848	goblet_cell	normal	CFTR	European	female	8d6cc86907d766a9671d6448beb5ee6e
258	59	0	goblet_cell	normal	CFTR	European	female	8d6cc86907d766a9671d6448beb5ee6e
259	59	0	goblet_cell	normal	CFTR	European	female	8d6cc86907d766a9671d6448beb5ee6e
260	59	16.5811	goblet_cell	normal	CFTR	European	female	8d6cc86907d766a9671d6448beb5ee6e
261	59	0	goblet_cell	normal	CFTR	European	female	8d6cc86907d766a9671d6448beb5ee6e
262	59	0	goblet_cell	normal	CFTR	European	female	8d6cc86907d766a9671d6448beb5ee6e
263	59	0	goblet_cell	normal	CFTR	European	female	8d6cc86907d766a9671d6448beb5ee6e
264	59	0	goblet_cell	normal	CFTR	European	female	8d6cc86907d766a9671d6448beb5ee6e
265	59	0	goblet_cell	normal	CFTR	European	female	8d6cc86907d766a9671d6448beb5ee6e
266	59	0	goblet_cell	normal	CFTR	European	female	8d6cc86907d766a9671d6448beb5ee6e
267	59	0	goblet_cell	normal	CFTR	European	female	8d6cc86907d766a9671d6448beb5ee6e
268	59	0	goblet_cell	normal	CFTR	European	female	8d6cc86907d766a9671d6448beb5ee6e
269	59	0	goblet_cell	normal	CFTR	European	female	8d6cc86907d766a9671d6448beb5ee6e
270	59	0	goblet_cell	normal	CFTR	European	female	8d6cc86907d766a9671d6448beb5ee6e
271	59	0	goblet_cell	normal	CFTR	European	female	8d6cc86907d766a9671d6448beb5ee6e
272	59	0	goblet_cell	normal	CFTR	European	female	8d6cc86907d766a9671d6448beb5ee6e
273	59	43.8529	goblet_cell	normal	CFTR	European	female	8d6cc86907d766a9671d6448beb5ee6e
274	59	0	goblet_cell	normal	CFTR	European	female	8d6cc86907d766a9671d6448beb5ee6e
275	59	0	goblet_cell	normal	CFTR	European	female	8d6cc86907d766a9671d6448beb5ee6e
276	59	9.83013	goblet_cell	normal	CFTR	European	female	8d6cc86907d766a9671d6448beb5ee6e
277	59	5.34573	goblet_cell	normal	CFTR	European	female	8d6cc86907d766a9671d6448beb5ee6e
278	59	0	goblet_cell	normal	CFTR	European	female	8d6cc86907d766a9671d6448beb5ee6e
279	59	4.84887	goblet_cell	normal	CFTR	European	female	8d6cc86907d766a9671d6448beb5ee6e
280	59	21.8981	goblet_cell	normal	CFTR	European	female	8d6cc86907d766a9671d6448beb5ee6e
281	59	66.4629	goblet_cell	normal	CFTR	European	female	8d6cc86907d766a9671d6448beb5ee6e
282	59	9.49198	goblet_cell	normal	CFTR	European	female	8d6cc86907d766a9671d6448beb5ee6e
283	59	19.565	goblet_cell	normal	CFTR	European	female	8d6cc86907d766a9671d6448beb5ee6e
284	59	0	goblet_cell	normal	CFTR	European	female	8d6cc86907d766a9671d6448beb5ee6e
285	59	45.8249	goblet_cell	normal	CFTR	European	female	8d6cc86907d766a9671d6448beb5ee6e
286	59	0	goblet_cell	normal	CFTR	European	female	8d6cc86907d766a9671d6448beb5ee6e
287	59	0	goblet_cell	normal	CFTR	European	female	8d6cc86907d766a9671d6448beb5ee6e
288	59	0	goblet_cell	normal	CFTR	European	female	8d6cc86907d766a9671d6448beb5ee6e
289	59	0	goblet_cell	normal	CFTR	European	female	8d6cc86907d766a9671d6448beb5ee6e
290	59	20.6693	goblet_cell	normal	CFTR	European	female	8d6cc86907d766a9671d6448beb5ee6e
291	59	2.5663	goblet_cell	normal	CFTR	European	female	8d6cc86907d766a9671d6448beb5ee6e
292	59	0	goblet_cell	normal	CFTR	European	female	8d6cc86907d766a9671d6448beb5ee6e
293	59	0	goblet_cell	normal	CFTR	European	female	8d6cc86907d766a9671d6448beb5ee6e
294	59	0	goblet_cell	normal	CFTR	European	female	8d6cc86907d766a9671d6448beb5ee6e
295	59	0	goblet_cell	normal	CFTR	European	female	8d6cc86907d766a9671d6448beb5ee6e
296	59	0	goblet_cell	normal	CFTR	European	female	8d6cc86907d766a9671d6448beb5ee6e
297	59	0	goblet_cell	normal	CFTR	European	female	8d6cc86907d766a9671d6448beb5ee6e
298	59	3.06718	goblet_cell	normal	CFTR	European	female	8d6cc86907d766a9671d6448beb5ee6e
299	59	0	goblet_cell	normal	CFTR	European	female	8d6cc86907d766a9671d6448beb5ee6e
300	59	0	goblet_cell	normal	CFTR	European	female	8d6cc86907d766a9671d6448beb5ee6e
301	59	0	goblet_cell	normal	CFTR	European	female	8d6cc86907d766a9671d6448beb5ee6e
302	59	0	goblet_cell	normal	CFTR	European	female	8d6cc86907d766a9671d6448beb5ee6e
303	59	0	goblet_cell	normal	CFTR	European	female	8d6cc86907d766a9671d6448beb5ee6e
304	59	0	goblet_cell	normal	CFTR	European	female	8d6cc86907d766a9671d6448beb5ee6e
305	59	0	goblet_cell	normal	CFTR	European	female	8d6cc86907d766a9671d6448beb5ee6e
306	59	79.677	goblet_cell	normal	CFTR	European	female	8d6cc86907d766a9671d6448beb5ee6e
307	59	0	goblet_cell	normal	CFTR	European	female	8d6cc86907d766a9671d6448beb5ee6e
308	59	0	goblet_cell	normal	CFTR	European	female	8d6cc86907d766a9671d6448beb5ee6e
309	59	14.031	goblet_cell	normal	CFTR	European	female	8d6cc86907d766a9671d6448beb5ee6e
310	59	12.2329	goblet_cell	normal	CFTR	European	female	8d6cc86907d766a9671d6448beb5ee6e
311	59	0	goblet_cell	normal	CFTR	European	female	8d6cc86907d766a9671d6448beb5ee6e
312	59	0	goblet_cell	normal	CFTR	European	female	8d6cc86907d766a9671d6448beb5ee6e
313	59	2.43911	goblet_cell	normal	CFTR	European	female	8d6cc86907d766a9671d6448beb5ee6e
314	59	0	goblet_cell	normal	CFTR	European	female	8d6cc86907d766a9671d6448beb5ee6e
315	59	0	goblet_cell	normal	CFTR	European	female	8d6cc86907d766a9671d6448beb5ee6e
316	59	0	goblet_cell	normal	CFTR	European	female	8d6cc86907d766a9671d6448beb5ee6e
317	59	0	goblet_cell	normal	CFTR	European	female	8d6cc86907d766a9671d6448beb5ee6e
318	59	0	goblet_cell	normal	CFTR	European	female	8d6cc86907d766a9671d6448beb5ee6e
319	59	0	goblet_cell	normal	CFTR	European	female	8d6cc86907d766a9671d6448beb5ee6e
320	59	0	goblet_cell	normal	CFTR	European	female	8d6cc86907d766a9671d6448beb5ee6e
321	59	0	goblet_cell	normal	CFTR	European	female	8d6cc86907d766a9671d6448beb5ee6e
322	59	0	goblet_cell	normal	CFTR	European	female	8d6cc86907d766a9671d6448beb5ee6e
323	59	0	goblet_cell	normal	CFTR	European	female	8d6cc86907d766a9671d6448beb5ee6e
324	59	6.16566	goblet_cell	normal	CFTR	European	female	8d6cc86907d766a9671d6448beb5ee6e
325	59	0	goblet_cell	normal	CFTR	European	female	8d6cc86907d766a9671d6448beb5ee6e
326	59	4.37303	goblet_cell	normal	CFTR	European	female	8d6cc86907d766a9671d6448beb5ee6e
327	59	6.03291	goblet_cell	normal	CFTR	European	female	8d6cc86907d766a9671d6448beb5ee6e
328	59	8.107	goblet_cell	normal	CFTR	European	female	8d6cc86907d766a9671d6448beb5ee6e
329	59	13.438	goblet_cell	normal	CFTR	European	female	8d6cc86907d766a9671d6448beb5ee6e
330	59	12.63	goblet_cell	normal	CFTR	European	female	8d6cc86907d766a9671d6448beb5ee6e
331	59	87.3117	goblet_cell	normal	CFTR	European	female	8d6cc86907d766a9671d6448beb5ee6e
332	59	8.71134	goblet_cell	normal	CFTR	European	female	8d6cc86907d766a9671d6448beb5ee6e
333	59	0	goblet_cell	normal	CFTR	European	female	8d6cc86907d766a9671d6448beb5ee6e
334	59	23.8712	goblet_cell	normal	CFTR	European	female	8d6cc86907d766a9671d6448beb5ee6e
335	59	0	goblet_cell	normal	CFTR	European	female	b7de4ebfa4c469211330ac828f09ad08
336	59	0	goblet_cell	normal	CFTR	European	female	b7de4ebfa4c469211330ac828f09ad08
337	59	0	goblet_cell	normal	CFTR	European	female	b7de4ebfa4c469211330ac828f09ad08
338	59	516.707	goblet_cell	normal	CFTR	European	female	b7de4ebfa4c469211330ac828f09ad08
339	59	0	goblet_cell	normal	CFTR	European	female	b7de4ebfa4c469211330ac828f09ad08
340	59	0	goblet_cell	normal	CFTR	European	female	b7de4ebfa4c469211330ac828f09ad08
341	59	43.0915	goblet_cell	normal	CFTR	European	female	b7de4ebfa4c469211330ac828f09ad08
342	59	0	goblet_cell	normal	CFTR	European	female	b7de4ebfa4c469211330ac828f09ad08
343	59	0	goblet_cell	normal	CFTR	European	female	b7de4ebfa4c469211330ac828f09ad08
344	59	0	goblet_cell	normal	CFTR	European	female	b7de4ebfa4c469211330ac828f09ad08
345	59	0	goblet_cell	normal	CFTR	European	female	b7de4ebfa4c469211330ac828f09ad08
346	59	14.809	goblet_cell	normal	CFTR	European	female	b7de4ebfa4c469211330ac828f09ad08
347	59	0.926963	goblet_cell	normal	CFTR	European	female	b7de4ebfa4c469211330ac828f09ad08
348	59	0	goblet_cell	normal	CFTR	European	female	b7de4ebfa4c469211330ac828f09ad08
349	59	0	goblet_cell	normal	CFTR	European	female	b7de4ebfa4c469211330ac828f09ad08
350	59	0	goblet_cell	normal	CFTR	European	female	b7de4ebfa4c469211330ac828f09ad08
351	59	0	goblet_cell	normal	CFTR	European	female	b7de4ebfa4c469211330ac828f09ad08
352	59	0	goblet_cell	normal	CFTR	European	female	b7de4ebfa4c469211330ac828f09ad08
353	59	0	goblet_cell	normal	CFTR	European	female	b7de4ebfa4c469211330ac828f09ad08
354	59	56.0062	goblet_cell	normal	CFTR	European	female	b7de4ebfa4c469211330ac828f09ad08
355	59	0	goblet_cell	normal	CFTR	European	female	b7de4ebfa4c469211330ac828f09ad08
356	59	0.313711	goblet_cell	normal	CFTR	European	female	b7de4ebfa4c469211330ac828f09ad08
357	59	0	goblet_cell	normal	CFTR	European	female	b7de4ebfa4c469211330ac828f09ad08
358	61	0	goblet_cell	normal	CFTR	African American or Afro-Caribbean	female	7f73110af2f5ea466210456c3b01251b
359	61	0	goblet_cell	normal	CFTR	African American or Afro-Caribbean	female	7f73110af2f5ea466210456c3b01251b
360	61	5.78425	goblet_cell	normal	CFTR	African American or Afro-Caribbean	female	7f73110af2f5ea466210456c3b01251b
361	61	0	goblet_cell	normal	CFTR	African American or Afro-Caribbean	female	7f73110af2f5ea466210456c3b01251b
362	61	0	goblet_cell	normal	CFTR	African American or Afro-Caribbean	female	7f73110af2f5ea466210456c3b01251b
363	61	0	goblet_cell	normal	CFTR	African American or Afro-Caribbean	female	7f73110af2f5ea466210456c3b01251b
364	61	0	goblet_cell	normal	CFTR	African American or Afro-Caribbean	female	7f73110af2f5ea466210456c3b01251b
365	61	0	goblet_cell	normal	CFTR	African American or Afro-Caribbean	female	7f73110af2f5ea466210456c3b01251b
366	61	0	goblet_cell	normal	CFTR	African American or Afro-Caribbean	female	7f73110af2f5ea466210456c3b01251b
367	61	0	goblet_cell	normal	CFTR	African American or Afro-Caribbean	female	7f73110af2f5ea466210456c3b01251b
368	61	0	goblet_cell	normal	CFTR	African American or Afro-Caribbean	female	7f73110af2f5ea466210456c3b01251b
369	61	0	goblet_cell	normal	CFTR	African American or Afro-Caribbean	female	7f73110af2f5ea466210456c3b01251b
370	61	0	goblet_cell	normal	CFTR	African American or Afro-Caribbean	female	7f73110af2f5ea466210456c3b01251b
371	61	15.6428	goblet_cell	normal	CFTR	African American or Afro-Caribbean	female	7f73110af2f5ea466210456c3b01251b
372	61	0	goblet_cell	normal	CFTR	African American or Afro-Caribbean	female	7f73110af2f5ea466210456c3b01251b
373	61	329.177	goblet_cell	normal	CFTR	African American or Afro-Caribbean	female	7f73110af2f5ea466210456c3b01251b
374	61	0	goblet_cell	normal	CFTR	African American or Afro-Caribbean	female	7f73110af2f5ea466210456c3b01251b
375	61	3.04748	goblet_cell	normal	CFTR	African American or Afro-Caribbean	female	7f73110af2f5ea466210456c3b01251b
376	61	12.6972	goblet_cell	normal	CFTR	African American or Afro-Caribbean	female	7f73110af2f5ea466210456c3b01251b
377	61	80.2904	goblet_cell	normal	CFTR	African American or Afro-Caribbean	female	7f73110af2f5ea466210456c3b01251b
378	61	0	goblet_cell	normal	CFTR	African American or Afro-Caribbean	female	7f73110af2f5ea466210456c3b01251b
379	61	0	goblet_cell	normal	CFTR	African American or Afro-Caribbean	female	7f73110af2f5ea466210456c3b01251b
380	61	2.30655	goblet_cell	normal	CFTR	African American or Afro-Caribbean	female	7f73110af2f5ea466210456c3b01251b
381	61	0	goblet_cell	normal	CFTR	African American or Afro-Caribbean	female	7f73110af2f5ea466210456c3b01251b
382	61	0	goblet_cell	normal	CFTR	African American or Afro-Caribbean	female	7f73110af2f5ea466210456c3b01251b
383	61	5.29304	goblet_cell	normal	CFTR	African American or Afro-Caribbean	female	7f73110af2f5ea466210456c3b01251b
384	61	0	goblet_cell	normal	CFTR	African American or Afro-Caribbean	female	7f73110af2f5ea466210456c3b01251b
385	61	0	goblet_cell	normal	CFTR	African American or Afro-Caribbean	female	7f73110af2f5ea466210456c3b01251b
386	61	0	goblet_cell	normal	CFTR	African American or Afro-Caribbean	female	7f73110af2f5ea466210456c3b01251b
387	61	0	goblet_cell	normal	CFTR	African American or Afro-Caribbean	female	7f73110af2f5ea466210456c3b01251b
388	61	0	goblet_cell	normal	CFTR	African American or Afro-Caribbean	female	7f73110af2f5ea466210456c3b01251b
389	61	5.16727	goblet_cell	normal	CFTR	African American or Afro-Caribbean	female	7f73110af2f5ea466210456c3b01251b
390	61	291.507	goblet_cell	normal	CFTR	African American or Afro-Caribbean	female	7f73110af2f5ea466210456c3b01251b
391	61	0	goblet_cell	normal	CFTR	African American or Afro-Caribbean	female	7f73110af2f5ea466210456c3b01251b
392	61	0	goblet_cell	normal	CFTR	African American or Afro-Caribbean	female	7f73110af2f5ea466210456c3b01251b
393	61	0	goblet_cell	normal	CFTR	African American or Afro-Caribbean	female	7f73110af2f5ea466210456c3b01251b
394	61	0	goblet_cell	normal	CFTR	African American or Afro-Caribbean	female	7f73110af2f5ea466210456c3b01251b
395	61	0	goblet_cell	normal	CFTR	African American or Afro-Caribbean	female	7f73110af2f5ea466210456c3b01251b
396	61	0	goblet_cell	normal	CFTR	African American or Afro-Caribbean	female	7f73110af2f5ea466210456c3b01251b
397	61	0	goblet_cell	normal	CFTR	African American or Afro-Caribbean	female	7f73110af2f5ea466210456c3b01251b
398	61	0	goblet_cell	normal	CFTR	African American or Afro-Caribbean	female	7f73110af2f5ea466210456c3b01251b
399	61	12.0196	goblet_cell	normal	CFTR	African American or Afro-Caribbean	female	7f73110af2f5ea466210456c3b01251b
400	61	6.62499	goblet_cell	normal	CFTR	African American or Afro-Caribbean	female	7f73110af2f5ea466210456c3b01251b
401	61	4.64275	goblet_cell	normal	CFTR	African American or Afro-Caribbean	female	7f73110af2f5ea466210456c3b01251b
402	61	0	goblet_cell	normal	CFTR	African American or Afro-Caribbean	female	7f73110af2f5ea466210456c3b01251b
403	61	0	goblet_cell	normal	CFTR	African American or Afro-Caribbean	female	7f73110af2f5ea466210456c3b01251b
404	61	0	goblet_cell	normal	CFTR	African American or Afro-Caribbean	female	7f73110af2f5ea466210456c3b01251b
405	61	23.2614	goblet_cell	normal	CFTR	African American or Afro-Caribbean	female	7f73110af2f5ea466210456c3b01251b
406	61	0	goblet_cell	normal	CFTR	African American or Afro-Caribbean	female	7f73110af2f5ea466210456c3b01251b
407	61	16.6274	goblet_cell	normal	CFTR	African American or Afro-Caribbean	female	7f73110af2f5ea466210456c3b01251b
408	61	0	goblet_cell	normal	CFTR	African American or Afro-Caribbean	female	7f73110af2f5ea466210456c3b01251b
409	61	6.87725	goblet_cell	normal	CFTR	African American or Afro-Caribbean	female	7f73110af2f5ea466210456c3b01251b
410	61	0	goblet_cell	normal	CFTR	African American or Afro-Caribbean	female	7f73110af2f5ea466210456c3b01251b
411	61	0	goblet_cell	normal	CFTR	African American or Afro-Caribbean	female	7f73110af2f5ea466210456c3b01251b
412	61	0	goblet_cell	normal	CFTR	African American or Afro-Caribbean	female	7f73110af2f5ea466210456c3b01251b
413	61	167.639	goblet_cell	normal	CFTR	African American or Afro-Caribbean	female	7f73110af2f5ea466210456c3b01251b
414	61	0	goblet_cell	normal	CFTR	African American or Afro-Caribbean	female	7f73110af2f5ea466210456c3b01251b
415	61	10.34	goblet_cell	normal	CFTR	African American or Afro-Caribbean	female	7f73110af2f5ea466210456c3b01251b
416	61	32.2763	goblet_cell	normal	CFTR	African American or Afro-Caribbean	female	7f73110af2f5ea466210456c3b01251b
417	61	4.27171	goblet_cell	normal	CFTR	African American or Afro-Caribbean	female	7f73110af2f5ea466210456c3b01251b
418	61	19.2789	goblet_cell	normal	CFTR	African American or Afro-Caribbean	female	7f73110af2f5ea466210456c3b01251b
419	61	0	goblet_cell	normal	CFTR	African American or Afro-Caribbean	female	7f73110af2f5ea466210456c3b01251b
420	61	24.5379	goblet_cell	normal	CFTR	African American or Afro-Caribbean	female	7f73110af2f5ea466210456c3b01251b
421	61	0	goblet_cell	normal	CFTR	African American or Afro-Caribbean	female	7f73110af2f5ea466210456c3b01251b
422	61	44.379	goblet_cell	normal	CFTR	African American or Afro-Caribbean	female	7f73110af2f5ea466210456c3b01251b
423	61	0	goblet_cell	normal	CFTR	African American or Afro-Caribbean	female	7f73110af2f5ea466210456c3b01251b
424	61	0	goblet_cell	normal	CFTR	African American or Afro-Caribbean	female	7f73110af2f5ea466210456c3b01251b
425	61	0	goblet_cell	normal	CFTR	African American or Afro-Caribbean	female	7f73110af2f5ea466210456c3b01251b
426	61	0	goblet_cell	normal	CFTR	African American or Afro-Caribbean	female	7f73110af2f5ea466210456c3b01251b
427	61	3.83481	goblet_cell	normal	CFTR	African American or Afro-Caribbean	female	7f73110af2f5ea466210456c3b01251b
428	61	0	goblet_cell	normal	CFTR	African American or Afro-Caribbean	female	7f73110af2f5ea466210456c3b01251b
429	61	0	goblet_cell	normal	CFTR	African American or Afro-Caribbean	female	7f73110af2f5ea466210456c3b01251b
430	61	4.39128	goblet_cell	normal	CFTR	African American or Afro-Caribbean	female	7f73110af2f5ea466210456c3b01251b
431	61	0	goblet_cell	normal	CFTR	African American or Afro-Caribbean	female	7f73110af2f5ea466210456c3b01251b
432	61	0	goblet_cell	normal	CFTR	African American or Afro-Caribbean	female	7f73110af2f5ea466210456c3b01251b
433	61	0	goblet_cell	normal	CFTR	African American or Afro-Caribbean	female	7f73110af2f5ea466210456c3b01251b
434	61	0	goblet_cell	normal	CFTR	African American or Afro-Caribbean	female	7f73110af2f5ea466210456c3b01251b
435	61	0	goblet_cell	normal	CFTR	African American or Afro-Caribbean	female	7f73110af2f5ea466210456c3b01251b
436	61	12.1944	goblet_cell	normal	CFTR	African American or Afro-Caribbean	female	7f73110af2f5ea466210456c3b01251b
437	61	0	goblet_cell	normal	CFTR	African American or Afro-Caribbean	female	7f73110af2f5ea466210456c3b01251b
438	61	7.48509	goblet_cell	normal	CFTR	African American or Afro-Caribbean	female	7f73110af2f5ea466210456c3b01251b
439	61	8.28185	goblet_cell	normal	CFTR	African American or Afro-Caribbean	female	7f73110af2f5ea466210456c3b01251b
440	61	0	goblet_cell	normal	CFTR	African American or Afro-Caribbean	female	7f73110af2f5ea466210456c3b01251b
441	61	0	goblet_cell	normal	CFTR	African American or Afro-Caribbean	female	7f73110af2f5ea466210456c3b01251b
442	61	0	goblet_cell	normal	CFTR	African American or Afro-Caribbean	female	7f73110af2f5ea466210456c3b01251b
443	61	0	goblet_cell	normal	CFTR	African American or Afro-Caribbean	female	7f73110af2f5ea466210456c3b01251b
444	61	0	goblet_cell	normal	CFTR	African American or Afro-Caribbean	female	7f73110af2f5ea466210456c3b01251b
445	61	11.3739	goblet_cell	normal	CFTR	African American or Afro-Caribbean	female	7f73110af2f5ea466210456c3b01251b
446	61	0	goblet_cell	normal	CFTR	African American or Afro-Caribbean	female	7f73110af2f5ea466210456c3b01251b
447	61	0	goblet_cell	normal	CFTR	African American or Afro-Caribbean	female	7f73110af2f5ea466210456c3b01251b
448	61	0	goblet_cell	normal	CFTR	African American or Afro-Caribbean	female	7f73110af2f5ea466210456c3b01251b
449	61	0	goblet_cell	normal	CFTR	African American or Afro-Caribbean	female	7f73110af2f5ea466210456c3b01251b
450	61	0	goblet_cell	normal	CFTR	African American or Afro-Caribbean	female	7f73110af2f5ea466210456c3b01251b
451	61	0	goblet_cell	normal	CFTR	African American or Afro-Caribbean	female	7f73110af2f5ea466210456c3b01251b
452	61	5.40187	goblet_cell	normal	CFTR	African American or Afro-Caribbean	female	7f73110af2f5ea466210456c3b01251b
453	61	0	goblet_cell	normal	CFTR	African American or Afro-Caribbean	female	7f73110af2f5ea466210456c3b01251b
454	61	0	goblet_cell	normal	CFTR	African American or Afro-Caribbean	female	7f73110af2f5ea466210456c3b01251b
455	61	52.042	goblet_cell	normal	CFTR	African American or Afro-Caribbean	female	7f73110af2f5ea466210456c3b01251b
456	61	39.256	goblet_cell	normal	CFTR	African American or Afro-Caribbean	female	7f73110af2f5ea466210456c3b01251b
457	61	0	goblet_cell	normal	CFTR	African American or Afro-Caribbean	female	7f73110af2f5ea466210456c3b01251b
458	61	27.8851	goblet_cell	normal	CFTR	African American or Afro-Caribbean	female	7f73110af2f5ea466210456c3b01251b
459	61	0	goblet_cell	normal	CFTR	African American or Afro-Caribbean	female	7f73110af2f5ea466210456c3b01251b
460	61	9.87554	goblet_cell	normal	CFTR	African American or Afro-Caribbean	female	7f73110af2f5ea466210456c3b01251b
461	61	0	goblet_cell	normal	CFTR	African American or Afro-Caribbean	female	7f73110af2f5ea466210456c3b01251b
462	61	51.9663	goblet_cell	normal	CFTR	African American or Afro-Caribbean	female	7f73110af2f5ea466210456c3b01251b
463	61	0	goblet_cell	normal	CFTR	African American or Afro-Caribbean	female	7f73110af2f5ea466210456c3b01251b
464	61	0	goblet_cell	normal	CFTR	African American or Afro-Caribbean	female	7f73110af2f5ea466210456c3b01251b
465	61	0	goblet_cell	normal	CFTR	African American or Afro-Caribbean	female	7f73110af2f5ea466210456c3b01251b
466	61	0	goblet_cell	normal	CFTR	African American or Afro-Caribbean	female	7f73110af2f5ea466210456c3b01251b
467	61	22.6733	goblet_cell	normal	CFTR	African American or Afro-Caribbean	female	7f73110af2f5ea466210456c3b01251b
468	61	146.29	goblet_cell	normal	CFTR	African American or Afro-Caribbean	female	7f73110af2f5ea466210456c3b01251b
469	61	0	goblet_cell	normal	CFTR	African American or Afro-Caribbean	female	7f73110af2f5ea466210456c3b01251b
470	61	0	goblet_cell	normal	CFTR	African American or Afro-Caribbean	female	7f73110af2f5ea466210456c3b01251b
471	61	0	goblet_cell	normal	CFTR	African American or Afro-Caribbean	female	7f73110af2f5ea466210456c3b01251b
472	61	51.2207	goblet_cell	normal	CFTR	African American or Afro-Caribbean	female	7f73110af2f5ea466210456c3b01251b
473	61	0	goblet_cell	normal	CFTR	African American or Afro-Caribbean	female	7f73110af2f5ea466210456c3b01251b
474	61	0	goblet_cell	normal	CFTR	African American or Afro-Caribbean	female	7f73110af2f5ea466210456c3b01251b
475	61	9.70516	goblet_cell	normal	CFTR	African American or Afro-Caribbean	female	7f73110af2f5ea466210456c3b01251b
476	61	0	goblet_cell	normal	CFTR	African American or Afro-Caribbean	female	7f73110af2f5ea466210456c3b01251b
477	61	0	goblet_cell	normal	CFTR	African American or Afro-Caribbean	female	7f73110af2f5ea466210456c3b01251b
478	61	0	goblet_cell	normal	CFTR	African American or Afro-Caribbean	female	7f73110af2f5ea466210456c3b01251b
479	61	15.1659	goblet_cell	normal	CFTR	African American or Afro-Caribbean	female	7f73110af2f5ea466210456c3b01251b
480	61	0	goblet_cell	normal	CFTR	African American or Afro-Caribbean	female	7f73110af2f5ea466210456c3b01251b
481	61	0	goblet_cell	normal	CFTR	African American or Afro-Caribbean	female	7f73110af2f5ea466210456c3b01251b
482	61	0	goblet_cell	normal	CFTR	African American or Afro-Caribbean	female	7f73110af2f5ea466210456c3b01251b
483	61	0	goblet_cell	normal	CFTR	African American or Afro-Caribbean	female	7f73110af2f5ea466210456c3b01251b
484	61	0	goblet_cell	normal	CFTR	African American or Afro-Caribbean	female	7f73110af2f5ea466210456c3b01251b
485	61	4.84012	goblet_cell	normal	CFTR	African American or Afro-Caribbean	female	7f73110af2f5ea466210456c3b01251b
486	61	0	goblet_cell	normal	CFTR	African American or Afro-Caribbean	female	7f73110af2f5ea466210456c3b01251b
487	61	5.95876	goblet_cell	normal	CFTR	African American or Afro-Caribbean	female	7f73110af2f5ea466210456c3b01251b
488	61	0	goblet_cell	normal	CFTR	African American or Afro-Caribbean	female	7f73110af2f5ea466210456c3b01251b
489	61	0	goblet_cell	normal	CFTR	African American or Afro-Caribbean	female	7f73110af2f5ea466210456c3b01251b
490	61	0	goblet_cell	normal	CFTR	African American or Afro-Caribbean	female	7f73110af2f5ea466210456c3b01251b
491	61	0	goblet_cell	normal	CFTR	African American or Afro-Caribbean	female	7f73110af2f5ea466210456c3b01251b
492	61	22.9284	goblet_cell	normal	CFTR	African American or Afro-Caribbean	female	7f73110af2f5ea466210456c3b01251b
493	61	0	goblet_cell	normal	CFTR	African American or Afro-Caribbean	female	7f73110af2f5ea466210456c3b01251b
494	61	0	goblet_cell	normal	CFTR	African American or Afro-Caribbean	female	7f73110af2f5ea466210456c3b01251b
495	61	0	goblet_cell	normal	CFTR	African American or Afro-Caribbean	female	7f73110af2f5ea466210456c3b01251b
496	61	158.283	goblet_cell	normal	CFTR	African American or Afro-Caribbean	female	7f73110af2f5ea466210456c3b01251b
497	61	0	goblet_cell	normal	CFTR	African American or Afro-Caribbean	female	7f73110af2f5ea466210456c3b01251b
498	61	0	goblet_cell	normal	CFTR	African American or Afro-Caribbean	female	7f73110af2f5ea466210456c3b01251b
499	61	38.2943	goblet_cell	normal	CFTR	African American or Afro-Caribbean	female	7f73110af2f5ea466210456c3b01251b
500	61	1.65691	goblet_cell	normal	CFTR	African American or Afro-Caribbean	female	7f73110af2f5ea466210456c3b01251b
501	61	0	goblet_cell	normal	CFTR	African American or Afro-Caribbean	female	7f73110af2f5ea466210456c3b01251b
502	61	0	goblet_cell	normal	CFTR	African American or Afro-Caribbean	female	7f73110af2f5ea466210456c3b01251b
503	61	0	goblet_cell	normal	CFTR	African American or Afro-Caribbean	female	7f73110af2f5ea466210456c3b01251b
504	61	0	goblet_cell	normal	CFTR	African American or Afro-Caribbean	female	7f73110af2f5ea466210456c3b01251b
505	61	0	goblet_cell	normal	CFTR	African American or Afro-Caribbean	female	7f73110af2f5ea466210456c3b01251b
506	61	0	goblet_cell	normal	CFTR	African American or Afro-Caribbean	female	7f73110af2f5ea466210456c3b01251b
507	61	8.90145	goblet_cell	normal	CFTR	African American or Afro-Caribbean	female	7f73110af2f5ea466210456c3b01251b
508	61	0	goblet_cell	normal	CFTR	African American or Afro-Caribbean	female	7f73110af2f5ea466210456c3b01251b
509	61	235.056	goblet_cell	normal	CFTR	African American or Afro-Caribbean	female	7f73110af2f5ea466210456c3b01251b
510	61	0	goblet_cell	normal	CFTR	African American or Afro-Caribbean	female	7f73110af2f5ea466210456c3b01251b
511	61	0	goblet_cell	normal	CFTR	African American or Afro-Caribbean	female	7f73110af2f5ea466210456c3b01251b
512	61	190.361	goblet_cell	normal	CFTR	African American or Afro-Caribbean	female	7f73110af2f5ea466210456c3b01251b
513	61	0	goblet_cell	normal	CFTR	African American or Afro-Caribbean	female	7f73110af2f5ea466210456c3b01251b
514	61	0	goblet_cell	normal	CFTR	African American or Afro-Caribbean	female	7f73110af2f5ea466210456c3b01251b
515	61	0	goblet_cell	normal	CFTR	African American or Afro-Caribbean	female	7f73110af2f5ea466210456c3b01251b
516	61	0	goblet_cell	normal	CFTR	African American or Afro-Caribbean	female	7f73110af2f5ea466210456c3b01251b
517	61	9.73765	goblet_cell	normal	CFTR	African American or Afro-Caribbean	female	7f73110af2f5ea466210456c3b01251b
518	61	0	goblet_cell	normal	CFTR	African American or Afro-Caribbean	female	7f73110af2f5ea466210456c3b01251b
519	61	7.14857	goblet_cell	normal	CFTR	African American or Afro-Caribbean	female	7f73110af2f5ea466210456c3b01251b
520	61	30.1206	goblet_cell	normal	CFTR	African American or Afro-Caribbean	female	7f73110af2f5ea466210456c3b01251b
521	61	0	goblet_cell	normal	CFTR	African American or Afro-Caribbean	female	7f73110af2f5ea466210456c3b01251b
522	61	0	goblet_cell	normal	CFTR	African American or Afro-Caribbean	female	7f73110af2f5ea466210456c3b01251b
523	61	0	goblet_cell	normal	CFTR	African American or Afro-Caribbean	female	7f73110af2f5ea466210456c3b01251b
524	61	0	goblet_cell	normal	CFTR	African American or Afro-Caribbean	female	7f73110af2f5ea466210456c3b01251b
525	61	0	goblet_cell	normal	CFTR	African American or Afro-Caribbean	female	7f73110af2f5ea466210456c3b01251b
526	61	0	goblet_cell	normal	CFTR	African American or Afro-Caribbean	female	7f73110af2f5ea466210456c3b01251b
527	61	17.8863	goblet_cell	normal	CFTR	African American or Afro-Caribbean	female	7f73110af2f5ea466210456c3b01251b
528	61	0	goblet_cell	normal	CFTR	African American or Afro-Caribbean	female	7f73110af2f5ea466210456c3b01251b
529	61	0	goblet_cell	normal	CFTR	African American or Afro-Caribbean	female	7f73110af2f5ea466210456c3b01251b
530	61	0	goblet_cell	normal	CFTR	African American or Afro-Caribbean	female	7f73110af2f5ea466210456c3b01251b
531	61	0	goblet_cell	normal	CFTR	African American or Afro-Caribbean	female	7f73110af2f5ea466210456c3b01251b
532	61	0	goblet_cell	normal	CFTR	African American or Afro-Caribbean	female	7f73110af2f5ea466210456c3b01251b
533	61	0	goblet_cell	normal	CFTR	African American or Afro-Caribbean	female	7f73110af2f5ea466210456c3b01251b
534	61	3.03917	goblet_cell	normal	CFTR	African American or Afro-Caribbean	female	7f73110af2f5ea466210456c3b01251b
535	61	0	goblet_cell	normal	CFTR	African American or Afro-Caribbean	female	7f73110af2f5ea466210456c3b01251b
536	61	0	goblet_cell	normal	CFTR	African American or Afro-Caribbean	female	7f73110af2f5ea466210456c3b01251b
537	61	0	goblet_cell	normal	CFTR	African American or Afro-Caribbean	female	7f73110af2f5ea466210456c3b01251b
538	61	0	goblet_cell	normal	CFTR	African American or Afro-Caribbean	female	7f73110af2f5ea466210456c3b01251b
539	61	0	goblet_cell	normal	CFTR	African American or Afro-Caribbean	female	7f73110af2f5ea466210456c3b01251b
540	61	16.799	goblet_cell	normal	CFTR	African American or Afro-Caribbean	female	7f73110af2f5ea466210456c3b01251b
541	61	0	goblet_cell	normal	CFTR	African American or Afro-Caribbean	female	7f73110af2f5ea466210456c3b01251b
542	61	0	goblet_cell	normal	CFTR	African American or Afro-Caribbean	female	7f73110af2f5ea466210456c3b01251b
543	61	0	goblet_cell	normal	CFTR	African American or Afro-Caribbean	female	7f73110af2f5ea466210456c3b01251b
544	61	0	goblet_cell	normal	CFTR	African American or Afro-Caribbean	female	7f73110af2f5ea466210456c3b01251b
545	61	0	goblet_cell	normal	CFTR	African American or Afro-Caribbean	female	7f73110af2f5ea466210456c3b01251b
546	61	12.3092	goblet_cell	normal	CFTR	African American or Afro-Caribbean	female	7f73110af2f5ea466210456c3b01251b
547	61	0	goblet_cell	normal	CFTR	African American or Afro-Caribbean	female	7f73110af2f5ea466210456c3b01251b
548	61	0	goblet_cell	normal	CFTR	African American or Afro-Caribbean	female	7f73110af2f5ea466210456c3b01251b
549	61	0	goblet_cell	normal	CFTR	African American or Afro-Caribbean	female	7f73110af2f5ea466210456c3b01251b
550	61	0	goblet_cell	normal	CFTR	African American or Afro-Caribbean	female	7f73110af2f5ea466210456c3b01251b
551	61	1.94436	goblet_cell	normal	CFTR	African American or Afro-Caribbean	female	7f73110af2f5ea466210456c3b01251b
552	61	0	goblet_cell	normal	CFTR	African American or Afro-Caribbean	female	7f73110af2f5ea466210456c3b01251b
553	61	0	goblet_cell	normal	CFTR	African American or Afro-Caribbean	female	7f73110af2f5ea466210456c3b01251b
554	61	0	goblet_cell	normal	CFTR	African American or Afro-Caribbean	female	7f73110af2f5ea466210456c3b01251b
555	61	0	goblet_cell	normal	CFTR	African American or Afro-Caribbean	female	7f73110af2f5ea466210456c3b01251b
556	61	0	goblet_cell	normal	CFTR	African American or Afro-Caribbean	female	7f73110af2f5ea466210456c3b01251b
557	61	6.03849	goblet_cell	normal	CFTR	African American or Afro-Caribbean	female	7f73110af2f5ea466210456c3b01251b
558	61	0	goblet_cell	normal	CFTR	African American or Afro-Caribbean	female	7f73110af2f5ea466210456c3b01251b
559	61	21.5666	goblet_cell	normal	CFTR	African American or Afro-Caribbean	female	7f73110af2f5ea466210456c3b01251b
560	61	0	goblet_cell	normal	CFTR	African American or Afro-Caribbean	female	7f73110af2f5ea466210456c3b01251b
561	61	20.8237	goblet_cell	normal	CFTR	African American or Afro-Caribbean	female	7f73110af2f5ea466210456c3b01251b
562	61	0	goblet_cell	normal	CFTR	African American or Afro-Caribbean	female	7f73110af2f5ea466210456c3b01251b
563	61	0	goblet_cell	normal	CFTR	African American or Afro-Caribbean	female	7f73110af2f5ea466210456c3b01251b
564	61	0	goblet_cell	normal	CFTR	African American or Afro-Caribbean	female	7f73110af2f5ea466210456c3b01251b
565	61	0	goblet_cell	normal	CFTR	African American or Afro-Caribbean	female	7f73110af2f5ea466210456c3b01251b
566	61	11.8623	goblet_cell	normal	CFTR	African American or Afro-Caribbean	female	7f73110af2f5ea466210456c3b01251b
567	61	6.69601	goblet_cell	normal	CFTR	African American or Afro-Caribbean	female	7f73110af2f5ea466210456c3b01251b
568	61	0	goblet_cell	normal	CFTR	African American or Afro-Caribbean	female	7f73110af2f5ea466210456c3b01251b
569	61	0	goblet_cell	normal	CFTR	African American or Afro-Caribbean	female	7f73110af2f5ea466210456c3b01251b
570	61	4.409	goblet_cell	normal	CFTR	African American or Afro-Caribbean	female	7f73110af2f5ea466210456c3b01251b
571	61	0	goblet_cell	normal	CFTR	African American or Afro-Caribbean	female	7f73110af2f5ea466210456c3b01251b
572	61	2.1092	goblet_cell	normal	CFTR	African American or Afro-Caribbean	female	7f73110af2f5ea466210456c3b01251b
573	61	42.655	goblet_cell	normal	CFTR	African American or Afro-Caribbean	female	7f73110af2f5ea466210456c3b01251b
574	61	0	goblet_cell	normal	CFTR	African American or Afro-Caribbean	female	7f73110af2f5ea466210456c3b01251b
575	61	0	goblet_cell	normal	CFTR	African American or Afro-Caribbean	female	7f73110af2f5ea466210456c3b01251b
576	61	0	goblet_cell	normal	CFTR	African American or Afro-Caribbean	female	7f73110af2f5ea466210456c3b01251b
577	61	6.02144	goblet_cell	normal	CFTR	African American or Afro-Caribbean	female	7f73110af2f5ea466210456c3b01251b
578	61	0	goblet_cell	normal	CFTR	African American or Afro-Caribbean	female	7f73110af2f5ea466210456c3b01251b
579	61	0	goblet_cell	normal	CFTR	African American or Afro-Caribbean	female	7f73110af2f5ea466210456c3b01251b
580	61	0	goblet_cell	normal	CFTR	African American or Afro-Caribbean	female	7f73110af2f5ea466210456c3b01251b
581	61	0	goblet_cell	normal	CFTR	African American or Afro-Caribbean	female	7f73110af2f5ea466210456c3b01251b
582	61	0	goblet_cell	normal	CFTR	African American or Afro-Caribbean	female	7f73110af2f5ea466210456c3b01251b
583	61	0	goblet_cell	normal	CFTR	African American or Afro-Caribbean	female	7f73110af2f5ea466210456c3b01251b
584	61	0	goblet_cell	normal	CFTR	African American or Afro-Caribbean	female	7f73110af2f5ea466210456c3b01251b
585	61	0	goblet_cell	normal	CFTR	African American or Afro-Caribbean	female	7f73110af2f5ea466210456c3b01251b
586	61	0	goblet_cell	normal	CFTR	African American or Afro-Caribbean	female	7f73110af2f5ea466210456c3b01251b
587	61	0	goblet_cell	normal	CFTR	African American or Afro-Caribbean	female	7f73110af2f5ea466210456c3b01251b
588	61	7.20429	goblet_cell	normal	CFTR	African American or Afro-Caribbean	female	7f73110af2f5ea466210456c3b01251b
589	61	0	goblet_cell	normal	CFTR	African American or Afro-Caribbean	female	7f73110af2f5ea466210456c3b01251b
590	61	7.47418	goblet_cell	normal	CFTR	African American or Afro-Caribbean	female	7f73110af2f5ea466210456c3b01251b
591	61	2.17254	goblet_cell	normal	CFTR	African American or Afro-Caribbean	female	7f73110af2f5ea466210456c3b01251b
592	61	10.217	goblet_cell	normal	CFTR	African American or Afro-Caribbean	female	7f73110af2f5ea466210456c3b01251b
593	61	0	goblet_cell	normal	CFTR	African American or Afro-Caribbean	female	7f73110af2f5ea466210456c3b01251b
594	61	0	goblet_cell	normal	CFTR	African American or Afro-Caribbean	female	7f73110af2f5ea466210456c3b01251b
595	61	0	goblet_cell	normal	CFTR	African American or Afro-Caribbean	female	7f73110af2f5ea466210456c3b01251b
596	61	0	goblet_cell	normal	CFTR	African American or Afro-Caribbean	female	7f73110af2f5ea466210456c3b01251b
597	61	1.07945	goblet_cell	normal	CFTR	African American or Afro-Caribbean	female	7f73110af2f5ea466210456c3b01251b
598	61	0	goblet_cell	normal	CFTR	African American or Afro-Caribbean	female	7f73110af2f5ea466210456c3b01251b
599	61	0	goblet_cell	normal	CFTR	African American or Afro-Caribbean	female	7f73110af2f5ea466210456c3b01251b
600	61	3.76651	goblet_cell	normal	CFTR	African American or Afro-Caribbean	female	7f73110af2f5ea466210456c3b01251b
601	61	0	goblet_cell	normal	CFTR	African American or Afro-Caribbean	female	7f73110af2f5ea466210456c3b01251b
602	61	5.58789	goblet_cell	normal	CFTR	African American or Afro-Caribbean	female	7f73110af2f5ea466210456c3b01251b
603	61	6.02217	goblet_cell	normal	CFTR	African American or Afro-Caribbean	female	7f73110af2f5ea466210456c3b01251b
604	61	0	goblet_cell	normal	CFTR	African American or Afro-Caribbean	female	7f73110af2f5ea466210456c3b01251b
605	61	0	goblet_cell	normal	CFTR	African American or Afro-Caribbean	female	7f73110af2f5ea466210456c3b01251b
606	61	0	goblet_cell	normal	CFTR	African American or Afro-Caribbean	female	7f73110af2f5ea466210456c3b01251b
607	61	0	goblet_cell	normal	CFTR	African American or Afro-Caribbean	female	7f73110af2f5ea466210456c3b01251b
608	61	0	goblet_cell	normal	CFTR	African American or Afro-Caribbean	female	7f73110af2f5ea466210456c3b01251b
609	61	0	goblet_cell	normal	CFTR	African American or Afro-Caribbean	female	7f73110af2f5ea466210456c3b01251b
610	61	0	goblet_cell	normal	CFTR	African American or Afro-Caribbean	female	7f73110af2f5ea466210456c3b01251b
611	61	0	goblet_cell	normal	CFTR	African American or Afro-Caribbean	female	7f73110af2f5ea466210456c3b01251b
612	61	109.783	goblet_cell	normal	CFTR	African American or Afro-Caribbean	female	7f73110af2f5ea466210456c3b01251b
613	61	0	goblet_cell	normal	CFTR	African American or Afro-Caribbean	female	7f73110af2f5ea466210456c3b01251b
614	61	0	goblet_cell	normal	CFTR	African American or Afro-Caribbean	female	7f73110af2f5ea466210456c3b01251b
615	61	23.4849	goblet_cell	normal	CFTR	African American or Afro-Caribbean	female	7f73110af2f5ea466210456c3b01251b
616	61	2.03817	goblet_cell	normal	CFTR	African American or Afro-Caribbean	female	7f73110af2f5ea466210456c3b01251b
617	61	0	goblet_cell	normal	CFTR	African American or Afro-Caribbean	female	7f73110af2f5ea466210456c3b01251b
618	61	0	goblet_cell	normal	CFTR	African American or Afro-Caribbean	female	7f73110af2f5ea466210456c3b01251b
619	61	0	goblet_cell	normal	CFTR	African American or Afro-Caribbean	female	7f73110af2f5ea466210456c3b01251b
620	61	11.3595	goblet_cell	normal	CFTR	African American or Afro-Caribbean	female	7f73110af2f5ea466210456c3b01251b
621	61	0	goblet_cell	normal	CFTR	African American or Afro-Caribbean	female	7f73110af2f5ea466210456c3b01251b
622	61	0	goblet_cell	normal	CFTR	African American or Afro-Caribbean	female	7f73110af2f5ea466210456c3b01251b
623	61	0	goblet_cell	normal	CFTR	African American or Afro-Caribbean	female	7f73110af2f5ea466210456c3b01251b
624	61	0	goblet_cell	normal	CFTR	African American or Afro-Caribbean	female	7f73110af2f5ea466210456c3b01251b
625	61	0	goblet_cell	normal	CFTR	African American or Afro-Caribbean	female	7f73110af2f5ea466210456c3b01251b
626	61	0	goblet_cell	normal	CFTR	African American or Afro-Caribbean	female	7f73110af2f5ea466210456c3b01251b
627	61	0	goblet_cell	normal	CFTR	African American or Afro-Caribbean	female	7f73110af2f5ea466210456c3b01251b
628	61	0	goblet_cell	normal	CFTR	African American or Afro-Caribbean	female	7f73110af2f5ea466210456c3b01251b
629	61	0	goblet_cell	normal	CFTR	African American or Afro-Caribbean	female	7f73110af2f5ea466210456c3b01251b
630	61	0	goblet_cell	normal	CFTR	African American or Afro-Caribbean	female	7f73110af2f5ea466210456c3b01251b
631	61	0	goblet_cell	normal	CFTR	African American or Afro-Caribbean	female	7f73110af2f5ea466210456c3b01251b
632	61	98.4365	goblet_cell	normal	CFTR	African American or Afro-Caribbean	female	7f73110af2f5ea466210456c3b01251b
633	61	9.74927	goblet_cell	normal	CFTR	African American or Afro-Caribbean	female	7f73110af2f5ea466210456c3b01251b
634	61	0	goblet_cell	normal	CFTR	African American or Afro-Caribbean	female	7f73110af2f5ea466210456c3b01251b
635	61	0	goblet_cell	normal	CFTR	African American or Afro-Caribbean	female	7f73110af2f5ea466210456c3b01251b
636	61	0	goblet_cell	normal	CFTR	African American or Afro-Caribbean	female	7f73110af2f5ea466210456c3b01251b
637	61	0	goblet_cell	normal	CFTR	African American or Afro-Caribbean	female	7f73110af2f5ea466210456c3b01251b
638	61	0	goblet_cell	normal	CFTR	African American or Afro-Caribbean	female	7f73110af2f5ea466210456c3b01251b
639	61	33.0506	goblet_cell	normal	CFTR	African American or Afro-Caribbean	female	7f73110af2f5ea466210456c3b01251b
640	61	0	goblet_cell	normal	CFTR	African American or Afro-Caribbean	female	7f73110af2f5ea466210456c3b01251b
641	61	0	goblet_cell	normal	CFTR	African American or Afro-Caribbean	female	7f73110af2f5ea466210456c3b01251b
642	61	21.7418	goblet_cell	normal	CFTR	African American or Afro-Caribbean	female	7f73110af2f5ea466210456c3b01251b
643	61	20.5362	goblet_cell	normal	CFTR	African American or Afro-Caribbean	female	7f73110af2f5ea466210456c3b01251b
644	61	0	goblet_cell	normal	CFTR	African American or Afro-Caribbean	female	7f73110af2f5ea466210456c3b01251b
645	61	19.4072	goblet_cell	normal	CFTR	African American or Afro-Caribbean	female	7f73110af2f5ea466210456c3b01251b
646	61	10.3478	goblet_cell	normal	CFTR	African American or Afro-Caribbean	female	7f73110af2f5ea466210456c3b01251b
647	61	76.0829	goblet_cell	normal	CFTR	African American or Afro-Caribbean	female	7f73110af2f5ea466210456c3b01251b
648	61	0	goblet_cell	normal	CFTR	African American or Afro-Caribbean	female	7f73110af2f5ea466210456c3b01251b
649	61	0	goblet_cell	normal	CFTR	African American or Afro-Caribbean	female	7f73110af2f5ea466210456c3b01251b
650	61	0	goblet_cell	normal	CFTR	African American or Afro-Caribbean	female	7f73110af2f5ea466210456c3b01251b
651	61	0	goblet_cell	normal	CFTR	African American or Afro-Caribbean	female	7f73110af2f5ea466210456c3b01251b
652	61	0	goblet_cell	normal	CFTR	African American or Afro-Caribbean	female	7f73110af2f5ea466210456c3b01251b
653	61	0	goblet_cell	normal	CFTR	African American or Afro-Caribbean	female	7f73110af2f5ea466210456c3b01251b
654	61	13.4671	goblet_cell	normal	CFTR	African American or Afro-Caribbean	female	7f73110af2f5ea466210456c3b01251b
655	61	0	goblet_cell	normal	CFTR	African American or Afro-Caribbean	female	7f73110af2f5ea466210456c3b01251b
656	61	119.754	goblet_cell	normal	CFTR	African American or Afro-Caribbean	female	7f73110af2f5ea466210456c3b01251b
657	61	0	goblet_cell	normal	CFTR	African American or Afro-Caribbean	female	7f73110af2f5ea466210456c3b01251b
658	61	0	goblet_cell	normal	CFTR	African American or Afro-Caribbean	female	7f73110af2f5ea466210456c3b01251b
659	61	0	goblet_cell	normal	CFTR	African American or Afro-Caribbean	female	7f73110af2f5ea466210456c3b01251b
660	61	0	goblet_cell	normal	CFTR	African American or Afro-Caribbean	female	7f73110af2f5ea466210456c3b01251b
661	61	0	goblet_cell	normal	CFTR	African American or Afro-Caribbean	female	7f73110af2f5ea466210456c3b01251b
662	61	0	goblet_cell	normal	CFTR	African American or Afro-Caribbean	female	7f73110af2f5ea466210456c3b01251b
663	61	0	goblet_cell	normal	CFTR	African American or Afro-Caribbean	female	7f73110af2f5ea466210456c3b01251b
664	61	73.8605	goblet_cell	normal	CFTR	African American or Afro-Caribbean	female	7f73110af2f5ea466210456c3b01251b
665	61	0	goblet_cell	normal	CFTR	African American or Afro-Caribbean	female	7f73110af2f5ea466210456c3b01251b
666	61	0	goblet_cell	normal	CFTR	African American or Afro-Caribbean	female	7f73110af2f5ea466210456c3b01251b
667	61	0	goblet_cell	normal	CFTR	African American or Afro-Caribbean	female	7f73110af2f5ea466210456c3b01251b
668	61	0	goblet_cell	normal	CFTR	African American or Afro-Caribbean	female	7f73110af2f5ea466210456c3b01251b
669	61	0	goblet_cell	normal	CFTR	African American or Afro-Caribbean	female	7f73110af2f5ea466210456c3b01251b
670	61	0	goblet_cell	normal	CFTR	African American or Afro-Caribbean	female	7f73110af2f5ea466210456c3b01251b
671	61	0	goblet_cell	normal	CFTR	African American or Afro-Caribbean	female	7f73110af2f5ea466210456c3b01251b
672	61	5.55771	goblet_cell	normal	CFTR	African American or Afro-Caribbean	female	7f73110af2f5ea466210456c3b01251b
673	61	0	goblet_cell	normal	CFTR	African American or Afro-Caribbean	female	7f73110af2f5ea466210456c3b01251b
674	61	0	goblet_cell	normal	CFTR	African American or Afro-Caribbean	female	7f73110af2f5ea466210456c3b01251b
675	61	0	goblet_cell	normal	CFTR	African American or Afro-Caribbean	female	7f73110af2f5ea466210456c3b01251b
676	61	0	goblet_cell	normal	CFTR	African American or Afro-Caribbean	female	7f73110af2f5ea466210456c3b01251b
677	61	5.50035	goblet_cell	normal	CFTR	African American or Afro-Caribbean	female	7f73110af2f5ea466210456c3b01251b
678	61	15.9998	goblet_cell	normal	CFTR	African American or Afro-Caribbean	female	7f73110af2f5ea466210456c3b01251b
679	61	0	goblet_cell	normal	CFTR	African American or Afro-Caribbean	female	7f73110af2f5ea466210456c3b01251b
680	61	0	goblet_cell	normal	CFTR	African American or Afro-Caribbean	female	7f73110af2f5ea466210456c3b01251b
681	61	0	goblet_cell	normal	CFTR	African American or Afro-Caribbean	female	7f73110af2f5ea466210456c3b01251b
682	61	0	goblet_cell	normal	CFTR	African American or Afro-Caribbean	female	7f73110af2f5ea466210456c3b01251b
683	61	144.008	goblet_cell	normal	CFTR	African American or Afro-Caribbean	female	7f73110af2f5ea466210456c3b01251b
684	61	43.3958	goblet_cell	normal	CFTR	African American or Afro-Caribbean	female	7f73110af2f5ea466210456c3b01251b
685	61	0	goblet_cell	normal	CFTR	African American or Afro-Caribbean	female	7f73110af2f5ea466210456c3b01251b
686	61	0	goblet_cell	normal	CFTR	African American or Afro-Caribbean	female	7f73110af2f5ea466210456c3b01251b
687	61	0	goblet_cell	normal	CFTR	African American or Afro-Caribbean	female	7f73110af2f5ea466210456c3b01251b
688	61	0	goblet_cell	normal	CFTR	African American or Afro-Caribbean	female	7f73110af2f5ea466210456c3b01251b
689	61	0	goblet_cell	normal	CFTR	African American or Afro-Caribbean	female	7f73110af2f5ea466210456c3b01251b
690	61	3.31245	goblet_cell	normal	CFTR	African American or Afro-Caribbean	female	7f73110af2f5ea466210456c3b01251b
691	61	0	goblet_cell	normal	CFTR	African American or Afro-Caribbean	female	7f73110af2f5ea466210456c3b01251b
692	61	0	goblet_cell	normal	CFTR	African American or Afro-Caribbean	female	7f73110af2f5ea466210456c3b01251b
693	61	52.9921	goblet_cell	normal	CFTR	African American or Afro-Caribbean	female	7f73110af2f5ea466210456c3b01251b
694	61	4.67718	goblet_cell	normal	CFTR	African American or Afro-Caribbean	female	7f73110af2f5ea466210456c3b01251b
695	61	0	goblet_cell	normal	CFTR	African American or Afro-Caribbean	female	7f73110af2f5ea466210456c3b01251b
696	61	0	goblet_cell	normal	CFTR	African American or Afro-Caribbean	female	7f73110af2f5ea466210456c3b01251b
697	61	22.6097	goblet_cell	normal	CFTR	African American or Afro-Caribbean	female	7f73110af2f5ea466210456c3b01251b
698	61	0	goblet_cell	normal	CFTR	African American or Afro-Caribbean	female	7f73110af2f5ea466210456c3b01251b
699	61	23.8279	goblet_cell	normal	CFTR	African American or Afro-Caribbean	female	7f73110af2f5ea466210456c3b01251b
700	61	3.33235	goblet_cell	normal	CFTR	African American or Afro-Caribbean	female	7f73110af2f5ea466210456c3b01251b
701	61	0	goblet_cell	normal	CFTR	African American or Afro-Caribbean	female	7f73110af2f5ea466210456c3b01251b
702	61	3.22968	goblet_cell	normal	CFTR	African American or Afro-Caribbean	female	7f73110af2f5ea466210456c3b01251b
703	61	0	goblet_cell	normal	CFTR	African American or Afro-Caribbean	female	7f73110af2f5ea466210456c3b01251b
704	61	23.6289	goblet_cell	normal	CFTR	African American or Afro-Caribbean	female	7f73110af2f5ea466210456c3b01251b
705	61	0	goblet_cell	normal	CFTR	African American or Afro-Caribbean	female	7f73110af2f5ea466210456c3b01251b
706	61	0	goblet_cell	normal	CFTR	African American or Afro-Caribbean	female	7f73110af2f5ea466210456c3b01251b
707	61	0	goblet_cell	normal	CFTR	African American or Afro-Caribbean	female	7f73110af2f5ea466210456c3b01251b
708	61	0	goblet_cell	normal	CFTR	African American or Afro-Caribbean	female	7f73110af2f5ea466210456c3b01251b
709	61	0	goblet_cell	normal	CFTR	African American or Afro-Caribbean	female	7f73110af2f5ea466210456c3b01251b
710	61	0	goblet_cell	normal	CFTR	African American or Afro-Caribbean	female	7f73110af2f5ea466210456c3b01251b
711	61	0	goblet_cell	normal	CFTR	African American or Afro-Caribbean	female	7f73110af2f5ea466210456c3b01251b
712	61	0	goblet_cell	normal	CFTR	African American or Afro-Caribbean	female	7f73110af2f5ea466210456c3b01251b
713	61	0	goblet_cell	normal	CFTR	African American or Afro-Caribbean	female	7f73110af2f5ea466210456c3b01251b
714	61	0	goblet_cell	normal	CFTR	African American or Afro-Caribbean	female	7f73110af2f5ea466210456c3b01251b
715	61	0	goblet_cell	normal	CFTR	African American or Afro-Caribbean	female	7f73110af2f5ea466210456c3b01251b
716	61	0	goblet_cell	normal	CFTR	African American or Afro-Caribbean	female	7f73110af2f5ea466210456c3b01251b
717	61	0	goblet_cell	normal	CFTR	African American or Afro-Caribbean	female	7f73110af2f5ea466210456c3b01251b
718	61	0	goblet_cell	normal	CFTR	African American or Afro-Caribbean	female	7f73110af2f5ea466210456c3b01251b
719	61	0	goblet_cell	normal	CFTR	African American or Afro-Caribbean	female	7f73110af2f5ea466210456c3b01251b
720	61	0	goblet_cell	normal	CFTR	African American or Afro-Caribbean	female	7f73110af2f5ea466210456c3b01251b
721	61	0	goblet_cell	normal	CFTR	African American or Afro-Caribbean	female	7f73110af2f5ea466210456c3b01251b
722	61	0	goblet_cell	normal	CFTR	African American or Afro-Caribbean	female	7f73110af2f5ea466210456c3b01251b
723	61	0	goblet_cell	normal	CFTR	African American or Afro-Caribbean	female	7f73110af2f5ea466210456c3b01251b
724	61	0	goblet_cell	normal	CFTR	African American or Afro-Caribbean	female	7f73110af2f5ea466210456c3b01251b
725	61	0	goblet_cell	normal	CFTR	African American or Afro-Caribbean	female	7f73110af2f5ea466210456c3b01251b
726	61	0	goblet_cell	normal	CFTR	African American or Afro-Caribbean	female	7f73110af2f5ea466210456c3b01251b
727	61	5.46778	goblet_cell	normal	CFTR	African American or Afro-Caribbean	female	7f73110af2f5ea466210456c3b01251b
728	61	0	goblet_cell	normal	CFTR	African American or Afro-Caribbean	female	7f73110af2f5ea466210456c3b01251b
729	61	0	goblet_cell	normal	CFTR	African American or Afro-Caribbean	female	7f73110af2f5ea466210456c3b01251b
730	61	0	goblet_cell	normal	CFTR	African American or Afro-Caribbean	female	7f73110af2f5ea466210456c3b01251b
731	61	0	goblet_cell	normal	CFTR	African American or Afro-Caribbean	female	7f73110af2f5ea466210456c3b01251b
732	61	0	goblet_cell	normal	CFTR	African American or Afro-Caribbean	female	7f73110af2f5ea466210456c3b01251b
733	61	0	goblet_cell	normal	CFTR	African American or Afro-Caribbean	female	7f73110af2f5ea466210456c3b01251b
734	61	11.1136	goblet_cell	normal	CFTR	African American or Afro-Caribbean	female	7f73110af2f5ea466210456c3b01251b
735	61	40.8819	goblet_cell	normal	CFTR	African American or Afro-Caribbean	female	7f73110af2f5ea466210456c3b01251b
736	61	100.076	goblet_cell	normal	CFTR	African American or Afro-Caribbean	female	7f73110af2f5ea466210456c3b01251b
737	61	0	goblet_cell	normal	CFTR	African American or Afro-Caribbean	female	7f73110af2f5ea466210456c3b01251b
738	61	0	goblet_cell	normal	CFTR	African American or Afro-Caribbean	female	7f73110af2f5ea466210456c3b01251b
739	61	0	goblet_cell	normal	CFTR	African American or Afro-Caribbean	female	7f73110af2f5ea466210456c3b01251b
740	61	0	goblet_cell	normal	CFTR	African American or Afro-Caribbean	female	7f73110af2f5ea466210456c3b01251b
741	61	31.4488	goblet_cell	normal	CFTR	African American or Afro-Caribbean	female	7f73110af2f5ea466210456c3b01251b
742	61	0	goblet_cell	normal	CFTR	African American or Afro-Caribbean	female	7f73110af2f5ea466210456c3b01251b
743	61	9.67937	goblet_cell	normal	CFTR	African American or Afro-Caribbean	female	7f73110af2f5ea466210456c3b01251b
744	61	28.1758	goblet_cell	normal	CFTR	African American or Afro-Caribbean	female	7f73110af2f5ea466210456c3b01251b
745	61	0	goblet_cell	normal	CFTR	African American or Afro-Caribbean	female	7f73110af2f5ea466210456c3b01251b
746	61	0	goblet_cell	normal	CFTR	African American or Afro-Caribbean	female	7f73110af2f5ea466210456c3b01251b
747	61	0	goblet_cell	normal	CFTR	African American or Afro-Caribbean	female	7f73110af2f5ea466210456c3b01251b
748	61	0	goblet_cell	normal	CFTR	African American or Afro-Caribbean	female	7f73110af2f5ea466210456c3b01251b
749	61	0	goblet_cell	normal	CFTR	African American or Afro-Caribbean	female	7f73110af2f5ea466210456c3b01251b
750	61	0	goblet_cell	normal	CFTR	African American or Afro-Caribbean	female	7f73110af2f5ea466210456c3b01251b
751	61	98.8905	goblet_cell	normal	CFTR	African American or Afro-Caribbean	female	7f73110af2f5ea466210456c3b01251b
752	61	0	goblet_cell	normal	CFTR	African American or Afro-Caribbean	female	7f73110af2f5ea466210456c3b01251b
753	61	0	goblet_cell	normal	CFTR	African American or Afro-Caribbean	female	7f73110af2f5ea466210456c3b01251b
754	61	0	goblet_cell	normal	CFTR	African American or Afro-Caribbean	female	4e9cafb5cc1a94bcc17fde0e0cb42263
755	61	0	goblet_cell	normal	CFTR	African American or Afro-Caribbean	female	4e9cafb5cc1a94bcc17fde0e0cb42263
756	61	0	goblet_cell	normal	CFTR	African American or Afro-Caribbean	female	4e9cafb5cc1a94bcc17fde0e0cb42263
757	61	0.724492	goblet_cell	normal	CFTR	African American or Afro-Caribbean	female	4e9cafb5cc1a94bcc17fde0e0cb42263
758	61	0	goblet_cell	normal	CFTR	African American or Afro-Caribbean	female	4e9cafb5cc1a94bcc17fde0e0cb42263
759	61	0.124189	goblet_cell	normal	CFTR	African American or Afro-Caribbean	female	4e9cafb5cc1a94bcc17fde0e0cb42263
760	61	0	goblet_cell	normal	CFTR	African American or Afro-Caribbean	female	4e9cafb5cc1a94bcc17fde0e0cb42263
761	61	0	goblet_cell	normal	CFTR	African American or Afro-Caribbean	female	4e9cafb5cc1a94bcc17fde0e0cb42263
762	61	0	goblet_cell	normal	CFTR	African American or Afro-Caribbean	female	4e9cafb5cc1a94bcc17fde0e0cb42263
763	61	145.893	goblet_cell	normal	CFTR	African American or Afro-Caribbean	female	4e9cafb5cc1a94bcc17fde0e0cb42263
764	79	22.7825	goblet_cell	normal	CFTR	European	male	142e7ac2edc12420654d3fe54a8b890d
765	74	56.5872	goblet_cell	normal	CFTR	Asian	female	9b7e94032199ec7676779682472095ea
766	79	0	goblet_cell	normal	CFTR	European	male	142e7ac2edc12420654d3fe54a8b890d
767	79	0	goblet_cell	normal	CFTR	European	male	142e7ac2edc12420654d3fe54a8b890d
768	79	0	goblet_cell	normal	CFTR	European	male	142e7ac2edc12420654d3fe54a8b890d
769	74	0	goblet_cell	normal	CFTR	Asian	female	9b7e94032199ec7676779682472095ea
770	74	0	goblet_cell	normal	CFTR	Asian	female	9b7e94032199ec7676779682472095ea
771	74	0	goblet_cell	normal	CFTR	Asian	female	9b7e94032199ec7676779682472095ea
772	79	0	goblet_cell	normal	CFTR	European	male	142e7ac2edc12420654d3fe54a8b890d
773	74	0	goblet_cell	normal	CFTR	Asian	female	9b7e94032199ec7676779682472095ea
774	74	0	goblet_cell	normal	CFTR	Asian	female	9b7e94032199ec7676779682472095ea
775	79	0	goblet_cell	normal	CFTR	European	male	142e7ac2edc12420654d3fe54a8b890d
776	74	0	goblet_cell	normal	CFTR	Asian	female	9b7e94032199ec7676779682472095ea
777	79	0	goblet_cell	normal	CFTR	European	male	142e7ac2edc12420654d3fe54a8b890d
778	74	0	goblet_cell	normal	CFTR	Asian	female	9b7e94032199ec7676779682472095ea
779	79	0	goblet_cell	normal	CFTR	European	male	142e7ac2edc12420654d3fe54a8b890d
780	79	0	goblet_cell	normal	CFTR	European	male	142e7ac2edc12420654d3fe54a8b890d
781	74	11.8296	goblet_cell	normal	CFTR	Asian	female	9b7e94032199ec7676779682472095ea
782	79	0	goblet_cell	normal	CFTR	European	male	142e7ac2edc12420654d3fe54a8b890d
783	79	0	goblet_cell	normal	CFTR	European	male	142e7ac2edc12420654d3fe54a8b890d
784	79	0	goblet_cell	normal	CFTR	European	male	142e7ac2edc12420654d3fe54a8b890d
785	79	0	goblet_cell	normal	CFTR	European	male	142e7ac2edc12420654d3fe54a8b890d
786	79	0	goblet_cell	normal	CFTR	European	male	142e7ac2edc12420654d3fe54a8b890d
787	79	0	goblet_cell	normal	CFTR	European	male	142e7ac2edc12420654d3fe54a8b890d
788	82	0	goblet_cell	normal	CFTR	European	male	1d2c4b65b3a06ea0e66351244e9bcc2d
789	79	0	goblet_cell	normal	CFTR	European	male	142e7ac2edc12420654d3fe54a8b890d
790	82	42.6914	goblet_cell	normal	CFTR	European	male	1d2c4b65b3a06ea0e66351244e9bcc2d
791	79	0	goblet_cell	normal	CFTR	European	male	142e7ac2edc12420654d3fe54a8b890d
792	79	0	goblet_cell	normal	CFTR	European	male	142e7ac2edc12420654d3fe54a8b890d
793	82	0	goblet_cell	normal	CFTR	European	male	1d2c4b65b3a06ea0e66351244e9bcc2d
794	74	0	goblet_cell	normal	CFTR	Asian	female	9b7e94032199ec7676779682472095ea
795	79	0	goblet_cell	normal	CFTR	European	male	142e7ac2edc12420654d3fe54a8b890d
796	79	0	goblet_cell	normal	CFTR	European	male	142e7ac2edc12420654d3fe54a8b890d
797	74	5.21034	goblet_cell	normal	CFTR	Asian	female	9b7e94032199ec7676779682472095ea
798	79	0	goblet_cell	normal	CFTR	European	male	142e7ac2edc12420654d3fe54a8b890d
799	70	0	goblet_cell	normal	CFTR	European	female	32b11995828c27fc950711ef79c4ea51
800	74	0	goblet_cell	normal	CFTR	Asian	female	9b7e94032199ec7676779682472095ea
801	79	0	goblet_cell	normal	CFTR	European	male	142e7ac2edc12420654d3fe54a8b890d
802	59	26.0027	goblet_cell	normal	CFTR	European	female	c7b4dac0932730a763bcde185520ed6f
803	59	0	goblet_cell	normal	CFTR	European	female	c7b4dac0932730a763bcde185520ed6f
804	59	0	goblet_cell	normal	CFTR	European	female	c7b4dac0932730a763bcde185520ed6f
805	59	16.3219	goblet_cell	normal	CFTR	European	female	c7b4dac0932730a763bcde185520ed6f
806	59	0	goblet_cell	normal	CFTR	European	female	c7b4dac0932730a763bcde185520ed6f
807	59	39.4246	goblet_cell	normal	CFTR	European	female	c7b4dac0932730a763bcde185520ed6f
808	59	0	goblet_cell	normal	CFTR	European	female	c7b4dac0932730a763bcde185520ed6f
809	59	18.1385	goblet_cell	normal	CFTR	European	female	c7b4dac0932730a763bcde185520ed6f
810	59	0	goblet_cell	normal	CFTR	European	female	c7b4dac0932730a763bcde185520ed6f
811	59	0	goblet_cell	normal	CFTR	European	female	c7b4dac0932730a763bcde185520ed6f
812	59	0	goblet_cell	normal	CFTR	European	female	c7b4dac0932730a763bcde185520ed6f
813	59	23.9449	goblet_cell	normal	CFTR	European	female	c7b4dac0932730a763bcde185520ed6f
814	59	4.19612	goblet_cell	normal	CFTR	European	female	c7b4dac0932730a763bcde185520ed6f
815	59	6.0001	goblet_cell	normal	CFTR	European	female	c7b4dac0932730a763bcde185520ed6f
816	59	0	goblet_cell	normal	CFTR	European	female	c7b4dac0932730a763bcde185520ed6f
817	59	0	goblet_cell	normal	CFTR	European	female	c7b4dac0932730a763bcde185520ed6f
818	59	0	goblet_cell	normal	CFTR	European	female	c7b4dac0932730a763bcde185520ed6f
819	59	5.89552	goblet_cell	normal	CFTR	European	female	c7b4dac0932730a763bcde185520ed6f
820	59	0	goblet_cell	normal	CFTR	European	female	c7b4dac0932730a763bcde185520ed6f
821	59	0	goblet_cell	normal	CFTR	European	female	c7b4dac0932730a763bcde185520ed6f
822	59	0	goblet_cell	normal	CFTR	European	female	c7b4dac0932730a763bcde185520ed6f
823	59	2.99747	goblet_cell	normal	CFTR	European	female	c7b4dac0932730a763bcde185520ed6f
824	59	41.1033	goblet_cell	normal	CFTR	European	female	c7b4dac0932730a763bcde185520ed6f
825	59	6.58322	goblet_cell	normal	CFTR	European	female	c7b4dac0932730a763bcde185520ed6f
826	59	0	goblet_cell	normal	CFTR	European	female	c7b4dac0932730a763bcde185520ed6f
827	59	0	goblet_cell	normal	CFTR	European	female	c7b4dac0932730a763bcde185520ed6f
828	59	0	goblet_cell	normal	CFTR	European	female	c7b4dac0932730a763bcde185520ed6f
829	59	0	goblet_cell	normal	CFTR	European	female	c7b4dac0932730a763bcde185520ed6f
830	59	0	goblet_cell	normal	CFTR	European	female	c7b4dac0932730a763bcde185520ed6f
831	59	0	goblet_cell	normal	CFTR	European	female	c7b4dac0932730a763bcde185520ed6f
832	59	8.40325	goblet_cell	normal	CFTR	European	female	c7b4dac0932730a763bcde185520ed6f
833	59	0	goblet_cell	normal	CFTR	European	female	c7b4dac0932730a763bcde185520ed6f
834	59	0	goblet_cell	normal	CFTR	European	female	c7b4dac0932730a763bcde185520ed6f
835	59	0	goblet_cell	normal	CFTR	European	female	c7b4dac0932730a763bcde185520ed6f
836	59	0	goblet_cell	normal	CFTR	European	female	c7b4dac0932730a763bcde185520ed6f
837	59	0	goblet_cell	normal	CFTR	European	female	c7b4dac0932730a763bcde185520ed6f
838	59	0	goblet_cell	normal	CFTR	European	female	c7b4dac0932730a763bcde185520ed6f
839	59	0	goblet_cell	normal	CFTR	European	female	c7b4dac0932730a763bcde185520ed6f
840	59	16.3409	goblet_cell	normal	CFTR	European	female	c7b4dac0932730a763bcde185520ed6f
841	59	0	goblet_cell	normal	CFTR	European	female	c7b4dac0932730a763bcde185520ed6f
842	59	0	goblet_cell	normal	CFTR	European	female	c7b4dac0932730a763bcde185520ed6f
843	59	0	goblet_cell	normal	CFTR	European	female	c7b4dac0932730a763bcde185520ed6f
844	59	0	goblet_cell	normal	CFTR	European	female	c7b4dac0932730a763bcde185520ed6f
845	59	29.8791	goblet_cell	normal	CFTR	European	female	c7b4dac0932730a763bcde185520ed6f
846	59	0	goblet_cell	normal	CFTR	European	female	c7b4dac0932730a763bcde185520ed6f
847	59	7.89912	goblet_cell	normal	CFTR	European	female	c7b4dac0932730a763bcde185520ed6f
848	59	0	goblet_cell	normal	CFTR	European	female	c7b4dac0932730a763bcde185520ed6f
849	59	0	goblet_cell	normal	CFTR	European	female	c7b4dac0932730a763bcde185520ed6f
850	59	0	goblet_cell	normal	CFTR	European	female	c7b4dac0932730a763bcde185520ed6f
851	59	0	goblet_cell	normal	CFTR	European	female	c7b4dac0932730a763bcde185520ed6f
852	59	0	goblet_cell	normal	CFTR	European	female	c7b4dac0932730a763bcde185520ed6f
853	59	0	goblet_cell	normal	CFTR	European	female	c7b4dac0932730a763bcde185520ed6f
854	59	8.40301	goblet_cell	normal	CFTR	European	female	c7b4dac0932730a763bcde185520ed6f
855	59	14.276	goblet_cell	normal	CFTR	European	female	c7b4dac0932730a763bcde185520ed6f
856	59	0	goblet_cell	normal	CFTR	European	female	c7b4dac0932730a763bcde185520ed6f
857	59	11.3391	goblet_cell	normal	CFTR	European	female	c7b4dac0932730a763bcde185520ed6f
858	59	0	goblet_cell	normal	CFTR	European	female	c7b4dac0932730a763bcde185520ed6f
859	59	16.0003	goblet_cell	normal	CFTR	European	female	c7b4dac0932730a763bcde185520ed6f
860	59	0	goblet_cell	normal	CFTR	European	female	c7b4dac0932730a763bcde185520ed6f
861	59	0	goblet_cell	normal	CFTR	European	female	c7b4dac0932730a763bcde185520ed6f
862	59	0	goblet_cell	normal	CFTR	European	female	c7b4dac0932730a763bcde185520ed6f
863	59	0	goblet_cell	normal	CFTR	European	female	c7b4dac0932730a763bcde185520ed6f
864	59	0	goblet_cell	normal	CFTR	European	female	c7b4dac0932730a763bcde185520ed6f
865	59	0	goblet_cell	normal	CFTR	European	female	c7b4dac0932730a763bcde185520ed6f
866	59	161.073	goblet_cell	normal	CFTR	European	female	c7b4dac0932730a763bcde185520ed6f
867	59	0	goblet_cell	normal	CFTR	European	female	c7b4dac0932730a763bcde185520ed6f
868	59	6.46982	goblet_cell	normal	CFTR	European	female	c7b4dac0932730a763bcde185520ed6f
869	59	0	goblet_cell	normal	CFTR	European	female	c7b4dac0932730a763bcde185520ed6f
870	59	0	goblet_cell	normal	CFTR	European	female	c7b4dac0932730a763bcde185520ed6f
871	59	7.14384	goblet_cell	normal	CFTR	European	female	c7b4dac0932730a763bcde185520ed6f
872	59	0	goblet_cell	normal	CFTR	European	female	c7b4dac0932730a763bcde185520ed6f
873	59	26.2002	goblet_cell	normal	CFTR	European	female	c7b4dac0932730a763bcde185520ed6f
874	59	0	goblet_cell	normal	CFTR	European	female	c7b4dac0932730a763bcde185520ed6f
875	59	34.4624	goblet_cell	normal	CFTR	European	female	c7b4dac0932730a763bcde185520ed6f
876	59	8.3387	goblet_cell	normal	CFTR	European	female	c7b4dac0932730a763bcde185520ed6f
877	59	8.08627	goblet_cell	normal	CFTR	European	female	c7b4dac0932730a763bcde185520ed6f
878	59	0	goblet_cell	normal	CFTR	European	female	c7b4dac0932730a763bcde185520ed6f
879	59	0	goblet_cell	normal	CFTR	European	female	c7b4dac0932730a763bcde185520ed6f
880	59	3.14922	goblet_cell	normal	CFTR	European	female	c7b4dac0932730a763bcde185520ed6f
881	59	0	goblet_cell	normal	CFTR	European	female	c7b4dac0932730a763bcde185520ed6f
882	59	11.1194	goblet_cell	normal	CFTR	European	female	c7b4dac0932730a763bcde185520ed6f
883	59	0	goblet_cell	normal	CFTR	European	female	c7b4dac0932730a763bcde185520ed6f
884	59	9.38123	goblet_cell	normal	CFTR	European	female	c7b4dac0932730a763bcde185520ed6f
885	59	0	goblet_cell	normal	CFTR	European	female	c7b4dac0932730a763bcde185520ed6f
886	59	0	goblet_cell	normal	CFTR	European	female	c7b4dac0932730a763bcde185520ed6f
887	59	70.1997	goblet_cell	normal	CFTR	European	female	c7b4dac0932730a763bcde185520ed6f
888	59	0	goblet_cell	normal	CFTR	European	female	c7b4dac0932730a763bcde185520ed6f
889	59	8.9791	goblet_cell	normal	CFTR	European	female	c7b4dac0932730a763bcde185520ed6f
890	59	43.0942	goblet_cell	normal	CFTR	European	female	c7b4dac0932730a763bcde185520ed6f
891	59	5.69839	goblet_cell	normal	CFTR	European	female	c7b4dac0932730a763bcde185520ed6f
892	59	6.49847	goblet_cell	normal	CFTR	European	female	c7b4dac0932730a763bcde185520ed6f
893	59	0	goblet_cell	normal	CFTR	European	female	c7b4dac0932730a763bcde185520ed6f
894	59	0	goblet_cell	normal	CFTR	European	female	c7b4dac0932730a763bcde185520ed6f
895	59	0	goblet_cell	normal	CFTR	European	female	c7b4dac0932730a763bcde185520ed6f
896	59	0	goblet_cell	normal	CFTR	European	female	c7b4dac0932730a763bcde185520ed6f
897	59	31.8248	goblet_cell	normal	CFTR	European	female	c7b4dac0932730a763bcde185520ed6f
898	59	24.3106	goblet_cell	normal	CFTR	European	female	c7b4dac0932730a763bcde185520ed6f
899	59	0	goblet_cell	normal	CFTR	European	female	c7b4dac0932730a763bcde185520ed6f
900	59	0	goblet_cell	normal	CFTR	European	female	c7b4dac0932730a763bcde185520ed6f
901	59	0	goblet_cell	normal	CFTR	European	female	c7b4dac0932730a763bcde185520ed6f
902	59	7.18983	goblet_cell	normal	CFTR	European	female	c7b4dac0932730a763bcde185520ed6f
903	59	0	goblet_cell	normal	CFTR	European	female	c7b4dac0932730a763bcde185520ed6f
904	59	87.5207	goblet_cell	normal	CFTR	European	female	c7b4dac0932730a763bcde185520ed6f
905	59	0	goblet_cell	normal	CFTR	European	female	c7b4dac0932730a763bcde185520ed6f
906	59	0	goblet_cell	normal	CFTR	European	female	c7b4dac0932730a763bcde185520ed6f
907	59	32.5701	goblet_cell	normal	CFTR	European	female	c7b4dac0932730a763bcde185520ed6f
908	59	0	goblet_cell	normal	CFTR	European	female	c7b4dac0932730a763bcde185520ed6f
909	59	0	goblet_cell	normal	CFTR	European	female	c7b4dac0932730a763bcde185520ed6f
910	59	0	goblet_cell	normal	CFTR	European	female	c7b4dac0932730a763bcde185520ed6f
911	59	0	goblet_cell	normal	CFTR	European	female	c7b4dac0932730a763bcde185520ed6f
912	59	0	goblet_cell	normal	CFTR	European	female	c7b4dac0932730a763bcde185520ed6f
913	59	0	goblet_cell	normal	CFTR	European	female	c7b4dac0932730a763bcde185520ed6f
914	59	0	goblet_cell	normal	CFTR	European	female	c7b4dac0932730a763bcde185520ed6f
915	59	0	goblet_cell	normal	CFTR	European	female	c7b4dac0932730a763bcde185520ed6f
916	59	8.0018	goblet_cell	normal	CFTR	European	female	c7b4dac0932730a763bcde185520ed6f
917	59	7.12469	goblet_cell	normal	CFTR	European	female	c7b4dac0932730a763bcde185520ed6f
918	59	6.84721	goblet_cell	normal	CFTR	European	female	c7b4dac0932730a763bcde185520ed6f
919	59	0	goblet_cell	normal	CFTR	European	female	c7b4dac0932730a763bcde185520ed6f
920	59	0	goblet_cell	normal	CFTR	European	female	c7b4dac0932730a763bcde185520ed6f
921	59	0	goblet_cell	normal	CFTR	European	female	c7b4dac0932730a763bcde185520ed6f
922	59	0	goblet_cell	normal	CFTR	European	female	c7b4dac0932730a763bcde185520ed6f
923	59	0	goblet_cell	normal	CFTR	European	female	c7b4dac0932730a763bcde185520ed6f
924	59	0	goblet_cell	normal	CFTR	European	female	c7b4dac0932730a763bcde185520ed6f
925	59	11.3981	goblet_cell	normal	CFTR	European	female	c7b4dac0932730a763bcde185520ed6f
926	59	6.38536	goblet_cell	normal	CFTR	European	female	c7b4dac0932730a763bcde185520ed6f
927	59	6.38664	goblet_cell	normal	CFTR	European	female	c7b4dac0932730a763bcde185520ed6f
928	59	0	goblet_cell	normal	CFTR	European	female	c7b4dac0932730a763bcde185520ed6f
929	59	0	goblet_cell	normal	CFTR	European	female	c7b4dac0932730a763bcde185520ed6f
930	59	6.12466	goblet_cell	normal	CFTR	European	female	c7b4dac0932730a763bcde185520ed6f
931	59	0	goblet_cell	normal	CFTR	European	female	c7b4dac0932730a763bcde185520ed6f
932	59	66.2792	goblet_cell	normal	CFTR	European	female	c7b4dac0932730a763bcde185520ed6f
933	59	0	goblet_cell	normal	CFTR	European	female	c7b4dac0932730a763bcde185520ed6f
934	59	6.96081	goblet_cell	normal	CFTR	European	female	c7b4dac0932730a763bcde185520ed6f
935	59	0	goblet_cell	normal	CFTR	European	female	c7b4dac0932730a763bcde185520ed6f
936	59	8.74774	goblet_cell	normal	CFTR	European	female	c7b4dac0932730a763bcde185520ed6f
937	59	22.2866	goblet_cell	normal	CFTR	European	female	c7b4dac0932730a763bcde185520ed6f
938	59	0	goblet_cell	normal	CFTR	European	female	c7b4dac0932730a763bcde185520ed6f
939	59	0	goblet_cell	normal	CFTR	European	female	c7b4dac0932730a763bcde185520ed6f
940	59	0	goblet_cell	normal	CFTR	European	female	c7b4dac0932730a763bcde185520ed6f
941	59	0	goblet_cell	normal	CFTR	European	female	c7b4dac0932730a763bcde185520ed6f
942	59	0	goblet_cell	normal	CFTR	European	female	c7b4dac0932730a763bcde185520ed6f
943	59	0	goblet_cell	normal	CFTR	European	female	c7b4dac0932730a763bcde185520ed6f
944	59	70.8115	goblet_cell	normal	CFTR	European	female	c7b4dac0932730a763bcde185520ed6f
945	59	30.0943	goblet_cell	normal	CFTR	European	female	c7b4dac0932730a763bcde185520ed6f
946	59	0	goblet_cell	normal	CFTR	European	female	c7b4dac0932730a763bcde185520ed6f
947	59	21.1453	goblet_cell	normal	CFTR	European	female	c7b4dac0932730a763bcde185520ed6f
948	59	0	goblet_cell	normal	CFTR	European	female	c7b4dac0932730a763bcde185520ed6f
949	59	0	goblet_cell	normal	CFTR	European	female	c7b4dac0932730a763bcde185520ed6f
950	59	17.7544	goblet_cell	normal	CFTR	European	female	c7b4dac0932730a763bcde185520ed6f
951	59	0	goblet_cell	normal	CFTR	European	female	c7b4dac0932730a763bcde185520ed6f
952	59	3.76445	goblet_cell	normal	CFTR	European	female	c7b4dac0932730a763bcde185520ed6f
953	59	27.8451	goblet_cell	normal	CFTR	European	female	c7b4dac0932730a763bcde185520ed6f
954	59	0	goblet_cell	normal	CFTR	European	female	c7b4dac0932730a763bcde185520ed6f
955	59	10.3067	goblet_cell	normal	CFTR	European	female	c7b4dac0932730a763bcde185520ed6f
956	59	0	goblet_cell	normal	CFTR	European	female	c7b4dac0932730a763bcde185520ed6f
957	59	0	goblet_cell	normal	CFTR	European	female	c7b4dac0932730a763bcde185520ed6f
958	59	0	goblet_cell	normal	CFTR	European	female	c7b4dac0932730a763bcde185520ed6f
959	59	0	goblet_cell	normal	CFTR	European	female	c7b4dac0932730a763bcde185520ed6f
960	59	0	goblet_cell	normal	CFTR	European	female	c7b4dac0932730a763bcde185520ed6f
961	59	0	goblet_cell	normal	CFTR	European	female	c7b4dac0932730a763bcde185520ed6f
962	59	0	goblet_cell	normal	CFTR	European	female	c7b4dac0932730a763bcde185520ed6f
963	59	0	goblet_cell	normal	CFTR	European	female	c7b4dac0932730a763bcde185520ed6f
964	59	20.3507	goblet_cell	normal	CFTR	European	female	c7b4dac0932730a763bcde185520ed6f
965	59	0	goblet_cell	normal	CFTR	European	female	c7b4dac0932730a763bcde185520ed6f
966	59	5.76389	goblet_cell	normal	CFTR	European	female	c7b4dac0932730a763bcde185520ed6f
967	59	0	goblet_cell	normal	CFTR	European	female	c7b4dac0932730a763bcde185520ed6f
968	59	0	goblet_cell	normal	CFTR	European	female	c7b4dac0932730a763bcde185520ed6f
969	59	0	goblet_cell	normal	CFTR	European	female	c7b4dac0932730a763bcde185520ed6f
970	59	0	goblet_cell	normal	CFTR	European	female	c7b4dac0932730a763bcde185520ed6f
971	59	0	goblet_cell	normal	CFTR	European	female	c7b4dac0932730a763bcde185520ed6f
972	59	0	goblet_cell	normal	CFTR	European	female	c7b4dac0932730a763bcde185520ed6f
973	59	0	goblet_cell	normal	CFTR	European	female	c7b4dac0932730a763bcde185520ed6f
974	59	0	goblet_cell	normal	CFTR	European	female	c7b4dac0932730a763bcde185520ed6f
975	59	0	goblet_cell	normal	CFTR	European	female	c7b4dac0932730a763bcde185520ed6f
976	59	27.9848	goblet_cell	normal	CFTR	European	female	c7b4dac0932730a763bcde185520ed6f
977	59	0	goblet_cell	normal	CFTR	European	female	c7b4dac0932730a763bcde185520ed6f
978	59	0	goblet_cell	normal	CFTR	European	female	c7b4dac0932730a763bcde185520ed6f
979	59	16.5811	goblet_cell	normal	CFTR	European	female	c7b4dac0932730a763bcde185520ed6f
980	59	0	goblet_cell	normal	CFTR	European	female	c7b4dac0932730a763bcde185520ed6f
981	59	0	goblet_cell	normal	CFTR	European	female	c7b4dac0932730a763bcde185520ed6f
982	59	0	goblet_cell	normal	CFTR	European	female	c7b4dac0932730a763bcde185520ed6f
983	59	0	goblet_cell	normal	CFTR	European	female	c7b4dac0932730a763bcde185520ed6f
984	59	0	goblet_cell	normal	CFTR	European	female	c7b4dac0932730a763bcde185520ed6f
985	59	0	goblet_cell	normal	CFTR	European	female	c7b4dac0932730a763bcde185520ed6f
986	59	0	goblet_cell	normal	CFTR	European	female	c7b4dac0932730a763bcde185520ed6f
987	59	0	goblet_cell	normal	CFTR	European	female	c7b4dac0932730a763bcde185520ed6f
988	59	0	goblet_cell	normal	CFTR	European	female	c7b4dac0932730a763bcde185520ed6f
989	59	0	goblet_cell	normal	CFTR	European	female	c7b4dac0932730a763bcde185520ed6f
990	59	0	goblet_cell	normal	CFTR	European	female	c7b4dac0932730a763bcde185520ed6f
991	59	0	goblet_cell	normal	CFTR	European	female	c7b4dac0932730a763bcde185520ed6f
992	59	43.8529	goblet_cell	normal	CFTR	European	female	c7b4dac0932730a763bcde185520ed6f
993	59	0	goblet_cell	normal	CFTR	European	female	c7b4dac0932730a763bcde185520ed6f
994	59	0	goblet_cell	normal	CFTR	European	female	c7b4dac0932730a763bcde185520ed6f
995	59	9.83013	goblet_cell	normal	CFTR	European	female	c7b4dac0932730a763bcde185520ed6f
996	59	5.34573	goblet_cell	normal	CFTR	European	female	c7b4dac0932730a763bcde185520ed6f
997	59	0	goblet_cell	normal	CFTR	European	female	c7b4dac0932730a763bcde185520ed6f
998	59	4.84887	goblet_cell	normal	CFTR	European	female	c7b4dac0932730a763bcde185520ed6f
999	59	21.8981	goblet_cell	normal	CFTR	European	female	c7b4dac0932730a763bcde185520ed6f
1000	59	66.4629	goblet_cell	normal	CFTR	European	female	c7b4dac0932730a763bcde185520ed6f
1001	59	9.49198	goblet_cell	normal	CFTR	European	female	c7b4dac0932730a763bcde185520ed6f
1002	59	19.565	goblet_cell	normal	CFTR	European	female	c7b4dac0932730a763bcde185520ed6f
1003	59	0	goblet_cell	normal	CFTR	European	female	c7b4dac0932730a763bcde185520ed6f
1004	59	45.8249	goblet_cell	normal	CFTR	European	female	c7b4dac0932730a763bcde185520ed6f
1005	59	0	goblet_cell	normal	CFTR	European	female	c7b4dac0932730a763bcde185520ed6f
1006	59	0	goblet_cell	normal	CFTR	European	female	c7b4dac0932730a763bcde185520ed6f
1007	59	0	goblet_cell	normal	CFTR	European	female	c7b4dac0932730a763bcde185520ed6f
1008	59	0	goblet_cell	normal	CFTR	European	female	c7b4dac0932730a763bcde185520ed6f
1009	59	20.6693	goblet_cell	normal	CFTR	European	female	c7b4dac0932730a763bcde185520ed6f
1010	59	2.5663	goblet_cell	normal	CFTR	European	female	c7b4dac0932730a763bcde185520ed6f
1011	59	0	goblet_cell	normal	CFTR	European	female	c7b4dac0932730a763bcde185520ed6f
1012	59	0	goblet_cell	normal	CFTR	European	female	c7b4dac0932730a763bcde185520ed6f
1013	59	0	goblet_cell	normal	CFTR	European	female	c7b4dac0932730a763bcde185520ed6f
1014	59	0	goblet_cell	normal	CFTR	European	female	c7b4dac0932730a763bcde185520ed6f
1015	59	0	goblet_cell	normal	CFTR	European	female	c7b4dac0932730a763bcde185520ed6f
1016	59	0	goblet_cell	normal	CFTR	European	female	c7b4dac0932730a763bcde185520ed6f
1017	59	3.06718	goblet_cell	normal	CFTR	European	female	c7b4dac0932730a763bcde185520ed6f
1018	59	0	goblet_cell	normal	CFTR	European	female	c7b4dac0932730a763bcde185520ed6f
1019	59	0	goblet_cell	normal	CFTR	European	female	c7b4dac0932730a763bcde185520ed6f
1020	59	0	goblet_cell	normal	CFTR	European	female	c7b4dac0932730a763bcde185520ed6f
1021	59	0	goblet_cell	normal	CFTR	European	female	c7b4dac0932730a763bcde185520ed6f
1022	59	0	goblet_cell	normal	CFTR	European	female	c7b4dac0932730a763bcde185520ed6f
1023	59	0	goblet_cell	normal	CFTR	European	female	c7b4dac0932730a763bcde185520ed6f
1024	59	0	goblet_cell	normal	CFTR	European	female	c7b4dac0932730a763bcde185520ed6f
1025	59	79.677	goblet_cell	normal	CFTR	European	female	c7b4dac0932730a763bcde185520ed6f
1026	59	0	goblet_cell	normal	CFTR	European	female	c7b4dac0932730a763bcde185520ed6f
1027	59	0	goblet_cell	normal	CFTR	European	female	c7b4dac0932730a763bcde185520ed6f
1028	59	14.031	goblet_cell	normal	CFTR	European	female	c7b4dac0932730a763bcde185520ed6f
1029	59	12.2329	goblet_cell	normal	CFTR	European	female	c7b4dac0932730a763bcde185520ed6f
1030	59	0	goblet_cell	normal	CFTR	European	female	c7b4dac0932730a763bcde185520ed6f
1031	59	0	goblet_cell	normal	CFTR	European	female	c7b4dac0932730a763bcde185520ed6f
1032	59	2.43911	goblet_cell	normal	CFTR	European	female	c7b4dac0932730a763bcde185520ed6f
1033	59	0	goblet_cell	normal	CFTR	European	female	c7b4dac0932730a763bcde185520ed6f
1034	59	0	goblet_cell	normal	CFTR	European	female	c7b4dac0932730a763bcde185520ed6f
1035	59	0	goblet_cell	normal	CFTR	European	female	c7b4dac0932730a763bcde185520ed6f
1036	59	0	goblet_cell	normal	CFTR	European	female	c7b4dac0932730a763bcde185520ed6f
1037	59	0	goblet_cell	normal	CFTR	European	female	c7b4dac0932730a763bcde185520ed6f
1038	59	0	goblet_cell	normal	CFTR	European	female	c7b4dac0932730a763bcde185520ed6f
1039	59	0	goblet_cell	normal	CFTR	European	female	c7b4dac0932730a763bcde185520ed6f
1040	59	0	goblet_cell	normal	CFTR	European	female	c7b4dac0932730a763bcde185520ed6f
1041	59	0	goblet_cell	normal	CFTR	European	female	c7b4dac0932730a763bcde185520ed6f
1042	59	0	goblet_cell	normal	CFTR	European	female	c7b4dac0932730a763bcde185520ed6f
1043	59	6.16566	goblet_cell	normal	CFTR	European	female	c7b4dac0932730a763bcde185520ed6f
1044	59	0	goblet_cell	normal	CFTR	European	female	c7b4dac0932730a763bcde185520ed6f
1045	59	4.37303	goblet_cell	normal	CFTR	European	female	c7b4dac0932730a763bcde185520ed6f
1046	59	6.03291	goblet_cell	normal	CFTR	European	female	c7b4dac0932730a763bcde185520ed6f
1047	59	8.107	goblet_cell	normal	CFTR	European	female	c7b4dac0932730a763bcde185520ed6f
1048	59	13.438	goblet_cell	normal	CFTR	European	female	c7b4dac0932730a763bcde185520ed6f
1049	59	12.63	goblet_cell	normal	CFTR	European	female	c7b4dac0932730a763bcde185520ed6f
1050	59	87.3117	goblet_cell	normal	CFTR	European	female	c7b4dac0932730a763bcde185520ed6f
1051	59	8.71134	goblet_cell	normal	CFTR	European	female	c7b4dac0932730a763bcde185520ed6f
1052	59	0	goblet_cell	normal	CFTR	European	female	c7b4dac0932730a763bcde185520ed6f
1053	59	23.8712	goblet_cell	normal	CFTR	European	female	c7b4dac0932730a763bcde185520ed6f
1054	59	0	goblet_cell	normal	CFTR	European	female	5b6034a99b2fbdcdfd3b72adbd89d621
1055	59	0	goblet_cell	normal	CFTR	European	female	5b6034a99b2fbdcdfd3b72adbd89d621
1056	59	0	goblet_cell	normal	CFTR	European	female	5b6034a99b2fbdcdfd3b72adbd89d621
1057	59	516.707	goblet_cell	normal	CFTR	European	female	5b6034a99b2fbdcdfd3b72adbd89d621
1058	59	0	goblet_cell	normal	CFTR	European	female	5b6034a99b2fbdcdfd3b72adbd89d621
1059	59	0	goblet_cell	normal	CFTR	European	female	5b6034a99b2fbdcdfd3b72adbd89d621
1060	59	43.0915	goblet_cell	normal	CFTR	European	female	5b6034a99b2fbdcdfd3b72adbd89d621
1061	59	0	goblet_cell	normal	CFTR	European	female	5b6034a99b2fbdcdfd3b72adbd89d621
1062	59	0	goblet_cell	normal	CFTR	European	female	5b6034a99b2fbdcdfd3b72adbd89d621
1063	59	0	goblet_cell	normal	CFTR	European	female	5b6034a99b2fbdcdfd3b72adbd89d621
1064	59	0	goblet_cell	normal	CFTR	European	female	5b6034a99b2fbdcdfd3b72adbd89d621
1065	59	14.809	goblet_cell	normal	CFTR	European	female	5b6034a99b2fbdcdfd3b72adbd89d621
1066	59	0.926963	goblet_cell	normal	CFTR	European	female	5b6034a99b2fbdcdfd3b72adbd89d621
1067	59	0	goblet_cell	normal	CFTR	European	female	5b6034a99b2fbdcdfd3b72adbd89d621
1068	59	0	goblet_cell	normal	CFTR	European	female	5b6034a99b2fbdcdfd3b72adbd89d621
1069	59	0	goblet_cell	normal	CFTR	European	female	5b6034a99b2fbdcdfd3b72adbd89d621
1070	59	0	goblet_cell	normal	CFTR	European	female	5b6034a99b2fbdcdfd3b72adbd89d621
1071	59	0	goblet_cell	normal	CFTR	European	female	5b6034a99b2fbdcdfd3b72adbd89d621
1072	59	0	goblet_cell	normal	CFTR	European	female	5b6034a99b2fbdcdfd3b72adbd89d621
1073	59	56.0062	goblet_cell	normal	CFTR	European	female	5b6034a99b2fbdcdfd3b72adbd89d621
1074	59	0	goblet_cell	normal	CFTR	European	female	5b6034a99b2fbdcdfd3b72adbd89d621
1075	59	0.313711	goblet_cell	normal	CFTR	European	female	5b6034a99b2fbdcdfd3b72adbd89d621
1076	59	0	goblet_cell	normal	CFTR	European	female	5b6034a99b2fbdcdfd3b72adbd89d621
1077	61	0	goblet_cell	normal	CFTR	African American or Afro-Caribbean	female	2c30a5c70064b58477d80e553ae76515
1078	61	0	goblet_cell	normal	CFTR	African American or Afro-Caribbean	female	2c30a5c70064b58477d80e553ae76515
1079	61	5.78425	goblet_cell	normal	CFTR	African American or Afro-Caribbean	female	2c30a5c70064b58477d80e553ae76515
1080	61	0	goblet_cell	normal	CFTR	African American or Afro-Caribbean	female	2c30a5c70064b58477d80e553ae76515
1081	61	0	goblet_cell	normal	CFTR	African American or Afro-Caribbean	female	2c30a5c70064b58477d80e553ae76515
1082	61	0	goblet_cell	normal	CFTR	African American or Afro-Caribbean	female	2c30a5c70064b58477d80e553ae76515
1083	61	0	goblet_cell	normal	CFTR	African American or Afro-Caribbean	female	2c30a5c70064b58477d80e553ae76515
1084	61	0	goblet_cell	normal	CFTR	African American or Afro-Caribbean	female	2c30a5c70064b58477d80e553ae76515
1085	61	0	goblet_cell	normal	CFTR	African American or Afro-Caribbean	female	2c30a5c70064b58477d80e553ae76515
1086	61	0	goblet_cell	normal	CFTR	African American or Afro-Caribbean	female	2c30a5c70064b58477d80e553ae76515
1087	61	0	goblet_cell	normal	CFTR	African American or Afro-Caribbean	female	2c30a5c70064b58477d80e553ae76515
1088	61	0	goblet_cell	normal	CFTR	African American or Afro-Caribbean	female	2c30a5c70064b58477d80e553ae76515
1089	61	0	goblet_cell	normal	CFTR	African American or Afro-Caribbean	female	2c30a5c70064b58477d80e553ae76515
1090	61	15.6428	goblet_cell	normal	CFTR	African American or Afro-Caribbean	female	2c30a5c70064b58477d80e553ae76515
1091	61	0	goblet_cell	normal	CFTR	African American or Afro-Caribbean	female	2c30a5c70064b58477d80e553ae76515
1092	61	329.177	goblet_cell	normal	CFTR	African American or Afro-Caribbean	female	2c30a5c70064b58477d80e553ae76515
1093	61	0	goblet_cell	normal	CFTR	African American or Afro-Caribbean	female	2c30a5c70064b58477d80e553ae76515
1094	61	3.04748	goblet_cell	normal	CFTR	African American or Afro-Caribbean	female	2c30a5c70064b58477d80e553ae76515
1095	61	12.6972	goblet_cell	normal	CFTR	African American or Afro-Caribbean	female	2c30a5c70064b58477d80e553ae76515
1096	61	80.2904	goblet_cell	normal	CFTR	African American or Afro-Caribbean	female	2c30a5c70064b58477d80e553ae76515
1097	61	0	goblet_cell	normal	CFTR	African American or Afro-Caribbean	female	2c30a5c70064b58477d80e553ae76515
1098	61	0	goblet_cell	normal	CFTR	African American or Afro-Caribbean	female	2c30a5c70064b58477d80e553ae76515
1099	61	2.30655	goblet_cell	normal	CFTR	African American or Afro-Caribbean	female	2c30a5c70064b58477d80e553ae76515
1100	61	0	goblet_cell	normal	CFTR	African American or Afro-Caribbean	female	2c30a5c70064b58477d80e553ae76515
1101	61	0	goblet_cell	normal	CFTR	African American or Afro-Caribbean	female	2c30a5c70064b58477d80e553ae76515
1102	61	5.29304	goblet_cell	normal	CFTR	African American or Afro-Caribbean	female	2c30a5c70064b58477d80e553ae76515
1103	61	0	goblet_cell	normal	CFTR	African American or Afro-Caribbean	female	2c30a5c70064b58477d80e553ae76515
1104	61	0	goblet_cell	normal	CFTR	African American or Afro-Caribbean	female	2c30a5c70064b58477d80e553ae76515
1105	61	0	goblet_cell	normal	CFTR	African American or Afro-Caribbean	female	2c30a5c70064b58477d80e553ae76515
1106	61	0	goblet_cell	normal	CFTR	African American or Afro-Caribbean	female	2c30a5c70064b58477d80e553ae76515
1107	61	0	goblet_cell	normal	CFTR	African American or Afro-Caribbean	female	2c30a5c70064b58477d80e553ae76515
1108	61	5.16727	goblet_cell	normal	CFTR	African American or Afro-Caribbean	female	2c30a5c70064b58477d80e553ae76515
1109	61	291.507	goblet_cell	normal	CFTR	African American or Afro-Caribbean	female	2c30a5c70064b58477d80e553ae76515
1110	61	0	goblet_cell	normal	CFTR	African American or Afro-Caribbean	female	2c30a5c70064b58477d80e553ae76515
1111	61	0	goblet_cell	normal	CFTR	African American or Afro-Caribbean	female	2c30a5c70064b58477d80e553ae76515
1112	61	0	goblet_cell	normal	CFTR	African American or Afro-Caribbean	female	2c30a5c70064b58477d80e553ae76515
1113	61	0	goblet_cell	normal	CFTR	African American or Afro-Caribbean	female	2c30a5c70064b58477d80e553ae76515
1114	61	0	goblet_cell	normal	CFTR	African American or Afro-Caribbean	female	2c30a5c70064b58477d80e553ae76515
1115	61	0	goblet_cell	normal	CFTR	African American or Afro-Caribbean	female	2c30a5c70064b58477d80e553ae76515
1116	61	0	goblet_cell	normal	CFTR	African American or Afro-Caribbean	female	2c30a5c70064b58477d80e553ae76515
1117	61	0	goblet_cell	normal	CFTR	African American or Afro-Caribbean	female	2c30a5c70064b58477d80e553ae76515
1118	61	12.0196	goblet_cell	normal	CFTR	African American or Afro-Caribbean	female	2c30a5c70064b58477d80e553ae76515
1119	61	6.62499	goblet_cell	normal	CFTR	African American or Afro-Caribbean	female	2c30a5c70064b58477d80e553ae76515
1120	61	4.64275	goblet_cell	normal	CFTR	African American or Afro-Caribbean	female	2c30a5c70064b58477d80e553ae76515
1121	61	0	goblet_cell	normal	CFTR	African American or Afro-Caribbean	female	2c30a5c70064b58477d80e553ae76515
1122	61	0	goblet_cell	normal	CFTR	African American or Afro-Caribbean	female	2c30a5c70064b58477d80e553ae76515
1123	61	0	goblet_cell	normal	CFTR	African American or Afro-Caribbean	female	2c30a5c70064b58477d80e553ae76515
1124	61	23.2614	goblet_cell	normal	CFTR	African American or Afro-Caribbean	female	2c30a5c70064b58477d80e553ae76515
1125	61	0	goblet_cell	normal	CFTR	African American or Afro-Caribbean	female	2c30a5c70064b58477d80e553ae76515
1126	61	16.6274	goblet_cell	normal	CFTR	African American or Afro-Caribbean	female	2c30a5c70064b58477d80e553ae76515
1127	61	0	goblet_cell	normal	CFTR	African American or Afro-Caribbean	female	2c30a5c70064b58477d80e553ae76515
1128	61	6.87725	goblet_cell	normal	CFTR	African American or Afro-Caribbean	female	2c30a5c70064b58477d80e553ae76515
1129	61	0	goblet_cell	normal	CFTR	African American or Afro-Caribbean	female	2c30a5c70064b58477d80e553ae76515
1130	61	0	goblet_cell	normal	CFTR	African American or Afro-Caribbean	female	2c30a5c70064b58477d80e553ae76515
1131	61	0	goblet_cell	normal	CFTR	African American or Afro-Caribbean	female	2c30a5c70064b58477d80e553ae76515
1132	61	167.639	goblet_cell	normal	CFTR	African American or Afro-Caribbean	female	2c30a5c70064b58477d80e553ae76515
1133	61	0	goblet_cell	normal	CFTR	African American or Afro-Caribbean	female	2c30a5c70064b58477d80e553ae76515
1134	61	10.34	goblet_cell	normal	CFTR	African American or Afro-Caribbean	female	2c30a5c70064b58477d80e553ae76515
1135	61	32.2763	goblet_cell	normal	CFTR	African American or Afro-Caribbean	female	2c30a5c70064b58477d80e553ae76515
1136	61	4.27171	goblet_cell	normal	CFTR	African American or Afro-Caribbean	female	2c30a5c70064b58477d80e553ae76515
1137	61	19.2789	goblet_cell	normal	CFTR	African American or Afro-Caribbean	female	2c30a5c70064b58477d80e553ae76515
1138	61	0	goblet_cell	normal	CFTR	African American or Afro-Caribbean	female	2c30a5c70064b58477d80e553ae76515
1139	61	24.5379	goblet_cell	normal	CFTR	African American or Afro-Caribbean	female	2c30a5c70064b58477d80e553ae76515
1140	61	0	goblet_cell	normal	CFTR	African American or Afro-Caribbean	female	2c30a5c70064b58477d80e553ae76515
1141	61	44.379	goblet_cell	normal	CFTR	African American or Afro-Caribbean	female	2c30a5c70064b58477d80e553ae76515
1142	61	0	goblet_cell	normal	CFTR	African American or Afro-Caribbean	female	2c30a5c70064b58477d80e553ae76515
1143	61	0	goblet_cell	normal	CFTR	African American or Afro-Caribbean	female	2c30a5c70064b58477d80e553ae76515
1144	61	0	goblet_cell	normal	CFTR	African American or Afro-Caribbean	female	2c30a5c70064b58477d80e553ae76515
1145	61	0	goblet_cell	normal	CFTR	African American or Afro-Caribbean	female	2c30a5c70064b58477d80e553ae76515
1146	61	3.83481	goblet_cell	normal	CFTR	African American or Afro-Caribbean	female	2c30a5c70064b58477d80e553ae76515
1147	61	0	goblet_cell	normal	CFTR	African American or Afro-Caribbean	female	2c30a5c70064b58477d80e553ae76515
1148	61	0	goblet_cell	normal	CFTR	African American or Afro-Caribbean	female	2c30a5c70064b58477d80e553ae76515
1149	61	4.39128	goblet_cell	normal	CFTR	African American or Afro-Caribbean	female	2c30a5c70064b58477d80e553ae76515
1150	61	0	goblet_cell	normal	CFTR	African American or Afro-Caribbean	female	2c30a5c70064b58477d80e553ae76515
1151	61	0	goblet_cell	normal	CFTR	African American or Afro-Caribbean	female	2c30a5c70064b58477d80e553ae76515
1152	61	0	goblet_cell	normal	CFTR	African American or Afro-Caribbean	female	2c30a5c70064b58477d80e553ae76515
1153	61	0	goblet_cell	normal	CFTR	African American or Afro-Caribbean	female	2c30a5c70064b58477d80e553ae76515
1154	61	0	goblet_cell	normal	CFTR	African American or Afro-Caribbean	female	2c30a5c70064b58477d80e553ae76515
1155	61	12.1944	goblet_cell	normal	CFTR	African American or Afro-Caribbean	female	2c30a5c70064b58477d80e553ae76515
1156	61	0	goblet_cell	normal	CFTR	African American or Afro-Caribbean	female	2c30a5c70064b58477d80e553ae76515
1157	61	7.48509	goblet_cell	normal	CFTR	African American or Afro-Caribbean	female	2c30a5c70064b58477d80e553ae76515
1158	61	8.28185	goblet_cell	normal	CFTR	African American or Afro-Caribbean	female	2c30a5c70064b58477d80e553ae76515
1159	61	0	goblet_cell	normal	CFTR	African American or Afro-Caribbean	female	2c30a5c70064b58477d80e553ae76515
1160	61	0	goblet_cell	normal	CFTR	African American or Afro-Caribbean	female	2c30a5c70064b58477d80e553ae76515
1161	61	0	goblet_cell	normal	CFTR	African American or Afro-Caribbean	female	2c30a5c70064b58477d80e553ae76515
1162	61	0	goblet_cell	normal	CFTR	African American or Afro-Caribbean	female	2c30a5c70064b58477d80e553ae76515
1163	61	0	goblet_cell	normal	CFTR	African American or Afro-Caribbean	female	2c30a5c70064b58477d80e553ae76515
1164	61	11.3739	goblet_cell	normal	CFTR	African American or Afro-Caribbean	female	2c30a5c70064b58477d80e553ae76515
1165	61	0	goblet_cell	normal	CFTR	African American or Afro-Caribbean	female	2c30a5c70064b58477d80e553ae76515
1166	61	0	goblet_cell	normal	CFTR	African American or Afro-Caribbean	female	2c30a5c70064b58477d80e553ae76515
1167	61	0	goblet_cell	normal	CFTR	African American or Afro-Caribbean	female	2c30a5c70064b58477d80e553ae76515
1168	61	0	goblet_cell	normal	CFTR	African American or Afro-Caribbean	female	2c30a5c70064b58477d80e553ae76515
1169	61	0	goblet_cell	normal	CFTR	African American or Afro-Caribbean	female	2c30a5c70064b58477d80e553ae76515
1170	61	0	goblet_cell	normal	CFTR	African American or Afro-Caribbean	female	2c30a5c70064b58477d80e553ae76515
1171	61	5.40187	goblet_cell	normal	CFTR	African American or Afro-Caribbean	female	2c30a5c70064b58477d80e553ae76515
1172	61	0	goblet_cell	normal	CFTR	African American or Afro-Caribbean	female	2c30a5c70064b58477d80e553ae76515
1173	61	0	goblet_cell	normal	CFTR	African American or Afro-Caribbean	female	2c30a5c70064b58477d80e553ae76515
1174	61	52.042	goblet_cell	normal	CFTR	African American or Afro-Caribbean	female	2c30a5c70064b58477d80e553ae76515
1175	61	39.256	goblet_cell	normal	CFTR	African American or Afro-Caribbean	female	2c30a5c70064b58477d80e553ae76515
1176	61	0	goblet_cell	normal	CFTR	African American or Afro-Caribbean	female	2c30a5c70064b58477d80e553ae76515
1177	61	27.8851	goblet_cell	normal	CFTR	African American or Afro-Caribbean	female	2c30a5c70064b58477d80e553ae76515
1178	61	0	goblet_cell	normal	CFTR	African American or Afro-Caribbean	female	2c30a5c70064b58477d80e553ae76515
1179	61	9.87554	goblet_cell	normal	CFTR	African American or Afro-Caribbean	female	2c30a5c70064b58477d80e553ae76515
1180	61	0	goblet_cell	normal	CFTR	African American or Afro-Caribbean	female	2c30a5c70064b58477d80e553ae76515
1181	61	51.9663	goblet_cell	normal	CFTR	African American or Afro-Caribbean	female	2c30a5c70064b58477d80e553ae76515
1182	61	0	goblet_cell	normal	CFTR	African American or Afro-Caribbean	female	2c30a5c70064b58477d80e553ae76515
1183	61	0	goblet_cell	normal	CFTR	African American or Afro-Caribbean	female	2c30a5c70064b58477d80e553ae76515
1184	61	0	goblet_cell	normal	CFTR	African American or Afro-Caribbean	female	2c30a5c70064b58477d80e553ae76515
1185	61	0	goblet_cell	normal	CFTR	African American or Afro-Caribbean	female	2c30a5c70064b58477d80e553ae76515
1186	61	22.6733	goblet_cell	normal	CFTR	African American or Afro-Caribbean	female	2c30a5c70064b58477d80e553ae76515
1187	61	146.29	goblet_cell	normal	CFTR	African American or Afro-Caribbean	female	2c30a5c70064b58477d80e553ae76515
1188	61	0	goblet_cell	normal	CFTR	African American or Afro-Caribbean	female	2c30a5c70064b58477d80e553ae76515
1189	61	0	goblet_cell	normal	CFTR	African American or Afro-Caribbean	female	2c30a5c70064b58477d80e553ae76515
1190	61	0	goblet_cell	normal	CFTR	African American or Afro-Caribbean	female	2c30a5c70064b58477d80e553ae76515
1191	61	51.2207	goblet_cell	normal	CFTR	African American or Afro-Caribbean	female	2c30a5c70064b58477d80e553ae76515
1192	61	0	goblet_cell	normal	CFTR	African American or Afro-Caribbean	female	2c30a5c70064b58477d80e553ae76515
1193	61	0	goblet_cell	normal	CFTR	African American or Afro-Caribbean	female	2c30a5c70064b58477d80e553ae76515
1194	61	9.70516	goblet_cell	normal	CFTR	African American or Afro-Caribbean	female	2c30a5c70064b58477d80e553ae76515
1195	61	0	goblet_cell	normal	CFTR	African American or Afro-Caribbean	female	2c30a5c70064b58477d80e553ae76515
1196	61	0	goblet_cell	normal	CFTR	African American or Afro-Caribbean	female	2c30a5c70064b58477d80e553ae76515
1197	61	0	goblet_cell	normal	CFTR	African American or Afro-Caribbean	female	2c30a5c70064b58477d80e553ae76515
1198	61	15.1659	goblet_cell	normal	CFTR	African American or Afro-Caribbean	female	2c30a5c70064b58477d80e553ae76515
1199	61	0	goblet_cell	normal	CFTR	African American or Afro-Caribbean	female	2c30a5c70064b58477d80e553ae76515
1200	61	0	goblet_cell	normal	CFTR	African American or Afro-Caribbean	female	2c30a5c70064b58477d80e553ae76515
1201	61	0	goblet_cell	normal	CFTR	African American or Afro-Caribbean	female	2c30a5c70064b58477d80e553ae76515
1202	61	0	goblet_cell	normal	CFTR	African American or Afro-Caribbean	female	2c30a5c70064b58477d80e553ae76515
1203	61	0	goblet_cell	normal	CFTR	African American or Afro-Caribbean	female	2c30a5c70064b58477d80e553ae76515
1204	61	4.84012	goblet_cell	normal	CFTR	African American or Afro-Caribbean	female	2c30a5c70064b58477d80e553ae76515
1205	61	0	goblet_cell	normal	CFTR	African American or Afro-Caribbean	female	2c30a5c70064b58477d80e553ae76515
1206	61	5.95876	goblet_cell	normal	CFTR	African American or Afro-Caribbean	female	2c30a5c70064b58477d80e553ae76515
1207	61	0	goblet_cell	normal	CFTR	African American or Afro-Caribbean	female	2c30a5c70064b58477d80e553ae76515
1208	61	0	goblet_cell	normal	CFTR	African American or Afro-Caribbean	female	2c30a5c70064b58477d80e553ae76515
1209	61	0	goblet_cell	normal	CFTR	African American or Afro-Caribbean	female	2c30a5c70064b58477d80e553ae76515
1210	61	0	goblet_cell	normal	CFTR	African American or Afro-Caribbean	female	2c30a5c70064b58477d80e553ae76515
1211	61	0	goblet_cell	normal	CFTR	African American or Afro-Caribbean	female	2c30a5c70064b58477d80e553ae76515
1212	61	0	goblet_cell	normal	CFTR	African American or Afro-Caribbean	female	2c30a5c70064b58477d80e553ae76515
1213	61	0	goblet_cell	normal	CFTR	African American or Afro-Caribbean	female	2c30a5c70064b58477d80e553ae76515
1214	61	0	goblet_cell	normal	CFTR	African American or Afro-Caribbean	female	2c30a5c70064b58477d80e553ae76515
1215	61	0	goblet_cell	normal	CFTR	African American or Afro-Caribbean	female	2c30a5c70064b58477d80e553ae76515
1216	61	0	goblet_cell	normal	CFTR	African American or Afro-Caribbean	female	2c30a5c70064b58477d80e553ae76515
1217	61	0	goblet_cell	normal	CFTR	African American or Afro-Caribbean	female	2c30a5c70064b58477d80e553ae76515
1218	61	0	goblet_cell	normal	CFTR	African American or Afro-Caribbean	female	2c30a5c70064b58477d80e553ae76515
1219	61	0	goblet_cell	normal	CFTR	African American or Afro-Caribbean	female	2c30a5c70064b58477d80e553ae76515
1220	61	27.3421	goblet_cell	normal	CFTR	African American or Afro-Caribbean	female	2c30a5c70064b58477d80e553ae76515
1221	61	8.10051	goblet_cell	normal	CFTR	African American or Afro-Caribbean	female	2c30a5c70064b58477d80e553ae76515
1222	61	0	goblet_cell	normal	CFTR	African American or Afro-Caribbean	female	2c30a5c70064b58477d80e553ae76515
1223	61	2.15495	goblet_cell	normal	CFTR	African American or Afro-Caribbean	female	2c30a5c70064b58477d80e553ae76515
1224	61	0	goblet_cell	normal	CFTR	African American or Afro-Caribbean	female	2c30a5c70064b58477d80e553ae76515
1225	61	6.74139	goblet_cell	normal	CFTR	African American or Afro-Caribbean	female	2c30a5c70064b58477d80e553ae76515
1226	61	0	goblet_cell	normal	CFTR	African American or Afro-Caribbean	female	2c30a5c70064b58477d80e553ae76515
1227	61	0	goblet_cell	normal	CFTR	African American or Afro-Caribbean	female	2c30a5c70064b58477d80e553ae76515
1228	61	0	goblet_cell	normal	CFTR	African American or Afro-Caribbean	female	2c30a5c70064b58477d80e553ae76515
1229	61	0	goblet_cell	normal	CFTR	African American or Afro-Caribbean	female	2c30a5c70064b58477d80e553ae76515
1230	61	0	goblet_cell	normal	CFTR	African American or Afro-Caribbean	female	2c30a5c70064b58477d80e553ae76515
1231	61	0	goblet_cell	normal	CFTR	African American or Afro-Caribbean	female	2c30a5c70064b58477d80e553ae76515
1232	61	0	goblet_cell	normal	CFTR	African American or Afro-Caribbean	female	2c30a5c70064b58477d80e553ae76515
1233	61	0	goblet_cell	normal	CFTR	African American or Afro-Caribbean	female	2c30a5c70064b58477d80e553ae76515
1234	61	104.901	goblet_cell	normal	CFTR	African American or Afro-Caribbean	female	2c30a5c70064b58477d80e553ae76515
1235	61	71.0846	goblet_cell	normal	CFTR	African American or Afro-Caribbean	female	2c30a5c70064b58477d80e553ae76515
1236	61	32.8377	goblet_cell	normal	CFTR	African American or Afro-Caribbean	female	2c30a5c70064b58477d80e553ae76515
1237	61	0	goblet_cell	normal	CFTR	African American or Afro-Caribbean	female	2c30a5c70064b58477d80e553ae76515
1238	61	0	goblet_cell	normal	CFTR	African American or Afro-Caribbean	female	2c30a5c70064b58477d80e553ae76515
1239	61	16.36	goblet_cell	normal	CFTR	African American or Afro-Caribbean	female	2c30a5c70064b58477d80e553ae76515
1240	61	7.27884	goblet_cell	normal	CFTR	African American or Afro-Caribbean	female	2c30a5c70064b58477d80e553ae76515
1241	61	0	goblet_cell	normal	CFTR	African American or Afro-Caribbean	female	2c30a5c70064b58477d80e553ae76515
1242	61	0	goblet_cell	normal	CFTR	African American or Afro-Caribbean	female	2c30a5c70064b58477d80e553ae76515
1243	61	0	goblet_cell	normal	CFTR	African American or Afro-Caribbean	female	2c30a5c70064b58477d80e553ae76515
1244	61	7.09425	goblet_cell	normal	CFTR	African American or Afro-Caribbean	female	2c30a5c70064b58477d80e553ae76515
1245	61	0	goblet_cell	normal	CFTR	African American or Afro-Caribbean	female	2c30a5c70064b58477d80e553ae76515
1246	61	0	goblet_cell	normal	CFTR	African American or Afro-Caribbean	female	2c30a5c70064b58477d80e553ae76515
1247	61	0	goblet_cell	normal	CFTR	African American or Afro-Caribbean	female	2c30a5c70064b58477d80e553ae76515
1248	61	37.0842	goblet_cell	normal	CFTR	African American or Afro-Caribbean	female	2c30a5c70064b58477d80e553ae76515
1249	61	0	goblet_cell	normal	CFTR	African American or Afro-Caribbean	female	2c30a5c70064b58477d80e553ae76515
1250	61	0	goblet_cell	normal	CFTR	African American or Afro-Caribbean	female	2c30a5c70064b58477d80e553ae76515
1251	61	0	goblet_cell	normal	CFTR	African American or Afro-Caribbean	female	2c30a5c70064b58477d80e553ae76515
1252	61	0	goblet_cell	normal	CFTR	African American or Afro-Caribbean	female	2c30a5c70064b58477d80e553ae76515
1253	61	0	goblet_cell	normal	CFTR	African American or Afro-Caribbean	female	2c30a5c70064b58477d80e553ae76515
1254	61	15.4831	goblet_cell	normal	CFTR	African American or Afro-Caribbean	female	2c30a5c70064b58477d80e553ae76515
1255	61	0	goblet_cell	normal	CFTR	African American or Afro-Caribbean	female	2c30a5c70064b58477d80e553ae76515
1256	61	0	goblet_cell	normal	CFTR	African American or Afro-Caribbean	female	2c30a5c70064b58477d80e553ae76515
1257	61	0	goblet_cell	normal	CFTR	African American or Afro-Caribbean	female	2c30a5c70064b58477d80e553ae76515
1258	61	0	goblet_cell	normal	CFTR	African American or Afro-Caribbean	female	2c30a5c70064b58477d80e553ae76515
1259	61	0	goblet_cell	normal	CFTR	African American or Afro-Caribbean	female	2c30a5c70064b58477d80e553ae76515
1260	61	0	goblet_cell	normal	CFTR	African American or Afro-Caribbean	female	2c30a5c70064b58477d80e553ae76515
1261	61	0	goblet_cell	normal	CFTR	African American or Afro-Caribbean	female	2c30a5c70064b58477d80e553ae76515
1262	61	11.5265	goblet_cell	normal	CFTR	African American or Afro-Caribbean	female	2c30a5c70064b58477d80e553ae76515
1263	61	0	goblet_cell	normal	CFTR	African American or Afro-Caribbean	female	2c30a5c70064b58477d80e553ae76515
1264	61	4.3266	goblet_cell	normal	CFTR	African American or Afro-Caribbean	female	2c30a5c70064b58477d80e553ae76515
1265	61	0	goblet_cell	normal	CFTR	African American or Afro-Caribbean	female	2c30a5c70064b58477d80e553ae76515
1266	61	0	goblet_cell	normal	CFTR	African American or Afro-Caribbean	female	2c30a5c70064b58477d80e553ae76515
1267	61	0	goblet_cell	normal	CFTR	African American or Afro-Caribbean	female	2c30a5c70064b58477d80e553ae76515
1268	61	3.4029	goblet_cell	normal	CFTR	African American or Afro-Caribbean	female	2c30a5c70064b58477d80e553ae76515
1269	61	10.3857	goblet_cell	normal	CFTR	African American or Afro-Caribbean	female	2c30a5c70064b58477d80e553ae76515
1270	61	0	goblet_cell	normal	CFTR	African American or Afro-Caribbean	female	2c30a5c70064b58477d80e553ae76515
1271	61	0	goblet_cell	normal	CFTR	African American or Afro-Caribbean	female	2c30a5c70064b58477d80e553ae76515
1272	61	11.3945	goblet_cell	normal	CFTR	African American or Afro-Caribbean	female	2c30a5c70064b58477d80e553ae76515
1273	61	2.15425	goblet_cell	normal	CFTR	African American or Afro-Caribbean	female	2c30a5c70064b58477d80e553ae76515
1274	61	52.9746	goblet_cell	normal	CFTR	African American or Afro-Caribbean	female	2c30a5c70064b58477d80e553ae76515
1275	61	0	goblet_cell	normal	CFTR	African American or Afro-Caribbean	female	2c30a5c70064b58477d80e553ae76515
1276	61	0	goblet_cell	normal	CFTR	African American or Afro-Caribbean	female	2c30a5c70064b58477d80e553ae76515
1277	61	0	goblet_cell	normal	CFTR	African American or Afro-Caribbean	female	2c30a5c70064b58477d80e553ae76515
1278	61	11.6958	goblet_cell	normal	CFTR	African American or Afro-Caribbean	female	2c30a5c70064b58477d80e553ae76515
1279	61	0	goblet_cell	normal	CFTR	African American or Afro-Caribbean	female	2c30a5c70064b58477d80e553ae76515
1280	61	0	goblet_cell	normal	CFTR	African American or Afro-Caribbean	female	2c30a5c70064b58477d80e553ae76515
1281	61	0	goblet_cell	normal	CFTR	African American or Afro-Caribbean	female	2c30a5c70064b58477d80e553ae76515
1282	61	0	goblet_cell	normal	CFTR	African American or Afro-Caribbean	female	2c30a5c70064b58477d80e553ae76515
1283	61	0	goblet_cell	normal	CFTR	African American or Afro-Caribbean	female	2c30a5c70064b58477d80e553ae76515
1284	61	22.9284	goblet_cell	normal	CFTR	African American or Afro-Caribbean	female	2c30a5c70064b58477d80e553ae76515
1285	61	0	goblet_cell	normal	CFTR	African American or Afro-Caribbean	female	2c30a5c70064b58477d80e553ae76515
1286	61	0	goblet_cell	normal	CFTR	African American or Afro-Caribbean	female	2c30a5c70064b58477d80e553ae76515
1287	61	0	goblet_cell	normal	CFTR	African American or Afro-Caribbean	female	2c30a5c70064b58477d80e553ae76515
1288	61	158.283	goblet_cell	normal	CFTR	African American or Afro-Caribbean	female	2c30a5c70064b58477d80e553ae76515
1289	61	0	goblet_cell	normal	CFTR	African American or Afro-Caribbean	female	2c30a5c70064b58477d80e553ae76515
1290	61	0	goblet_cell	normal	CFTR	African American or Afro-Caribbean	female	2c30a5c70064b58477d80e553ae76515
1291	61	38.2943	goblet_cell	normal	CFTR	African American or Afro-Caribbean	female	2c30a5c70064b58477d80e553ae76515
1292	61	1.65691	goblet_cell	normal	CFTR	African American or Afro-Caribbean	female	2c30a5c70064b58477d80e553ae76515
1293	61	0	goblet_cell	normal	CFTR	African American or Afro-Caribbean	female	2c30a5c70064b58477d80e553ae76515
1294	61	0	goblet_cell	normal	CFTR	African American or Afro-Caribbean	female	2c30a5c70064b58477d80e553ae76515
1295	61	0	goblet_cell	normal	CFTR	African American or Afro-Caribbean	female	2c30a5c70064b58477d80e553ae76515
1296	61	0	goblet_cell	normal	CFTR	African American or Afro-Caribbean	female	2c30a5c70064b58477d80e553ae76515
1297	61	0	goblet_cell	normal	CFTR	African American or Afro-Caribbean	female	2c30a5c70064b58477d80e553ae76515
1298	61	0	goblet_cell	normal	CFTR	African American or Afro-Caribbean	female	2c30a5c70064b58477d80e553ae76515
1299	61	8.90145	goblet_cell	normal	CFTR	African American or Afro-Caribbean	female	2c30a5c70064b58477d80e553ae76515
1300	61	0	goblet_cell	normal	CFTR	African American or Afro-Caribbean	female	2c30a5c70064b58477d80e553ae76515
1301	61	235.056	goblet_cell	normal	CFTR	African American or Afro-Caribbean	female	2c30a5c70064b58477d80e553ae76515
1302	61	0	goblet_cell	normal	CFTR	African American or Afro-Caribbean	female	2c30a5c70064b58477d80e553ae76515
1303	61	0	goblet_cell	normal	CFTR	African American or Afro-Caribbean	female	2c30a5c70064b58477d80e553ae76515
1304	61	190.361	goblet_cell	normal	CFTR	African American or Afro-Caribbean	female	2c30a5c70064b58477d80e553ae76515
1305	61	0	goblet_cell	normal	CFTR	African American or Afro-Caribbean	female	2c30a5c70064b58477d80e553ae76515
1306	61	0	goblet_cell	normal	CFTR	African American or Afro-Caribbean	female	2c30a5c70064b58477d80e553ae76515
1307	61	0	goblet_cell	normal	CFTR	African American or Afro-Caribbean	female	2c30a5c70064b58477d80e553ae76515
1308	61	0	goblet_cell	normal	CFTR	African American or Afro-Caribbean	female	2c30a5c70064b58477d80e553ae76515
1309	61	9.73765	goblet_cell	normal	CFTR	African American or Afro-Caribbean	female	2c30a5c70064b58477d80e553ae76515
1310	61	0	goblet_cell	normal	CFTR	African American or Afro-Caribbean	female	2c30a5c70064b58477d80e553ae76515
1311	61	7.14857	goblet_cell	normal	CFTR	African American or Afro-Caribbean	female	2c30a5c70064b58477d80e553ae76515
1312	61	30.1206	goblet_cell	normal	CFTR	African American or Afro-Caribbean	female	2c30a5c70064b58477d80e553ae76515
1313	61	0	goblet_cell	normal	CFTR	African American or Afro-Caribbean	female	2c30a5c70064b58477d80e553ae76515
1314	61	0	goblet_cell	normal	CFTR	African American or Afro-Caribbean	female	2c30a5c70064b58477d80e553ae76515
1315	61	0	goblet_cell	normal	CFTR	African American or Afro-Caribbean	female	2c30a5c70064b58477d80e553ae76515
1316	61	0	goblet_cell	normal	CFTR	African American or Afro-Caribbean	female	2c30a5c70064b58477d80e553ae76515
1317	61	0	goblet_cell	normal	CFTR	African American or Afro-Caribbean	female	2c30a5c70064b58477d80e553ae76515
1318	61	0	goblet_cell	normal	CFTR	African American or Afro-Caribbean	female	2c30a5c70064b58477d80e553ae76515
1319	61	17.8863	goblet_cell	normal	CFTR	African American or Afro-Caribbean	female	2c30a5c70064b58477d80e553ae76515
1320	61	0	goblet_cell	normal	CFTR	African American or Afro-Caribbean	female	2c30a5c70064b58477d80e553ae76515
1321	61	0	goblet_cell	normal	CFTR	African American or Afro-Caribbean	female	2c30a5c70064b58477d80e553ae76515
1322	61	0	goblet_cell	normal	CFTR	African American or Afro-Caribbean	female	2c30a5c70064b58477d80e553ae76515
1323	61	0	goblet_cell	normal	CFTR	African American or Afro-Caribbean	female	2c30a5c70064b58477d80e553ae76515
1324	61	0	goblet_cell	normal	CFTR	African American or Afro-Caribbean	female	2c30a5c70064b58477d80e553ae76515
1325	61	0	goblet_cell	normal	CFTR	African American or Afro-Caribbean	female	2c30a5c70064b58477d80e553ae76515
1326	61	3.03917	goblet_cell	normal	CFTR	African American or Afro-Caribbean	female	2c30a5c70064b58477d80e553ae76515
1327	61	0	goblet_cell	normal	CFTR	African American or Afro-Caribbean	female	2c30a5c70064b58477d80e553ae76515
1328	61	0	goblet_cell	normal	CFTR	African American or Afro-Caribbean	female	2c30a5c70064b58477d80e553ae76515
1329	61	0	goblet_cell	normal	CFTR	African American or Afro-Caribbean	female	2c30a5c70064b58477d80e553ae76515
1330	61	0	goblet_cell	normal	CFTR	African American or Afro-Caribbean	female	2c30a5c70064b58477d80e553ae76515
1331	61	0	goblet_cell	normal	CFTR	African American or Afro-Caribbean	female	2c30a5c70064b58477d80e553ae76515
1332	61	16.799	goblet_cell	normal	CFTR	African American or Afro-Caribbean	female	2c30a5c70064b58477d80e553ae76515
1333	61	0	goblet_cell	normal	CFTR	African American or Afro-Caribbean	female	2c30a5c70064b58477d80e553ae76515
1334	61	0	goblet_cell	normal	CFTR	African American or Afro-Caribbean	female	2c30a5c70064b58477d80e553ae76515
1335	61	0	goblet_cell	normal	CFTR	African American or Afro-Caribbean	female	2c30a5c70064b58477d80e553ae76515
1336	61	0	goblet_cell	normal	CFTR	African American or Afro-Caribbean	female	2c30a5c70064b58477d80e553ae76515
1337	61	0	goblet_cell	normal	CFTR	African American or Afro-Caribbean	female	2c30a5c70064b58477d80e553ae76515
1338	61	12.3092	goblet_cell	normal	CFTR	African American or Afro-Caribbean	female	2c30a5c70064b58477d80e553ae76515
1339	61	0	goblet_cell	normal	CFTR	African American or Afro-Caribbean	female	2c30a5c70064b58477d80e553ae76515
1340	61	0	goblet_cell	normal	CFTR	African American or Afro-Caribbean	female	2c30a5c70064b58477d80e553ae76515
1341	61	0	goblet_cell	normal	CFTR	African American or Afro-Caribbean	female	2c30a5c70064b58477d80e553ae76515
1342	61	0	goblet_cell	normal	CFTR	African American or Afro-Caribbean	female	2c30a5c70064b58477d80e553ae76515
1343	61	1.94436	goblet_cell	normal	CFTR	African American or Afro-Caribbean	female	2c30a5c70064b58477d80e553ae76515
1344	61	0	goblet_cell	normal	CFTR	African American or Afro-Caribbean	female	2c30a5c70064b58477d80e553ae76515
1345	61	0	goblet_cell	normal	CFTR	African American or Afro-Caribbean	female	2c30a5c70064b58477d80e553ae76515
1346	61	0	goblet_cell	normal	CFTR	African American or Afro-Caribbean	female	2c30a5c70064b58477d80e553ae76515
1347	61	0	goblet_cell	normal	CFTR	African American or Afro-Caribbean	female	2c30a5c70064b58477d80e553ae76515
1348	61	0	goblet_cell	normal	CFTR	African American or Afro-Caribbean	female	2c30a5c70064b58477d80e553ae76515
1349	61	6.03849	goblet_cell	normal	CFTR	African American or Afro-Caribbean	female	2c30a5c70064b58477d80e553ae76515
1350	61	0	goblet_cell	normal	CFTR	African American or Afro-Caribbean	female	2c30a5c70064b58477d80e553ae76515
1351	61	21.5666	goblet_cell	normal	CFTR	African American or Afro-Caribbean	female	2c30a5c70064b58477d80e553ae76515
1352	61	0	goblet_cell	normal	CFTR	African American or Afro-Caribbean	female	2c30a5c70064b58477d80e553ae76515
1353	61	20.8237	goblet_cell	normal	CFTR	African American or Afro-Caribbean	female	2c30a5c70064b58477d80e553ae76515
1354	61	0	goblet_cell	normal	CFTR	African American or Afro-Caribbean	female	2c30a5c70064b58477d80e553ae76515
1355	61	0	goblet_cell	normal	CFTR	African American or Afro-Caribbean	female	2c30a5c70064b58477d80e553ae76515
1356	61	0	goblet_cell	normal	CFTR	African American or Afro-Caribbean	female	2c30a5c70064b58477d80e553ae76515
1357	61	0	goblet_cell	normal	CFTR	African American or Afro-Caribbean	female	2c30a5c70064b58477d80e553ae76515
1358	61	11.8623	goblet_cell	normal	CFTR	African American or Afro-Caribbean	female	2c30a5c70064b58477d80e553ae76515
1359	61	6.69601	goblet_cell	normal	CFTR	African American or Afro-Caribbean	female	2c30a5c70064b58477d80e553ae76515
1360	61	0	goblet_cell	normal	CFTR	African American or Afro-Caribbean	female	2c30a5c70064b58477d80e553ae76515
1361	61	0	goblet_cell	normal	CFTR	African American or Afro-Caribbean	female	2c30a5c70064b58477d80e553ae76515
1362	61	4.409	goblet_cell	normal	CFTR	African American or Afro-Caribbean	female	2c30a5c70064b58477d80e553ae76515
1363	61	0	goblet_cell	normal	CFTR	African American or Afro-Caribbean	female	2c30a5c70064b58477d80e553ae76515
1364	61	2.1092	goblet_cell	normal	CFTR	African American or Afro-Caribbean	female	2c30a5c70064b58477d80e553ae76515
1365	61	42.655	goblet_cell	normal	CFTR	African American or Afro-Caribbean	female	2c30a5c70064b58477d80e553ae76515
1366	61	0	goblet_cell	normal	CFTR	African American or Afro-Caribbean	female	2c30a5c70064b58477d80e553ae76515
1367	61	0	goblet_cell	normal	CFTR	African American or Afro-Caribbean	female	2c30a5c70064b58477d80e553ae76515
1368	61	0	goblet_cell	normal	CFTR	African American or Afro-Caribbean	female	2c30a5c70064b58477d80e553ae76515
1369	61	6.02144	goblet_cell	normal	CFTR	African American or Afro-Caribbean	female	2c30a5c70064b58477d80e553ae76515
1370	61	0	goblet_cell	normal	CFTR	African American or Afro-Caribbean	female	2c30a5c70064b58477d80e553ae76515
1371	61	0	goblet_cell	normal	CFTR	African American or Afro-Caribbean	female	2c30a5c70064b58477d80e553ae76515
1372	61	0	goblet_cell	normal	CFTR	African American or Afro-Caribbean	female	2c30a5c70064b58477d80e553ae76515
1373	61	0	goblet_cell	normal	CFTR	African American or Afro-Caribbean	female	2c30a5c70064b58477d80e553ae76515
1374	61	0	goblet_cell	normal	CFTR	African American or Afro-Caribbean	female	2c30a5c70064b58477d80e553ae76515
1375	61	0	goblet_cell	normal	CFTR	African American or Afro-Caribbean	female	2c30a5c70064b58477d80e553ae76515
1376	61	0	goblet_cell	normal	CFTR	African American or Afro-Caribbean	female	2c30a5c70064b58477d80e553ae76515
1377	61	0	goblet_cell	normal	CFTR	African American or Afro-Caribbean	female	2c30a5c70064b58477d80e553ae76515
1378	61	0	goblet_cell	normal	CFTR	African American or Afro-Caribbean	female	2c30a5c70064b58477d80e553ae76515
1379	61	0	goblet_cell	normal	CFTR	African American or Afro-Caribbean	female	2c30a5c70064b58477d80e553ae76515
1380	61	7.20429	goblet_cell	normal	CFTR	African American or Afro-Caribbean	female	2c30a5c70064b58477d80e553ae76515
1381	61	0	goblet_cell	normal	CFTR	African American or Afro-Caribbean	female	2c30a5c70064b58477d80e553ae76515
1382	61	7.47418	goblet_cell	normal	CFTR	African American or Afro-Caribbean	female	2c30a5c70064b58477d80e553ae76515
1383	61	2.17254	goblet_cell	normal	CFTR	African American or Afro-Caribbean	female	2c30a5c70064b58477d80e553ae76515
1384	61	10.217	goblet_cell	normal	CFTR	African American or Afro-Caribbean	female	2c30a5c70064b58477d80e553ae76515
1385	61	0	goblet_cell	normal	CFTR	African American or Afro-Caribbean	female	2c30a5c70064b58477d80e553ae76515
1386	61	0	goblet_cell	normal	CFTR	African American or Afro-Caribbean	female	2c30a5c70064b58477d80e553ae76515
1387	61	0	goblet_cell	normal	CFTR	African American or Afro-Caribbean	female	2c30a5c70064b58477d80e553ae76515
1388	61	0	goblet_cell	normal	CFTR	African American or Afro-Caribbean	female	2c30a5c70064b58477d80e553ae76515
1389	61	1.07945	goblet_cell	normal	CFTR	African American or Afro-Caribbean	female	2c30a5c70064b58477d80e553ae76515
1390	61	0	goblet_cell	normal	CFTR	African American or Afro-Caribbean	female	2c30a5c70064b58477d80e553ae76515
1391	61	0	goblet_cell	normal	CFTR	African American or Afro-Caribbean	female	2c30a5c70064b58477d80e553ae76515
1392	61	3.76651	goblet_cell	normal	CFTR	African American or Afro-Caribbean	female	2c30a5c70064b58477d80e553ae76515
1393	61	0	goblet_cell	normal	CFTR	African American or Afro-Caribbean	female	2c30a5c70064b58477d80e553ae76515
1394	61	5.58789	goblet_cell	normal	CFTR	African American or Afro-Caribbean	female	2c30a5c70064b58477d80e553ae76515
1395	61	6.02217	goblet_cell	normal	CFTR	African American or Afro-Caribbean	female	2c30a5c70064b58477d80e553ae76515
1396	61	0	goblet_cell	normal	CFTR	African American or Afro-Caribbean	female	2c30a5c70064b58477d80e553ae76515
1397	61	0	goblet_cell	normal	CFTR	African American or Afro-Caribbean	female	2c30a5c70064b58477d80e553ae76515
1398	61	0	goblet_cell	normal	CFTR	African American or Afro-Caribbean	female	2c30a5c70064b58477d80e553ae76515
1399	61	0	goblet_cell	normal	CFTR	African American or Afro-Caribbean	female	2c30a5c70064b58477d80e553ae76515
1400	61	0	goblet_cell	normal	CFTR	African American or Afro-Caribbean	female	2c30a5c70064b58477d80e553ae76515
1401	61	0	goblet_cell	normal	CFTR	African American or Afro-Caribbean	female	2c30a5c70064b58477d80e553ae76515
1402	61	0	goblet_cell	normal	CFTR	African American or Afro-Caribbean	female	2c30a5c70064b58477d80e553ae76515
1403	61	0	goblet_cell	normal	CFTR	African American or Afro-Caribbean	female	2c30a5c70064b58477d80e553ae76515
1404	61	109.783	goblet_cell	normal	CFTR	African American or Afro-Caribbean	female	2c30a5c70064b58477d80e553ae76515
1405	61	0	goblet_cell	normal	CFTR	African American or Afro-Caribbean	female	2c30a5c70064b58477d80e553ae76515
1406	61	0	goblet_cell	normal	CFTR	African American or Afro-Caribbean	female	2c30a5c70064b58477d80e553ae76515
1407	61	23.4849	goblet_cell	normal	CFTR	African American or Afro-Caribbean	female	2c30a5c70064b58477d80e553ae76515
1408	61	2.03817	goblet_cell	normal	CFTR	African American or Afro-Caribbean	female	2c30a5c70064b58477d80e553ae76515
1409	61	0	goblet_cell	normal	CFTR	African American or Afro-Caribbean	female	2c30a5c70064b58477d80e553ae76515
1410	61	0	goblet_cell	normal	CFTR	African American or Afro-Caribbean	female	2c30a5c70064b58477d80e553ae76515
1411	61	0	goblet_cell	normal	CFTR	African American or Afro-Caribbean	female	2c30a5c70064b58477d80e553ae76515
1412	61	11.3595	goblet_cell	normal	CFTR	African American or Afro-Caribbean	female	2c30a5c70064b58477d80e553ae76515
1413	61	0	goblet_cell	normal	CFTR	African American or Afro-Caribbean	female	2c30a5c70064b58477d80e553ae76515
1414	61	0	goblet_cell	normal	CFTR	African American or Afro-Caribbean	female	2c30a5c70064b58477d80e553ae76515
1415	61	0	goblet_cell	normal	CFTR	African American or Afro-Caribbean	female	2c30a5c70064b58477d80e553ae76515
1416	61	0	goblet_cell	normal	CFTR	African American or Afro-Caribbean	female	2c30a5c70064b58477d80e553ae76515
1417	61	0	goblet_cell	normal	CFTR	African American or Afro-Caribbean	female	2c30a5c70064b58477d80e553ae76515
1418	61	0	goblet_cell	normal	CFTR	African American or Afro-Caribbean	female	2c30a5c70064b58477d80e553ae76515
1419	61	0	goblet_cell	normal	CFTR	African American or Afro-Caribbean	female	2c30a5c70064b58477d80e553ae76515
1420	61	0	goblet_cell	normal	CFTR	African American or Afro-Caribbean	female	2c30a5c70064b58477d80e553ae76515
1421	61	0	goblet_cell	normal	CFTR	African American or Afro-Caribbean	female	2c30a5c70064b58477d80e553ae76515
1422	61	0	goblet_cell	normal	CFTR	African American or Afro-Caribbean	female	2c30a5c70064b58477d80e553ae76515
1423	61	0	goblet_cell	normal	CFTR	African American or Afro-Caribbean	female	2c30a5c70064b58477d80e553ae76515
1424	61	98.4365	goblet_cell	normal	CFTR	African American or Afro-Caribbean	female	2c30a5c70064b58477d80e553ae76515
1425	61	9.74927	goblet_cell	normal	CFTR	African American or Afro-Caribbean	female	2c30a5c70064b58477d80e553ae76515
1426	61	0	goblet_cell	normal	CFTR	African American or Afro-Caribbean	female	2c30a5c70064b58477d80e553ae76515
1427	61	0	goblet_cell	normal	CFTR	African American or Afro-Caribbean	female	2c30a5c70064b58477d80e553ae76515
1428	61	0	goblet_cell	normal	CFTR	African American or Afro-Caribbean	female	2c30a5c70064b58477d80e553ae76515
1429	61	0	goblet_cell	normal	CFTR	African American or Afro-Caribbean	female	2c30a5c70064b58477d80e553ae76515
1430	61	0	goblet_cell	normal	CFTR	African American or Afro-Caribbean	female	2c30a5c70064b58477d80e553ae76515
1431	61	33.0506	goblet_cell	normal	CFTR	African American or Afro-Caribbean	female	2c30a5c70064b58477d80e553ae76515
1432	61	0	goblet_cell	normal	CFTR	African American or Afro-Caribbean	female	2c30a5c70064b58477d80e553ae76515
1433	61	0	goblet_cell	normal	CFTR	African American or Afro-Caribbean	female	2c30a5c70064b58477d80e553ae76515
1434	61	21.7418	goblet_cell	normal	CFTR	African American or Afro-Caribbean	female	2c30a5c70064b58477d80e553ae76515
1435	61	20.5362	goblet_cell	normal	CFTR	African American or Afro-Caribbean	female	2c30a5c70064b58477d80e553ae76515
1436	61	0	goblet_cell	normal	CFTR	African American or Afro-Caribbean	female	2c30a5c70064b58477d80e553ae76515
1437	61	19.4072	goblet_cell	normal	CFTR	African American or Afro-Caribbean	female	2c30a5c70064b58477d80e553ae76515
1438	61	10.3478	goblet_cell	normal	CFTR	African American or Afro-Caribbean	female	2c30a5c70064b58477d80e553ae76515
1439	61	76.0829	goblet_cell	normal	CFTR	African American or Afro-Caribbean	female	2c30a5c70064b58477d80e553ae76515
1440	61	0	goblet_cell	normal	CFTR	African American or Afro-Caribbean	female	2c30a5c70064b58477d80e553ae76515
1441	61	0	goblet_cell	normal	CFTR	African American or Afro-Caribbean	female	2c30a5c70064b58477d80e553ae76515
1442	61	0	goblet_cell	normal	CFTR	African American or Afro-Caribbean	female	2c30a5c70064b58477d80e553ae76515
1443	61	0	goblet_cell	normal	CFTR	African American or Afro-Caribbean	female	2c30a5c70064b58477d80e553ae76515
1444	61	0	goblet_cell	normal	CFTR	African American or Afro-Caribbean	female	2c30a5c70064b58477d80e553ae76515
1445	61	0	goblet_cell	normal	CFTR	African American or Afro-Caribbean	female	2c30a5c70064b58477d80e553ae76515
1446	61	13.4671	goblet_cell	normal	CFTR	African American or Afro-Caribbean	female	2c30a5c70064b58477d80e553ae76515
1447	61	0	goblet_cell	normal	CFTR	African American or Afro-Caribbean	female	2c30a5c70064b58477d80e553ae76515
1448	61	119.754	goblet_cell	normal	CFTR	African American or Afro-Caribbean	female	2c30a5c70064b58477d80e553ae76515
1449	61	0	goblet_cell	normal	CFTR	African American or Afro-Caribbean	female	2c30a5c70064b58477d80e553ae76515
1450	61	0	goblet_cell	normal	CFTR	African American or Afro-Caribbean	female	2c30a5c70064b58477d80e553ae76515
1451	61	0	goblet_cell	normal	CFTR	African American or Afro-Caribbean	female	2c30a5c70064b58477d80e553ae76515
1452	61	0	goblet_cell	normal	CFTR	African American or Afro-Caribbean	female	2c30a5c70064b58477d80e553ae76515
1453	61	0	goblet_cell	normal	CFTR	African American or Afro-Caribbean	female	2c30a5c70064b58477d80e553ae76515
1454	61	0	goblet_cell	normal	CFTR	African American or Afro-Caribbean	female	2c30a5c70064b58477d80e553ae76515
1455	61	0	goblet_cell	normal	CFTR	African American or Afro-Caribbean	female	2c30a5c70064b58477d80e553ae76515
1456	61	73.8605	goblet_cell	normal	CFTR	African American or Afro-Caribbean	female	2c30a5c70064b58477d80e553ae76515
1457	61	0	goblet_cell	normal	CFTR	African American or Afro-Caribbean	female	2c30a5c70064b58477d80e553ae76515
1458	61	0	goblet_cell	normal	CFTR	African American or Afro-Caribbean	female	2c30a5c70064b58477d80e553ae76515
1459	61	0	goblet_cell	normal	CFTR	African American or Afro-Caribbean	female	2c30a5c70064b58477d80e553ae76515
1460	61	0	goblet_cell	normal	CFTR	African American or Afro-Caribbean	female	2c30a5c70064b58477d80e553ae76515
1461	61	0	goblet_cell	normal	CFTR	African American or Afro-Caribbean	female	2c30a5c70064b58477d80e553ae76515
1462	61	0	goblet_cell	normal	CFTR	African American or Afro-Caribbean	female	2c30a5c70064b58477d80e553ae76515
1463	61	0	goblet_cell	normal	CFTR	African American or Afro-Caribbean	female	2c30a5c70064b58477d80e553ae76515
1464	61	5.55771	goblet_cell	normal	CFTR	African American or Afro-Caribbean	female	2c30a5c70064b58477d80e553ae76515
1465	61	0	goblet_cell	normal	CFTR	African American or Afro-Caribbean	female	2c30a5c70064b58477d80e553ae76515
1466	61	0	goblet_cell	normal	CFTR	African American or Afro-Caribbean	female	2c30a5c70064b58477d80e553ae76515
1467	61	0	goblet_cell	normal	CFTR	African American or Afro-Caribbean	female	2c30a5c70064b58477d80e553ae76515
1468	61	0	goblet_cell	normal	CFTR	African American or Afro-Caribbean	female	2c30a5c70064b58477d80e553ae76515
1469	61	5.50035	goblet_cell	normal	CFTR	African American or Afro-Caribbean	female	2c30a5c70064b58477d80e553ae76515
1470	61	15.9998	goblet_cell	normal	CFTR	African American or Afro-Caribbean	female	2c30a5c70064b58477d80e553ae76515
1471	61	0	goblet_cell	normal	CFTR	African American or Afro-Caribbean	female	2c30a5c70064b58477d80e553ae76515
1472	61	0	goblet_cell	normal	CFTR	African American or Afro-Caribbean	female	2c30a5c70064b58477d80e553ae76515
1473	61	0	goblet_cell	normal	CFTR	African American or Afro-Caribbean	female	2c30a5c70064b58477d80e553ae76515
1474	61	0	goblet_cell	normal	CFTR	African American or Afro-Caribbean	female	2c30a5c70064b58477d80e553ae76515
1475	61	144.008	goblet_cell	normal	CFTR	African American or Afro-Caribbean	female	2c30a5c70064b58477d80e553ae76515
1476	61	43.3958	goblet_cell	normal	CFTR	African American or Afro-Caribbean	female	2c30a5c70064b58477d80e553ae76515
1477	61	0	goblet_cell	normal	CFTR	African American or Afro-Caribbean	female	2c30a5c70064b58477d80e553ae76515
1478	61	0	goblet_cell	normal	CFTR	African American or Afro-Caribbean	female	2c30a5c70064b58477d80e553ae76515
1479	61	0	goblet_cell	normal	CFTR	African American or Afro-Caribbean	female	2c30a5c70064b58477d80e553ae76515
1480	61	0	goblet_cell	normal	CFTR	African American or Afro-Caribbean	female	2c30a5c70064b58477d80e553ae76515
1481	61	0	goblet_cell	normal	CFTR	African American or Afro-Caribbean	female	2c30a5c70064b58477d80e553ae76515
1482	61	3.31245	goblet_cell	normal	CFTR	African American or Afro-Caribbean	female	2c30a5c70064b58477d80e553ae76515
1483	61	0	goblet_cell	normal	CFTR	African American or Afro-Caribbean	female	2c30a5c70064b58477d80e553ae76515
1484	61	0	goblet_cell	normal	CFTR	African American or Afro-Caribbean	female	2c30a5c70064b58477d80e553ae76515
1485	61	52.9921	goblet_cell	normal	CFTR	African American or Afro-Caribbean	female	2c30a5c70064b58477d80e553ae76515
1486	61	4.67718	goblet_cell	normal	CFTR	African American or Afro-Caribbean	female	2c30a5c70064b58477d80e553ae76515
1487	61	0	goblet_cell	normal	CFTR	African American or Afro-Caribbean	female	2c30a5c70064b58477d80e553ae76515
1488	61	0	goblet_cell	normal	CFTR	African American or Afro-Caribbean	female	2c30a5c70064b58477d80e553ae76515
1489	61	22.6097	goblet_cell	normal	CFTR	African American or Afro-Caribbean	female	2c30a5c70064b58477d80e553ae76515
1490	61	0	goblet_cell	normal	CFTR	African American or Afro-Caribbean	female	2c30a5c70064b58477d80e553ae76515
1491	61	23.8279	goblet_cell	normal	CFTR	African American or Afro-Caribbean	female	2c30a5c70064b58477d80e553ae76515
1492	61	3.33235	goblet_cell	normal	CFTR	African American or Afro-Caribbean	female	2c30a5c70064b58477d80e553ae76515
1493	61	0	goblet_cell	normal	CFTR	African American or Afro-Caribbean	female	2c30a5c70064b58477d80e553ae76515
1494	61	3.22968	goblet_cell	normal	CFTR	African American or Afro-Caribbean	female	2c30a5c70064b58477d80e553ae76515
1495	61	0	goblet_cell	normal	CFTR	African American or Afro-Caribbean	female	2c30a5c70064b58477d80e553ae76515
1496	61	23.6289	goblet_cell	normal	CFTR	African American or Afro-Caribbean	female	2c30a5c70064b58477d80e553ae76515
1497	61	0	goblet_cell	normal	CFTR	African American or Afro-Caribbean	female	2c30a5c70064b58477d80e553ae76515
1498	61	0	goblet_cell	normal	CFTR	African American or Afro-Caribbean	female	2c30a5c70064b58477d80e553ae76515
1499	61	0	goblet_cell	normal	CFTR	African American or Afro-Caribbean	female	2c30a5c70064b58477d80e553ae76515
1500	61	0	goblet_cell	normal	CFTR	African American or Afro-Caribbean	female	2c30a5c70064b58477d80e553ae76515
1501	61	0	goblet_cell	normal	CFTR	African American or Afro-Caribbean	female	2c30a5c70064b58477d80e553ae76515
1502	61	0	goblet_cell	normal	CFTR	African American or Afro-Caribbean	female	2c30a5c70064b58477d80e553ae76515
1503	61	0	goblet_cell	normal	CFTR	African American or Afro-Caribbean	female	2c30a5c70064b58477d80e553ae76515
1504	61	0	goblet_cell	normal	CFTR	African American or Afro-Caribbean	female	2c30a5c70064b58477d80e553ae76515
1505	61	0	goblet_cell	normal	CFTR	African American or Afro-Caribbean	female	2c30a5c70064b58477d80e553ae76515
1506	61	0	goblet_cell	normal	CFTR	African American or Afro-Caribbean	female	2c30a5c70064b58477d80e553ae76515
1507	61	0	goblet_cell	normal	CFTR	African American or Afro-Caribbean	female	2c30a5c70064b58477d80e553ae76515
1508	61	0	goblet_cell	normal	CFTR	African American or Afro-Caribbean	female	2c30a5c70064b58477d80e553ae76515
1509	61	0	goblet_cell	normal	CFTR	African American or Afro-Caribbean	female	2c30a5c70064b58477d80e553ae76515
1510	61	0	goblet_cell	normal	CFTR	African American or Afro-Caribbean	female	2c30a5c70064b58477d80e553ae76515
1511	61	0	goblet_cell	normal	CFTR	African American or Afro-Caribbean	female	2c30a5c70064b58477d80e553ae76515
1512	61	0	goblet_cell	normal	CFTR	African American or Afro-Caribbean	female	2c30a5c70064b58477d80e553ae76515
1513	61	0	goblet_cell	normal	CFTR	African American or Afro-Caribbean	female	2c30a5c70064b58477d80e553ae76515
1514	61	0	goblet_cell	normal	CFTR	African American or Afro-Caribbean	female	2c30a5c70064b58477d80e553ae76515
1515	61	0	goblet_cell	normal	CFTR	African American or Afro-Caribbean	female	2c30a5c70064b58477d80e553ae76515
1516	61	0	goblet_cell	normal	CFTR	African American or Afro-Caribbean	female	2c30a5c70064b58477d80e553ae76515
1517	61	0	goblet_cell	normal	CFTR	African American or Afro-Caribbean	female	2c30a5c70064b58477d80e553ae76515
1518	61	0	goblet_cell	normal	CFTR	African American or Afro-Caribbean	female	2c30a5c70064b58477d80e553ae76515
1519	61	5.46778	goblet_cell	normal	CFTR	African American or Afro-Caribbean	female	2c30a5c70064b58477d80e553ae76515
1520	61	0	goblet_cell	normal	CFTR	African American or Afro-Caribbean	female	2c30a5c70064b58477d80e553ae76515
1521	61	0	goblet_cell	normal	CFTR	African American or Afro-Caribbean	female	2c30a5c70064b58477d80e553ae76515
1522	61	0	goblet_cell	normal	CFTR	African American or Afro-Caribbean	female	2c30a5c70064b58477d80e553ae76515
1523	61	0	goblet_cell	normal	CFTR	African American or Afro-Caribbean	female	2c30a5c70064b58477d80e553ae76515
1524	61	0	goblet_cell	normal	CFTR	African American or Afro-Caribbean	female	2c30a5c70064b58477d80e553ae76515
1525	61	0	goblet_cell	normal	CFTR	African American or Afro-Caribbean	female	2c30a5c70064b58477d80e553ae76515
1526	61	11.1136	goblet_cell	normal	CFTR	African American or Afro-Caribbean	female	2c30a5c70064b58477d80e553ae76515
1527	61	40.8819	goblet_cell	normal	CFTR	African American or Afro-Caribbean	female	2c30a5c70064b58477d80e553ae76515
1528	61	100.076	goblet_cell	normal	CFTR	African American or Afro-Caribbean	female	2c30a5c70064b58477d80e553ae76515
1529	61	0	goblet_cell	normal	CFTR	African American or Afro-Caribbean	female	2c30a5c70064b58477d80e553ae76515
1530	61	0	goblet_cell	normal	CFTR	African American or Afro-Caribbean	female	2c30a5c70064b58477d80e553ae76515
1531	61	0	goblet_cell	normal	CFTR	African American or Afro-Caribbean	female	2c30a5c70064b58477d80e553ae76515
1532	61	0	goblet_cell	normal	CFTR	African American or Afro-Caribbean	female	2c30a5c70064b58477d80e553ae76515
1533	61	31.4488	goblet_cell	normal	CFTR	African American or Afro-Caribbean	female	2c30a5c70064b58477d80e553ae76515
1534	61	0	goblet_cell	normal	CFTR	African American or Afro-Caribbean	female	2c30a5c70064b58477d80e553ae76515
1535	59	119.186	goblet_cell	normal	CFTR	European	male	d9e4e41aa0bf6d27fd01c028d3eab5e3
1536	59	0	goblet_cell	normal	CFTR	European	male	d9e4e41aa0bf6d27fd01c028d3eab5e3
1537	59	0	goblet_cell	normal	CFTR	European	male	d9e4e41aa0bf6d27fd01c028d3eab5e3
1538	59	0	goblet_cell	normal	CFTR	European	male	d9e4e41aa0bf6d27fd01c028d3eab5e3
1539	59	31.341	goblet_cell	normal	CFTR	European	male	d9e4e41aa0bf6d27fd01c028d3eab5e3
1540	59	87.2532	goblet_cell	normal	CFTR	European	male	d9e4e41aa0bf6d27fd01c028d3eab5e3
1541	59	37.7435	goblet_cell	normal	CFTR	European	male	d9e4e41aa0bf6d27fd01c028d3eab5e3
1542	59	7.67501	goblet_cell	normal	CFTR	European	male	d9e4e41aa0bf6d27fd01c028d3eab5e3
1543	61	9.67937	goblet_cell	normal	CFTR	African American or Afro-Caribbean	female	2c30a5c70064b58477d80e553ae76515
1544	61	28.1758	goblet_cell	normal	CFTR	African American or Afro-Caribbean	female	2c30a5c70064b58477d80e553ae76515
1545	61	0	goblet_cell	normal	CFTR	African American or Afro-Caribbean	female	2c30a5c70064b58477d80e553ae76515
1546	61	0	goblet_cell	normal	CFTR	African American or Afro-Caribbean	female	2c30a5c70064b58477d80e553ae76515
1547	61	0	goblet_cell	normal	CFTR	African American or Afro-Caribbean	female	2c30a5c70064b58477d80e553ae76515
1548	61	0	goblet_cell	normal	CFTR	African American or Afro-Caribbean	female	2c30a5c70064b58477d80e553ae76515
1549	61	0	goblet_cell	normal	CFTR	African American or Afro-Caribbean	female	2c30a5c70064b58477d80e553ae76515
1550	61	0	goblet_cell	normal	CFTR	African American or Afro-Caribbean	female	2c30a5c70064b58477d80e553ae76515
1551	61	98.8905	goblet_cell	normal	CFTR	African American or Afro-Caribbean	female	2c30a5c70064b58477d80e553ae76515
1552	61	0	goblet_cell	normal	CFTR	African American or Afro-Caribbean	female	2c30a5c70064b58477d80e553ae76515
1553	61	0	goblet_cell	normal	CFTR	African American or Afro-Caribbean	female	2c30a5c70064b58477d80e553ae76515
1554	61	0	goblet_cell	normal	CFTR	African American or Afro-Caribbean	female	3fcd02f609af75b1a4a6c92538af8f53
1555	61	0	goblet_cell	normal	CFTR	African American or Afro-Caribbean	female	3fcd02f609af75b1a4a6c92538af8f53
1556	61	0	goblet_cell	normal	CFTR	African American or Afro-Caribbean	female	3fcd02f609af75b1a4a6c92538af8f53
1557	61	0.724492	goblet_cell	normal	CFTR	African American or Afro-Caribbean	female	3fcd02f609af75b1a4a6c92538af8f53
1558	61	0	goblet_cell	normal	CFTR	African American or Afro-Caribbean	female	3fcd02f609af75b1a4a6c92538af8f53
1559	61	0.124189	goblet_cell	normal	CFTR	African American or Afro-Caribbean	female	3fcd02f609af75b1a4a6c92538af8f53
1560	61	0	goblet_cell	normal	CFTR	African American or Afro-Caribbean	female	3fcd02f609af75b1a4a6c92538af8f53
1561	61	0	goblet_cell	normal	CFTR	African American or Afro-Caribbean	female	3fcd02f609af75b1a4a6c92538af8f53
1562	61	0	goblet_cell	normal	CFTR	African American or Afro-Caribbean	female	3fcd02f609af75b1a4a6c92538af8f53
1563	61	145.893	goblet_cell	normal	CFTR	African American or Afro-Caribbean	female	3fcd02f609af75b1a4a6c92538af8f53
1564	31	759.33	goblet_cell	normal	CFTR	European	female	903229f742896e67cf29176038d9ae4a
1565	31	0	goblet_cell	normal	CFTR	European	female	903229f742896e67cf29176038d9ae4a
1566	31	0	goblet_cell	normal	CFTR	European	female	903229f742896e67cf29176038d9ae4a
1567	31	104.443	goblet_cell	normal	CFTR	European	female	903229f742896e67cf29176038d9ae4a
1568	31	88.0478	goblet_cell	normal	CFTR	European	female	903229f742896e67cf29176038d9ae4a
1569	31	0	goblet_cell	normal	CFTR	European	female	903229f742896e67cf29176038d9ae4a
1570	31	719.281	goblet_cell	normal	CFTR	European	female	903229f742896e67cf29176038d9ae4a
1571	31	30.3116	goblet_cell	normal	CFTR	European	female	903229f742896e67cf29176038d9ae4a
1572	31	107.156	goblet_cell	normal	CFTR	African American	female	bb7c5cfd849fd102e768a2a478ae9deb
1573	31	0	goblet_cell	normal	CFTR	African American	female	bb7c5cfd849fd102e768a2a478ae9deb
1574	31	68.1398	goblet_cell	normal	CFTR	African American	female	bb7c5cfd849fd102e768a2a478ae9deb
1575	31	0	goblet_cell	normal	CFTR	African American	female	bb7c5cfd849fd102e768a2a478ae9deb
1576	31	0	goblet_cell	normal	CFTR	African American	female	bb7c5cfd849fd102e768a2a478ae9deb
1577	31	1821.56	goblet_cell	normal	CFTR	African American	female	bb7c5cfd849fd102e768a2a478ae9deb
1578	31	1197.75	goblet_cell	normal	CFTR	African American	female	bb7c5cfd849fd102e768a2a478ae9deb
1579	31	309.733	goblet_cell	normal	CFTR	African American	female	bb7c5cfd849fd102e768a2a478ae9deb
1580	31	1638.5	goblet_cell	normal	CFTR	African American	female	bb7c5cfd849fd102e768a2a478ae9deb
1581	31	3807.79	goblet_cell	normal	CFTR	African American	female	bb7c5cfd849fd102e768a2a478ae9deb
1582	31	892.044	goblet_cell	normal	CFTR	African American	female	bb7c5cfd849fd102e768a2a478ae9deb
1583	31	0	goblet_cell	normal	CFTR	African American	female	bb7c5cfd849fd102e768a2a478ae9deb
1584	31	0	goblet_cell	normal	CFTR	African American	female	bb7c5cfd849fd102e768a2a478ae9deb
1585	31	1086.21	goblet_cell	normal	CFTR	African American	female	bb7c5cfd849fd102e768a2a478ae9deb
1586	31	586.668	goblet_cell	normal	CFTR	African American	female	bb7c5cfd849fd102e768a2a478ae9deb
1587	31	636.062	goblet_cell	normal	CFTR	African American	female	bb7c5cfd849fd102e768a2a478ae9deb
1588	31	92.8372	goblet_cell	normal	CFTR	African American	female	bb7c5cfd849fd102e768a2a478ae9deb
1589	31	148.697	goblet_cell	normal	CFTR	African American	female	bb7c5cfd849fd102e768a2a478ae9deb
1590	31	15167.7	goblet_cell	normal	CFTR	African American	female	bb7c5cfd849fd102e768a2a478ae9deb
1591	31	177.157	goblet_cell	normal	CFTR	African American	female	bb7c5cfd849fd102e768a2a478ae9deb
1592	31	119.801	goblet_cell	normal	CFTR	African American	female	bb7c5cfd849fd102e768a2a478ae9deb
1593	31	0	goblet_cell	normal	CFTR	African American	female	bb7c5cfd849fd102e768a2a478ae9deb
1594	31	1242.32	goblet_cell	normal	CFTR	African American	female	bb7c5cfd849fd102e768a2a478ae9deb
1595	31	768.35	goblet_cell	normal	CFTR	African American	female	bb7c5cfd849fd102e768a2a478ae9deb
1596	31	3164.51	goblet_cell	normal	CFTR	African American	female	bb7c5cfd849fd102e768a2a478ae9deb
1597	31	454.15	goblet_cell	normal	CFTR	African American	female	bb7c5cfd849fd102e768a2a478ae9deb
1598	31	113.477	goblet_cell	normal	CFTR	African American	female	bb7c5cfd849fd102e768a2a478ae9deb
1599	31	0	goblet_cell	normal	CFTR	African American	female	bb7c5cfd849fd102e768a2a478ae9deb
1600	31	0	goblet_cell	normal	CFTR	African American	female	bb7c5cfd849fd102e768a2a478ae9deb
1601	31	1682.93	goblet_cell	normal	CFTR	African American	female	bb7c5cfd849fd102e768a2a478ae9deb
1602	31	0	goblet_cell	normal	CFTR	African American	female	bb7c5cfd849fd102e768a2a478ae9deb
1603	31	644.103	goblet_cell	normal	CFTR	African American	female	bb7c5cfd849fd102e768a2a478ae9deb
1604	31	170.474	goblet_cell	normal	CFTR	African American	female	bb7c5cfd849fd102e768a2a478ae9deb
1605	31	0	goblet_cell	normal	CFTR	African American	female	bb7c5cfd849fd102e768a2a478ae9deb
1606	31	136.733	goblet_cell	normal	CFTR	African American	female	bb7c5cfd849fd102e768a2a478ae9deb
1607	31	257.327	goblet_cell	normal	CFTR	African American	female	bb7c5cfd849fd102e768a2a478ae9deb
1608	31	195.512	goblet_cell	normal	CFTR	African American	female	bb7c5cfd849fd102e768a2a478ae9deb
1609	31	524.782	goblet_cell	normal	CFTR	African American	female	bb7c5cfd849fd102e768a2a478ae9deb
1610	31	4238.79	goblet_cell	normal	CFTR	African American	female	bb7c5cfd849fd102e768a2a478ae9deb
1611	31	128.403	goblet_cell	normal	CFTR	African American	female	bb7c5cfd849fd102e768a2a478ae9deb
1612	31	2857.57	goblet_cell	normal	CFTR	African American	female	bb7c5cfd849fd102e768a2a478ae9deb
1613	31	2492.25	goblet_cell	normal	CFTR	African American	female	bb7c5cfd849fd102e768a2a478ae9deb
1614	31	385.167	goblet_cell	normal	CFTR	African American	female	bb7c5cfd849fd102e768a2a478ae9deb
1615	31	252.906	goblet_cell	normal	CFTR	African American	female	bb7c5cfd849fd102e768a2a478ae9deb
1616	31	0	goblet_cell	normal	CFTR	African American	female	bb7c5cfd849fd102e768a2a478ae9deb
1617	31	1137.94	goblet_cell	normal	CFTR	African American	female	bb7c5cfd849fd102e768a2a478ae9deb
1618	31	0	goblet_cell	normal	CFTR	African American	female	bb7c5cfd849fd102e768a2a478ae9deb
1619	31	0	goblet_cell	normal	CFTR	African American	female	bb7c5cfd849fd102e768a2a478ae9deb
1620	31	1426.68	goblet_cell	normal	CFTR	African American	female	bb7c5cfd849fd102e768a2a478ae9deb
1621	31	167.616	goblet_cell	normal	CFTR	African American	female	bb7c5cfd849fd102e768a2a478ae9deb
1622	31	145.321	goblet_cell	normal	CFTR	African American	female	bb7c5cfd849fd102e768a2a478ae9deb
1623	31	186.097	goblet_cell	normal	CFTR	African American	female	bb7c5cfd849fd102e768a2a478ae9deb
1624	31	0	goblet_cell	normal	CFTR	African American	female	bb7c5cfd849fd102e768a2a478ae9deb
1625	31	552.999	goblet_cell	normal	CFTR	African American	female	bb7c5cfd849fd102e768a2a478ae9deb
1626	31	190.392	goblet_cell	normal	CFTR	African American	female	bb7c5cfd849fd102e768a2a478ae9deb
1627	31	873.813	goblet_cell	normal	CFTR	African American	female	bb7c5cfd849fd102e768a2a478ae9deb
1628	31	640.22	goblet_cell	normal	CFTR	African American	female	bb7c5cfd849fd102e768a2a478ae9deb
1629	31	1050.7	goblet_cell	normal	CFTR	African American	female	bb7c5cfd849fd102e768a2a478ae9deb
1630	31	623.117	goblet_cell	normal	CFTR	African American	female	bb7c5cfd849fd102e768a2a478ae9deb
1631	31	0	goblet_cell	normal	CFTR	African American	female	bb7c5cfd849fd102e768a2a478ae9deb
1632	31	699.737	goblet_cell	normal	CFTR	unknown	male	7ff7d64ce93886539e2f36188acfb813
1633	31	0	goblet_cell	normal	CFTR	unknown	male	7ff7d64ce93886539e2f36188acfb813
1634	31	2226.05	goblet_cell	normal	CFTR	unknown	male	7ff7d64ce93886539e2f36188acfb813
1635	31	1767.02	goblet_cell	normal	CFTR	unknown	male	7ff7d64ce93886539e2f36188acfb813
1636	31	790.458	goblet_cell	normal	CFTR	unknown	male	7ff7d64ce93886539e2f36188acfb813
1637	31	0	goblet_cell	normal	CFTR	unknown	male	7ff7d64ce93886539e2f36188acfb813
1638	31	0	goblet_cell	normal	CFTR	unknown	male	7ff7d64ce93886539e2f36188acfb813
1639	31	1077.25	goblet_cell	normal	CFTR	unknown	male	7ff7d64ce93886539e2f36188acfb813
1640	31	333.381	goblet_cell	normal	CFTR	unknown	male	7ff7d64ce93886539e2f36188acfb813
1641	31	66.0736	goblet_cell	normal	CFTR	unknown	male	7ff7d64ce93886539e2f36188acfb813
1642	31	0	goblet_cell	normal	CFTR	unknown	male	7ff7d64ce93886539e2f36188acfb813
1643	31	1088.24	goblet_cell	normal	CFTR	unknown	male	7ff7d64ce93886539e2f36188acfb813
1644	31	0	goblet_cell	normal	CFTR	unknown	male	7ff7d64ce93886539e2f36188acfb813
1645	31	0	goblet_cell	normal	CFTR	unknown	male	7ff7d64ce93886539e2f36188acfb813
1646	31	0	goblet_cell	normal	CFTR	unknown	male	7ff7d64ce93886539e2f36188acfb813
1647	31	155.713	goblet_cell	normal	CFTR	unknown	male	7ff7d64ce93886539e2f36188acfb813
1648	31	0	goblet_cell	normal	CFTR	unknown	male	7ff7d64ce93886539e2f36188acfb813
1649	31	70.3717	goblet_cell	normal	CFTR	unknown	male	7ff7d64ce93886539e2f36188acfb813
1650	31	146.033	goblet_cell	normal	CFTR	unknown	male	7ff7d64ce93886539e2f36188acfb813
1651	31	0	goblet_cell	normal	CFTR	unknown	male	7ff7d64ce93886539e2f36188acfb813
1652	31	206.837	goblet_cell	normal	CFTR	unknown	male	7ff7d64ce93886539e2f36188acfb813
1653	31	84.0622	goblet_cell	normal	CFTR	unknown	male	7ff7d64ce93886539e2f36188acfb813
1654	31	133.71	goblet_cell	normal	CFTR	unknown	male	7ff7d64ce93886539e2f36188acfb813
1655	31	197.573	goblet_cell	normal	CFTR	unknown	male	7ff7d64ce93886539e2f36188acfb813
1656	31	0	goblet_cell	normal	CFTR	unknown	male	7ff7d64ce93886539e2f36188acfb813
1657	31	857.656	goblet_cell	normal	CFTR	unknown	male	7ff7d64ce93886539e2f36188acfb813
1658	31	386.684	goblet_cell	normal	CFTR	unknown	male	7ff7d64ce93886539e2f36188acfb813
1659	46	122.347	goblet_cell	normal	CFTR	unknown	male	1f7938e6ebe3c63bf817aba759a4f50e
1660	46	1.47952	goblet_cell	normal	CFTR	unknown	male	1f7938e6ebe3c63bf817aba759a4f50e
1661	46	16.2519	goblet_cell	normal	CFTR	unknown	male	1f7938e6ebe3c63bf817aba759a4f50e
1662	46	0	goblet_cell	normal	CFTR	unknown	male	1f7938e6ebe3c63bf817aba759a4f50e
1663	46	305.558	goblet_cell	normal	CFTR	unknown	male	1f7938e6ebe3c63bf817aba759a4f50e
1664	46	62.2228	goblet_cell	normal	CFTR	unknown	male	1f7938e6ebe3c63bf817aba759a4f50e
1665	46	272.045	goblet_cell	normal	CFTR	unknown	male	1f7938e6ebe3c63bf817aba759a4f50e
1666	46	109.921	goblet_cell	normal	CFTR	unknown	male	1f7938e6ebe3c63bf817aba759a4f50e
1667	46	0	goblet_cell	normal	CFTR	unknown	male	1f7938e6ebe3c63bf817aba759a4f50e
1668	46	0	goblet_cell	normal	CFTR	unknown	male	1f7938e6ebe3c63bf817aba759a4f50e
1669	46	0	goblet_cell	normal	CFTR	unknown	male	1f7938e6ebe3c63bf817aba759a4f50e
1670	46	2.93666	goblet_cell	normal	CFTR	unknown	male	1f7938e6ebe3c63bf817aba759a4f50e
1671	46	2.52521	goblet_cell	normal	CFTR	unknown	male	1f7938e6ebe3c63bf817aba759a4f50e
1672	46	0	goblet_cell	normal	CFTR	unknown	male	1f7938e6ebe3c63bf817aba759a4f50e
1673	46	0	goblet_cell	normal	CFTR	unknown	male	1f7938e6ebe3c63bf817aba759a4f50e
1674	46	53.7973	goblet_cell	normal	CFTR	unknown	male	1f7938e6ebe3c63bf817aba759a4f50e
1675	46	0	goblet_cell	normal	CFTR	unknown	male	1f7938e6ebe3c63bf817aba759a4f50e
1676	46	59.1056	goblet_cell	normal	CFTR	unknown	male	1f7938e6ebe3c63bf817aba759a4f50e
1677	46	4.58344	goblet_cell	normal	CFTR	unknown	male	1f7938e6ebe3c63bf817aba759a4f50e
1678	46	124.992	goblet_cell	normal	CFTR	unknown	male	1f7938e6ebe3c63bf817aba759a4f50e
1679	46	3.00505	goblet_cell	normal	CFTR	unknown	male	1f7938e6ebe3c63bf817aba759a4f50e
1680	46	454.349	goblet_cell	normal	CFTR	unknown	male	1f7938e6ebe3c63bf817aba759a4f50e
1681	46	4.91405	goblet_cell	normal	CFTR	unknown	male	1f7938e6ebe3c63bf817aba759a4f50e
1682	46	118.107	goblet_cell	normal	CFTR	unknown	male	1f7938e6ebe3c63bf817aba759a4f50e
1683	46	9.96065	goblet_cell	normal	CFTR	unknown	male	1f7938e6ebe3c63bf817aba759a4f50e
1684	46	50.8701	goblet_cell	normal	CFTR	unknown	male	1f7938e6ebe3c63bf817aba759a4f50e
1685	46	29.816	goblet_cell	normal	CFTR	unknown	male	1f7938e6ebe3c63bf817aba759a4f50e
1686	46	17.4841	goblet_cell	normal	CFTR	unknown	male	1f7938e6ebe3c63bf817aba759a4f50e
1687	46	63.2539	goblet_cell	normal	CFTR	unknown	male	1f7938e6ebe3c63bf817aba759a4f50e
1688	46	0	goblet_cell	normal	CFTR	unknown	male	1f7938e6ebe3c63bf817aba759a4f50e
1689	46	5.91465	goblet_cell	normal	CFTR	unknown	male	1f7938e6ebe3c63bf817aba759a4f50e
1690	46	0	goblet_cell	normal	CFTR	unknown	male	1f7938e6ebe3c63bf817aba759a4f50e
1691	46	0	goblet_cell	normal	CFTR	unknown	male	1f7938e6ebe3c63bf817aba759a4f50e
1692	46	74.3261	goblet_cell	normal	CFTR	unknown	male	1f7938e6ebe3c63bf817aba759a4f50e
1693	46	1.609	goblet_cell	normal	CFTR	unknown	male	1f7938e6ebe3c63bf817aba759a4f50e
1694	46	0	goblet_cell	normal	CFTR	unknown	male	1f7938e6ebe3c63bf817aba759a4f50e
1695	46	12.9381	goblet_cell	normal	CFTR	unknown	male	1f7938e6ebe3c63bf817aba759a4f50e
1696	46	75.3219	goblet_cell	normal	CFTR	unknown	male	1f7938e6ebe3c63bf817aba759a4f50e
1697	46	0	goblet_cell	normal	CFTR	unknown	male	1f7938e6ebe3c63bf817aba759a4f50e
1698	46	0.940463	goblet_cell	normal	CFTR	unknown	male	1f7938e6ebe3c63bf817aba759a4f50e
1699	46	0	goblet_cell	normal	CFTR	unknown	male	1f7938e6ebe3c63bf817aba759a4f50e
1700	46	3.36989	goblet_cell	normal	CFTR	unknown	male	1f7938e6ebe3c63bf817aba759a4f50e
1701	46	0	goblet_cell	normal	CFTR	unknown	male	1f7938e6ebe3c63bf817aba759a4f50e
1702	46	504.272	goblet_cell	normal	CFTR	unknown	male	1f7938e6ebe3c63bf817aba759a4f50e
1703	46	0	goblet_cell	normal	CFTR	unknown	male	1f7938e6ebe3c63bf817aba759a4f50e
1704	46	204.567	goblet_cell	normal	CFTR	unknown	male	1f7938e6ebe3c63bf817aba759a4f50e
1705	46	0	goblet_cell	normal	CFTR	unknown	male	1f7938e6ebe3c63bf817aba759a4f50e
1706	46	17.1345	goblet_cell	normal	CFTR	unknown	male	1f7938e6ebe3c63bf817aba759a4f50e
1707	46	30.5142	goblet_cell	normal	CFTR	unknown	male	1f7938e6ebe3c63bf817aba759a4f50e
1708	46	277.784	goblet_cell	normal	CFTR	unknown	male	1f7938e6ebe3c63bf817aba759a4f50e
1709	46	229.003	goblet_cell	normal	CFTR	unknown	male	1f7938e6ebe3c63bf817aba759a4f50e
1710	46	0	goblet_cell	normal	CFTR	unknown	male	1f7938e6ebe3c63bf817aba759a4f50e
1711	46	18.3947	goblet_cell	normal	CFTR	unknown	male	1f7938e6ebe3c63bf817aba759a4f50e
1712	46	82.3154	goblet_cell	normal	CFTR	unknown	male	1f7938e6ebe3c63bf817aba759a4f50e
1713	46	0	goblet_cell	normal	CFTR	unknown	male	1f7938e6ebe3c63bf817aba759a4f50e
1714	46	0	goblet_cell	normal	CFTR	unknown	male	1f7938e6ebe3c63bf817aba759a4f50e
1715	46	0	goblet_cell	normal	CFTR	unknown	male	1f7938e6ebe3c63bf817aba759a4f50e
1716	46	324.289	goblet_cell	normal	CFTR	unknown	male	1f7938e6ebe3c63bf817aba759a4f50e
1717	46	47.7079	goblet_cell	normal	CFTR	unknown	male	1f7938e6ebe3c63bf817aba759a4f50e
1718	46	0	goblet_cell	normal	CFTR	unknown	male	1f7938e6ebe3c63bf817aba759a4f50e
1719	46	344.864	goblet_cell	normal	CFTR	unknown	male	1f7938e6ebe3c63bf817aba759a4f50e
1720	46	92.1392	goblet_cell	normal	CFTR	unknown	male	1f7938e6ebe3c63bf817aba759a4f50e
1721	46	0	goblet_cell	normal	CFTR	unknown	male	1f7938e6ebe3c63bf817aba759a4f50e
1722	46	0	goblet_cell	normal	CFTR	unknown	male	1f7938e6ebe3c63bf817aba759a4f50e
1723	46	0	goblet_cell	normal	CFTR	unknown	male	1f7938e6ebe3c63bf817aba759a4f50e
1724	46	65.2877	goblet_cell	normal	CFTR	unknown	male	1f7938e6ebe3c63bf817aba759a4f50e
1725	46	57.2115	goblet_cell	normal	CFTR	unknown	male	1f7938e6ebe3c63bf817aba759a4f50e
1726	46	0	goblet_cell	normal	CFTR	unknown	male	1f7938e6ebe3c63bf817aba759a4f50e
1727	46	54.4259	goblet_cell	normal	CFTR	unknown	male	1f7938e6ebe3c63bf817aba759a4f50e
1728	46	10.6745	goblet_cell	normal	CFTR	unknown	male	1f7938e6ebe3c63bf817aba759a4f50e
1729	46	0	goblet_cell	normal	CFTR	unknown	male	1f7938e6ebe3c63bf817aba759a4f50e
1730	46	42.7462	goblet_cell	normal	CFTR	unknown	male	1f7938e6ebe3c63bf817aba759a4f50e
1731	46	21.1624	goblet_cell	normal	CFTR	unknown	male	1f7938e6ebe3c63bf817aba759a4f50e
1732	46	0	goblet_cell	normal	CFTR	unknown	male	1f7938e6ebe3c63bf817aba759a4f50e
1733	46	0	goblet_cell	normal	CFTR	unknown	male	1f7938e6ebe3c63bf817aba759a4f50e
1734	46	34.5265	goblet_cell	normal	CFTR	unknown	male	1f7938e6ebe3c63bf817aba759a4f50e
1735	46	0	goblet_cell	normal	CFTR	unknown	male	1f7938e6ebe3c63bf817aba759a4f50e
1736	46	163.119	goblet_cell	normal	CFTR	unknown	male	1f7938e6ebe3c63bf817aba759a4f50e
1737	46	0	goblet_cell	normal	CFTR	unknown	male	1f7938e6ebe3c63bf817aba759a4f50e
1738	46	148.379	goblet_cell	normal	CFTR	unknown	male	1f7938e6ebe3c63bf817aba759a4f50e
1739	46	0	goblet_cell	normal	CFTR	unknown	male	1f7938e6ebe3c63bf817aba759a4f50e
1740	46	167.221	goblet_cell	normal	CFTR	unknown	male	1f7938e6ebe3c63bf817aba759a4f50e
1741	46	0	goblet_cell	normal	CFTR	unknown	male	1f7938e6ebe3c63bf817aba759a4f50e
1742	46	53.5781	goblet_cell	normal	CFTR	unknown	male	1f7938e6ebe3c63bf817aba759a4f50e
1743	46	31.7764	goblet_cell	normal	CFTR	unknown	male	1f7938e6ebe3c63bf817aba759a4f50e
1744	46	125.072	goblet_cell	normal	CFTR	unknown	male	1f7938e6ebe3c63bf817aba759a4f50e
1745	46	27.6615	goblet_cell	normal	CFTR	unknown	male	1f7938e6ebe3c63bf817aba759a4f50e
1746	46	0	goblet_cell	normal	CFTR	unknown	male	1f7938e6ebe3c63bf817aba759a4f50e
1747	46	141.595	goblet_cell	normal	CFTR	unknown	male	1f7938e6ebe3c63bf817aba759a4f50e
1748	46	356.417	goblet_cell	normal	CFTR	unknown	male	1f7938e6ebe3c63bf817aba759a4f50e
1749	46	0	goblet_cell	normal	CFTR	unknown	male	1f7938e6ebe3c63bf817aba759a4f50e
1750	46	0	goblet_cell	normal	CFTR	unknown	male	1f7938e6ebe3c63bf817aba759a4f50e
1751	46	0	goblet_cell	normal	CFTR	unknown	male	1f7938e6ebe3c63bf817aba759a4f50e
1752	46	0	goblet_cell	normal	CFTR	unknown	male	1f7938e6ebe3c63bf817aba759a4f50e
1753	46	7.21131	goblet_cell	normal	CFTR	unknown	male	1f7938e6ebe3c63bf817aba759a4f50e
1754	46	125.228	goblet_cell	normal	CFTR	unknown	male	1f7938e6ebe3c63bf817aba759a4f50e
1755	46	0	goblet_cell	normal	CFTR	unknown	male	1f7938e6ebe3c63bf817aba759a4f50e
1756	46	146.943	goblet_cell	normal	CFTR	unknown	male	1f7938e6ebe3c63bf817aba759a4f50e
1757	46	140.332	goblet_cell	normal	CFTR	unknown	male	1f7938e6ebe3c63bf817aba759a4f50e
1758	46	0	goblet_cell	normal	CFTR	unknown	male	1f7938e6ebe3c63bf817aba759a4f50e
1759	46	174.156	goblet_cell	normal	CFTR	unknown	male	1f7938e6ebe3c63bf817aba759a4f50e
1760	46	0	goblet_cell	normal	CFTR	unknown	male	1f7938e6ebe3c63bf817aba759a4f50e
1761	46	287.28	goblet_cell	normal	CFTR	unknown	male	1f7938e6ebe3c63bf817aba759a4f50e
1762	46	51.1028	goblet_cell	normal	CFTR	unknown	male	1f7938e6ebe3c63bf817aba759a4f50e
1763	46	83.8289	goblet_cell	normal	CFTR	unknown	male	1f7938e6ebe3c63bf817aba759a4f50e
1764	46	0.24178	goblet_cell	normal	CFTR	unknown	male	1f7938e6ebe3c63bf817aba759a4f50e
1765	46	0	goblet_cell	normal	CFTR	unknown	male	1f7938e6ebe3c63bf817aba759a4f50e
1766	46	101.678	goblet_cell	normal	CFTR	unknown	male	1f7938e6ebe3c63bf817aba759a4f50e
1767	46	210.07	goblet_cell	normal	CFTR	unknown	male	1f7938e6ebe3c63bf817aba759a4f50e
1768	46	0	goblet_cell	normal	CFTR	unknown	male	1f7938e6ebe3c63bf817aba759a4f50e
1769	46	0	goblet_cell	normal	CFTR	unknown	male	1f7938e6ebe3c63bf817aba759a4f50e
1770	46	250.478	goblet_cell	normal	CFTR	unknown	male	1f7938e6ebe3c63bf817aba759a4f50e
1771	46	0	goblet_cell	normal	CFTR	unknown	male	1f7938e6ebe3c63bf817aba759a4f50e
1772	46	0	goblet_cell	normal	CFTR	unknown	male	1f7938e6ebe3c63bf817aba759a4f50e
1773	46	114.002	goblet_cell	normal	CFTR	unknown	male	1f7938e6ebe3c63bf817aba759a4f50e
1774	46	9.72168	goblet_cell	normal	CFTR	unknown	male	1f7938e6ebe3c63bf817aba759a4f50e
1775	46	0	goblet_cell	normal	CFTR	unknown	male	1f7938e6ebe3c63bf817aba759a4f50e
1776	46	0	goblet_cell	normal	CFTR	unknown	male	1f7938e6ebe3c63bf817aba759a4f50e
1777	46	222.448	goblet_cell	normal	CFTR	unknown	male	1f7938e6ebe3c63bf817aba759a4f50e
1778	46	0	goblet_cell	normal	CFTR	unknown	male	1f7938e6ebe3c63bf817aba759a4f50e
1779	46	0	goblet_cell	normal	CFTR	unknown	male	1f7938e6ebe3c63bf817aba759a4f50e
1780	46	0	goblet_cell	normal	CFTR	unknown	male	1f7938e6ebe3c63bf817aba759a4f50e
1781	46	0	goblet_cell	normal	CFTR	unknown	male	1f7938e6ebe3c63bf817aba759a4f50e
1782	46	0	goblet_cell	normal	CFTR	unknown	male	1f7938e6ebe3c63bf817aba759a4f50e
1783	46	1246.64	goblet_cell	normal	CFTR	unknown	male	1f7938e6ebe3c63bf817aba759a4f50e
1784	46	383.463	goblet_cell	normal	CFTR	unknown	male	1f7938e6ebe3c63bf817aba759a4f50e
1785	46	0	goblet_cell	normal	CFTR	unknown	male	1f7938e6ebe3c63bf817aba759a4f50e
1786	46	0	goblet_cell	normal	CFTR	unknown	male	1f7938e6ebe3c63bf817aba759a4f50e
1787	46	45.2948	goblet_cell	normal	CFTR	unknown	male	1f7938e6ebe3c63bf817aba759a4f50e
1788	46	6.46738	goblet_cell	normal	CFTR	unknown	male	1f7938e6ebe3c63bf817aba759a4f50e
1789	46	0	goblet_cell	normal	CFTR	unknown	male	1f7938e6ebe3c63bf817aba759a4f50e
1790	46	199.296	goblet_cell	normal	CFTR	unknown	male	1f7938e6ebe3c63bf817aba759a4f50e
1791	46	0	goblet_cell	normal	CFTR	unknown	male	1f7938e6ebe3c63bf817aba759a4f50e
1792	46	148.908	goblet_cell	normal	CFTR	unknown	male	1f7938e6ebe3c63bf817aba759a4f50e
1793	46	2.39151	goblet_cell	normal	CFTR	unknown	male	1f7938e6ebe3c63bf817aba759a4f50e
1794	46	1.16031	goblet_cell	normal	CFTR	unknown	male	1f7938e6ebe3c63bf817aba759a4f50e
1795	46	0	goblet_cell	normal	CFTR	unknown	male	1f7938e6ebe3c63bf817aba759a4f50e
1796	46	148.031	goblet_cell	normal	CFTR	unknown	male	1f7938e6ebe3c63bf817aba759a4f50e
1797	46	0	goblet_cell	normal	CFTR	unknown	male	1f7938e6ebe3c63bf817aba759a4f50e
1798	46	2.00202	goblet_cell	normal	CFTR	unknown	male	1f7938e6ebe3c63bf817aba759a4f50e
1799	46	114.849	goblet_cell	normal	CFTR	unknown	male	1f7938e6ebe3c63bf817aba759a4f50e
1800	46	0	goblet_cell	normal	CFTR	unknown	male	1f7938e6ebe3c63bf817aba759a4f50e
1801	46	157.045	goblet_cell	normal	CFTR	unknown	male	1f7938e6ebe3c63bf817aba759a4f50e
1802	46	20.0701	goblet_cell	normal	CFTR	unknown	male	1f7938e6ebe3c63bf817aba759a4f50e
1803	46	0	goblet_cell	normal	CFTR	unknown	male	1f7938e6ebe3c63bf817aba759a4f50e
1804	46	0	goblet_cell	normal	CFTR	unknown	male	1f7938e6ebe3c63bf817aba759a4f50e
1805	46	64.9996	goblet_cell	normal	CFTR	unknown	male	1f7938e6ebe3c63bf817aba759a4f50e
1806	46	40.8921	goblet_cell	normal	CFTR	unknown	male	1f7938e6ebe3c63bf817aba759a4f50e
1807	46	11.7337	goblet_cell	normal	CFTR	unknown	male	1f7938e6ebe3c63bf817aba759a4f50e
1808	46	66.6641	goblet_cell	normal	CFTR	unknown	male	1f7938e6ebe3c63bf817aba759a4f50e
1809	46	0	goblet_cell	normal	CFTR	unknown	male	1f7938e6ebe3c63bf817aba759a4f50e
1810	46	0	goblet_cell	normal	CFTR	unknown	male	1f7938e6ebe3c63bf817aba759a4f50e
1811	46	1.73058	goblet_cell	normal	CFTR	unknown	male	1f7938e6ebe3c63bf817aba759a4f50e
1812	46	201.46	goblet_cell	normal	CFTR	unknown	male	1f7938e6ebe3c63bf817aba759a4f50e
1813	46	170.567	goblet_cell	normal	CFTR	unknown	male	1f7938e6ebe3c63bf817aba759a4f50e
1814	46	208.983	goblet_cell	normal	CFTR	unknown	male	1f7938e6ebe3c63bf817aba759a4f50e
1815	46	85.4906	goblet_cell	normal	CFTR	unknown	male	1f7938e6ebe3c63bf817aba759a4f50e
1816	46	85.7979	goblet_cell	normal	CFTR	unknown	male	1f7938e6ebe3c63bf817aba759a4f50e
1817	46	122.507	goblet_cell	normal	CFTR	unknown	male	1f7938e6ebe3c63bf817aba759a4f50e
1818	46	43.3149	goblet_cell	normal	CFTR	unknown	male	1f7938e6ebe3c63bf817aba759a4f50e
1819	46	106.528	goblet_cell	normal	CFTR	unknown	male	1f7938e6ebe3c63bf817aba759a4f50e
1820	46	0	goblet_cell	normal	CFTR	unknown	male	1f7938e6ebe3c63bf817aba759a4f50e
1821	46	0	goblet_cell	normal	CFTR	unknown	male	1f7938e6ebe3c63bf817aba759a4f50e
1822	46	3.81011	goblet_cell	normal	CFTR	unknown	male	1f7938e6ebe3c63bf817aba759a4f50e
1823	46	308.655	goblet_cell	normal	CFTR	unknown	male	1f7938e6ebe3c63bf817aba759a4f50e
1824	46	0	goblet_cell	normal	CFTR	unknown	male	1f7938e6ebe3c63bf817aba759a4f50e
1825	46	0	goblet_cell	normal	CFTR	unknown	male	1f7938e6ebe3c63bf817aba759a4f50e
1826	46	80.66	goblet_cell	normal	CFTR	unknown	male	1f7938e6ebe3c63bf817aba759a4f50e
1827	46	2.15328	goblet_cell	normal	CFTR	unknown	male	1f7938e6ebe3c63bf817aba759a4f50e
1828	46	0	goblet_cell	normal	CFTR	unknown	male	1f7938e6ebe3c63bf817aba759a4f50e
1829	46	47.8215	goblet_cell	normal	CFTR	unknown	male	1f7938e6ebe3c63bf817aba759a4f50e
1830	46	112.753	goblet_cell	normal	CFTR	unknown	male	1f7938e6ebe3c63bf817aba759a4f50e
1831	46	1.44537	goblet_cell	normal	CFTR	unknown	male	1f7938e6ebe3c63bf817aba759a4f50e
1832	46	0	goblet_cell	normal	CFTR	unknown	male	1f7938e6ebe3c63bf817aba759a4f50e
1833	46	321.669	goblet_cell	normal	CFTR	unknown	male	1f7938e6ebe3c63bf817aba759a4f50e
1834	46	0	goblet_cell	normal	CFTR	unknown	male	1f7938e6ebe3c63bf817aba759a4f50e
1835	46	0	goblet_cell	normal	CFTR	unknown	male	1f7938e6ebe3c63bf817aba759a4f50e
1836	46	411.243	goblet_cell	normal	CFTR	unknown	male	1f7938e6ebe3c63bf817aba759a4f50e
1837	46	87.1671	goblet_cell	normal	CFTR	unknown	male	1f7938e6ebe3c63bf817aba759a4f50e
1838	46	9.56477	goblet_cell	normal	CFTR	unknown	male	1f7938e6ebe3c63bf817aba759a4f50e
1839	46	15.4466	goblet_cell	normal	CFTR	unknown	male	1f7938e6ebe3c63bf817aba759a4f50e
1840	46	49.3952	goblet_cell	normal	CFTR	unknown	male	1f7938e6ebe3c63bf817aba759a4f50e
1841	46	0	goblet_cell	normal	CFTR	unknown	male	1f7938e6ebe3c63bf817aba759a4f50e
1842	46	0	goblet_cell	normal	CFTR	unknown	male	1f7938e6ebe3c63bf817aba759a4f50e
1843	46	590.535	goblet_cell	normal	CFTR	unknown	male	1f7938e6ebe3c63bf817aba759a4f50e
1844	46	0	goblet_cell	normal	CFTR	unknown	male	1f7938e6ebe3c63bf817aba759a4f50e
1845	46	186.987	goblet_cell	normal	CFTR	unknown	male	1f7938e6ebe3c63bf817aba759a4f50e
1846	46	97.7284	goblet_cell	normal	CFTR	unknown	male	1f7938e6ebe3c63bf817aba759a4f50e
1847	46	0	goblet_cell	normal	CFTR	unknown	male	1f7938e6ebe3c63bf817aba759a4f50e
1848	46	0	goblet_cell	normal	CFTR	unknown	male	1f7938e6ebe3c63bf817aba759a4f50e
1849	46	4.39199	goblet_cell	normal	CFTR	unknown	male	1f7938e6ebe3c63bf817aba759a4f50e
1850	46	0	goblet_cell	normal	CFTR	unknown	male	1f7938e6ebe3c63bf817aba759a4f50e
1851	46	117.54	goblet_cell	normal	CFTR	unknown	male	1f7938e6ebe3c63bf817aba759a4f50e
1852	46	0	goblet_cell	normal	CFTR	unknown	male	1f7938e6ebe3c63bf817aba759a4f50e
1853	46	168.465	goblet_cell	normal	CFTR	unknown	male	1f7938e6ebe3c63bf817aba759a4f50e
1854	46	2.82533	goblet_cell	normal	CFTR	unknown	male	1f7938e6ebe3c63bf817aba759a4f50e
1855	46	48.3293	goblet_cell	normal	CFTR	unknown	male	1f7938e6ebe3c63bf817aba759a4f50e
1856	46	0	goblet_cell	normal	CFTR	unknown	male	1f7938e6ebe3c63bf817aba759a4f50e
1857	46	0	goblet_cell	normal	CFTR	unknown	male	1f7938e6ebe3c63bf817aba759a4f50e
1858	46	0	goblet_cell	normal	CFTR	unknown	male	1f7938e6ebe3c63bf817aba759a4f50e
1859	46	1.65893	goblet_cell	normal	CFTR	unknown	male	1f7938e6ebe3c63bf817aba759a4f50e
1860	46	423.664	goblet_cell	normal	CFTR	unknown	male	1f7938e6ebe3c63bf817aba759a4f50e
1861	46	0	goblet_cell	normal	CFTR	unknown	male	1f7938e6ebe3c63bf817aba759a4f50e
1862	46	2.24295	goblet_cell	normal	CFTR	unknown	male	1f7938e6ebe3c63bf817aba759a4f50e
1863	46	33.0272	goblet_cell	normal	CFTR	unknown	male	1f7938e6ebe3c63bf817aba759a4f50e
1864	46	0	goblet_cell	normal	CFTR	unknown	male	1f7938e6ebe3c63bf817aba759a4f50e
1865	46	14.5204	goblet_cell	normal	CFTR	unknown	male	1f7938e6ebe3c63bf817aba759a4f50e
1866	46	0	goblet_cell	normal	CFTR	unknown	male	1f7938e6ebe3c63bf817aba759a4f50e
1867	46	0	goblet_cell	normal	CFTR	unknown	male	1f7938e6ebe3c63bf817aba759a4f50e
1868	46	354.623	goblet_cell	normal	CFTR	unknown	male	1f7938e6ebe3c63bf817aba759a4f50e
1869	46	7.68501	goblet_cell	normal	CFTR	unknown	male	1f7938e6ebe3c63bf817aba759a4f50e
1870	46	98.6344	goblet_cell	normal	CFTR	unknown	male	1f7938e6ebe3c63bf817aba759a4f50e
1871	46	113.549	goblet_cell	normal	CFTR	unknown	male	1f7938e6ebe3c63bf817aba759a4f50e
1872	75	0	goblet_cell	normal	CFTR	unknown	male	7f804d77bd0c7760784a890d13365565
1873	75	11.1169	goblet_cell	normal	CFTR	unknown	male	7f804d77bd0c7760784a890d13365565
1874	75	0	goblet_cell	normal	CFTR	unknown	male	7f804d77bd0c7760784a890d13365565
1875	75	0	goblet_cell	normal	CFTR	unknown	male	7f804d77bd0c7760784a890d13365565
1876	75	0	goblet_cell	normal	CFTR	unknown	male	7f804d77bd0c7760784a890d13365565
1877	75	0	goblet_cell	normal	CFTR	unknown	male	7f804d77bd0c7760784a890d13365565
1878	75	0	goblet_cell	normal	CFTR	unknown	male	7f804d77bd0c7760784a890d13365565
1879	75	0	goblet_cell	normal	CFTR	unknown	male	7f804d77bd0c7760784a890d13365565
1880	75	340.782	goblet_cell	normal	CFTR	unknown	male	7f804d77bd0c7760784a890d13365565
1881	75	0	goblet_cell	normal	CFTR	unknown	male	7f804d77bd0c7760784a890d13365565
1882	75	0	goblet_cell	normal	CFTR	unknown	male	7f804d77bd0c7760784a890d13365565
1883	51	38.5529	goblet_cell	normal	CFTR	unknown	female	fb92205a369999e89a65463ee125986b
1884	51	30.516	goblet_cell	normal	CFTR	unknown	female	fb92205a369999e89a65463ee125986b
1885	51	119.177	goblet_cell	normal	CFTR	unknown	female	fb92205a369999e89a65463ee125986b
1886	51	166.995	goblet_cell	normal	CFTR	unknown	female	fb92205a369999e89a65463ee125986b
1887	51	0	goblet_cell	normal	CFTR	unknown	female	fb92205a369999e89a65463ee125986b
1888	51	70.3931	goblet_cell	normal	CFTR	unknown	female	fb92205a369999e89a65463ee125986b
1889	51	37.3387	goblet_cell	normal	CFTR	unknown	female	fb92205a369999e89a65463ee125986b
1890	51	0	goblet_cell	normal	CFTR	unknown	female	fb92205a369999e89a65463ee125986b
1891	51	69.4892	goblet_cell	normal	CFTR	unknown	female	fb92205a369999e89a65463ee125986b
1892	51	0	goblet_cell	normal	CFTR	unknown	female	9ad00799d127a921b4557bd0cec3ce48
1893	51	27.3628	goblet_cell	normal	CFTR	unknown	female	9ad00799d127a921b4557bd0cec3ce48
1894	51	0	goblet_cell	normal	CFTR	unknown	female	9ad00799d127a921b4557bd0cec3ce48
1895	51	0	goblet_cell	normal	CFTR	unknown	female	9ad00799d127a921b4557bd0cec3ce48
1896	51	0	goblet_cell	normal	CFTR	unknown	female	9ad00799d127a921b4557bd0cec3ce48
1897	51	0	goblet_cell	normal	CFTR	unknown	female	9ad00799d127a921b4557bd0cec3ce48
1898	51	13.7099	goblet_cell	normal	CFTR	unknown	female	9ad00799d127a921b4557bd0cec3ce48
1899	51	14.408	goblet_cell	normal	CFTR	unknown	female	9ad00799d127a921b4557bd0cec3ce48
1900	51	0	goblet_cell	normal	CFTR	unknown	female	9ad00799d127a921b4557bd0cec3ce48
1901	51	126.263	goblet_cell	normal	CFTR	unknown	female	9ad00799d127a921b4557bd0cec3ce48
1902	51	0	goblet_cell	normal	CFTR	unknown	female	9ad00799d127a921b4557bd0cec3ce48
1903	51	0	goblet_cell	normal	CFTR	unknown	female	9ad00799d127a921b4557bd0cec3ce48
1904	51	0	goblet_cell	normal	CFTR	unknown	female	9ad00799d127a921b4557bd0cec3ce48
1905	51	0	goblet_cell	normal	CFTR	unknown	female	9ad00799d127a921b4557bd0cec3ce48
1906	51	46.8187	goblet_cell	normal	CFTR	unknown	female	9ad00799d127a921b4557bd0cec3ce48
1907	51	17.7082	goblet_cell	normal	CFTR	unknown	female	9ad00799d127a921b4557bd0cec3ce48
1908	51	12.3951	goblet_cell	normal	CFTR	unknown	female	9ad00799d127a921b4557bd0cec3ce48
1909	51	0	goblet_cell	normal	CFTR	unknown	female	9ad00799d127a921b4557bd0cec3ce48
1910	51	0	goblet_cell	normal	CFTR	unknown	female	9ad00799d127a921b4557bd0cec3ce48
1911	51	39.6511	goblet_cell	normal	CFTR	unknown	female	9ad00799d127a921b4557bd0cec3ce48
1912	51	52.8346	goblet_cell	normal	CFTR	unknown	female	9ad00799d127a921b4557bd0cec3ce48
1913	51	0	goblet_cell	normal	CFTR	unknown	female	9ad00799d127a921b4557bd0cec3ce48
1914	51	0	goblet_cell	normal	CFTR	unknown	female	9ad00799d127a921b4557bd0cec3ce48
1915	51	0	goblet_cell	normal	CFTR	unknown	female	9ad00799d127a921b4557bd0cec3ce48
1916	51	0	goblet_cell	normal	CFTR	unknown	female	9ad00799d127a921b4557bd0cec3ce48
1917	51	0	goblet_cell	normal	CFTR	unknown	female	9ad00799d127a921b4557bd0cec3ce48
1918	51	0	goblet_cell	normal	CFTR	unknown	female	9ad00799d127a921b4557bd0cec3ce48
1919	51	0	goblet_cell	normal	CFTR	unknown	female	9ad00799d127a921b4557bd0cec3ce48
1920	51	0	goblet_cell	normal	CFTR	unknown	female	9ad00799d127a921b4557bd0cec3ce48
1921	51	0	goblet_cell	normal	CFTR	unknown	female	9ad00799d127a921b4557bd0cec3ce48
1922	51	35.4698	goblet_cell	normal	CFTR	unknown	female	9ad00799d127a921b4557bd0cec3ce48
1923	51	0	goblet_cell	normal	CFTR	unknown	female	9ad00799d127a921b4557bd0cec3ce48
1924	51	0	goblet_cell	normal	CFTR	unknown	female	9ad00799d127a921b4557bd0cec3ce48
1925	51	0	goblet_cell	normal	CFTR	unknown	female	9ad00799d127a921b4557bd0cec3ce48
1926	51	0	goblet_cell	normal	CFTR	unknown	female	9ad00799d127a921b4557bd0cec3ce48
1927	51	0	goblet_cell	normal	CFTR	unknown	female	9ad00799d127a921b4557bd0cec3ce48
1928	51	40.3372	goblet_cell	normal	CFTR	unknown	female	9ad00799d127a921b4557bd0cec3ce48
1929	51	0	goblet_cell	normal	CFTR	unknown	female	9ad00799d127a921b4557bd0cec3ce48
1930	51	0	goblet_cell	normal	CFTR	unknown	female	9ad00799d127a921b4557bd0cec3ce48
1931	51	0	goblet_cell	normal	CFTR	unknown	female	9ad00799d127a921b4557bd0cec3ce48
1932	51	0	goblet_cell	normal	CFTR	unknown	female	9ad00799d127a921b4557bd0cec3ce48
1933	51	17.8929	goblet_cell	normal	CFTR	unknown	female	9ad00799d127a921b4557bd0cec3ce48
1934	51	0	goblet_cell	normal	CFTR	unknown	female	9ad00799d127a921b4557bd0cec3ce48
1935	51	0	goblet_cell	normal	CFTR	unknown	female	9ad00799d127a921b4557bd0cec3ce48
1936	51	0	goblet_cell	normal	CFTR	unknown	female	9ad00799d127a921b4557bd0cec3ce48
1937	51	0	goblet_cell	normal	CFTR	unknown	female	9ad00799d127a921b4557bd0cec3ce48
1938	51	0	goblet_cell	normal	CFTR	unknown	female	9ad00799d127a921b4557bd0cec3ce48
1939	51	0	goblet_cell	normal	CFTR	unknown	female	9ad00799d127a921b4557bd0cec3ce48
1940	51	0	goblet_cell	normal	CFTR	unknown	female	9ad00799d127a921b4557bd0cec3ce48
1941	51	0	goblet_cell	normal	CFTR	unknown	female	9ad00799d127a921b4557bd0cec3ce48
1942	51	214.961	goblet_cell	normal	CFTR	unknown	female	9ad00799d127a921b4557bd0cec3ce48
1943	51	0	goblet_cell	normal	CFTR	unknown	female	9ad00799d127a921b4557bd0cec3ce48
1944	51	0	goblet_cell	normal	CFTR	unknown	female	9ad00799d127a921b4557bd0cec3ce48
1945	51	0	goblet_cell	normal	CFTR	unknown	female	9ad00799d127a921b4557bd0cec3ce48
1946	51	0	goblet_cell	normal	CFTR	unknown	female	9ad00799d127a921b4557bd0cec3ce48
1947	51	0	goblet_cell	normal	CFTR	unknown	female	9ad00799d127a921b4557bd0cec3ce48
1948	51	0	goblet_cell	normal	CFTR	unknown	female	9ad00799d127a921b4557bd0cec3ce48
1949	51	0	goblet_cell	normal	CFTR	unknown	female	9ad00799d127a921b4557bd0cec3ce48
1950	51	0	goblet_cell	normal	CFTR	unknown	female	9ad00799d127a921b4557bd0cec3ce48
1951	51	0	goblet_cell	normal	CFTR	unknown	female	9ad00799d127a921b4557bd0cec3ce48
1952	51	0	goblet_cell	normal	CFTR	unknown	female	9ad00799d127a921b4557bd0cec3ce48
1953	51	0	goblet_cell	normal	CFTR	unknown	female	9ad00799d127a921b4557bd0cec3ce48
1954	51	0	goblet_cell	normal	CFTR	unknown	female	9ad00799d127a921b4557bd0cec3ce48
1955	51	0	goblet_cell	normal	CFTR	unknown	female	9ad00799d127a921b4557bd0cec3ce48
1956	51	0	goblet_cell	normal	CFTR	unknown	female	9ad00799d127a921b4557bd0cec3ce48
1957	51	0	goblet_cell	normal	CFTR	unknown	female	9ad00799d127a921b4557bd0cec3ce48
1958	51	0	goblet_cell	normal	CFTR	unknown	female	9ad00799d127a921b4557bd0cec3ce48
1959	51	0	goblet_cell	normal	CFTR	unknown	female	9ad00799d127a921b4557bd0cec3ce48
1960	51	0	goblet_cell	normal	CFTR	unknown	female	9ad00799d127a921b4557bd0cec3ce48
1961	51	0	goblet_cell	normal	CFTR	unknown	female	9ad00799d127a921b4557bd0cec3ce48
1962	51	93.6746	goblet_cell	normal	CFTR	unknown	female	9ad00799d127a921b4557bd0cec3ce48
1963	51	0	goblet_cell	normal	CFTR	unknown	female	9ad00799d127a921b4557bd0cec3ce48
1964	51	0	goblet_cell	normal	CFTR	unknown	female	9ad00799d127a921b4557bd0cec3ce48
1965	51	0	goblet_cell	normal	CFTR	unknown	female	9ad00799d127a921b4557bd0cec3ce48
1966	51	0	goblet_cell	normal	CFTR	unknown	female	9ad00799d127a921b4557bd0cec3ce48
1967	51	0	goblet_cell	normal	CFTR	unknown	female	9ad00799d127a921b4557bd0cec3ce48
1968	51	0	goblet_cell	normal	CFTR	unknown	female	9ad00799d127a921b4557bd0cec3ce48
1969	51	0	goblet_cell	normal	CFTR	unknown	female	9ad00799d127a921b4557bd0cec3ce48
1970	51	0	goblet_cell	normal	CFTR	unknown	female	9ad00799d127a921b4557bd0cec3ce48
1971	51	0	goblet_cell	normal	CFTR	unknown	female	9ad00799d127a921b4557bd0cec3ce48
1972	51	0	goblet_cell	normal	CFTR	unknown	female	9ad00799d127a921b4557bd0cec3ce48
1973	51	0	goblet_cell	normal	CFTR	unknown	female	9ad00799d127a921b4557bd0cec3ce48
1974	51	0	goblet_cell	normal	CFTR	unknown	female	9ad00799d127a921b4557bd0cec3ce48
1975	51	0	goblet_cell	normal	CFTR	unknown	female	9ad00799d127a921b4557bd0cec3ce48
1976	51	0	goblet_cell	normal	CFTR	unknown	female	9ad00799d127a921b4557bd0cec3ce48
1977	51	0	goblet_cell	normal	CFTR	unknown	female	9ad00799d127a921b4557bd0cec3ce48
1978	51	0	goblet_cell	normal	CFTR	unknown	female	9ad00799d127a921b4557bd0cec3ce48
1979	51	0	goblet_cell	normal	CFTR	unknown	female	9ad00799d127a921b4557bd0cec3ce48
1980	51	0	goblet_cell	normal	CFTR	unknown	female	9ad00799d127a921b4557bd0cec3ce48
1981	51	0	goblet_cell	normal	CFTR	unknown	female	9ad00799d127a921b4557bd0cec3ce48
1982	51	0	goblet_cell	normal	CFTR	unknown	female	9ad00799d127a921b4557bd0cec3ce48
1983	51	0	goblet_cell	normal	CFTR	unknown	female	9ad00799d127a921b4557bd0cec3ce48
1984	51	0	goblet_cell	normal	CFTR	unknown	female	9ad00799d127a921b4557bd0cec3ce48
1985	51	0	goblet_cell	normal	CFTR	unknown	female	9ad00799d127a921b4557bd0cec3ce48
1986	51	0	goblet_cell	normal	CFTR	unknown	female	9ad00799d127a921b4557bd0cec3ce48
1987	51	0	goblet_cell	normal	CFTR	unknown	female	9ad00799d127a921b4557bd0cec3ce48
1988	51	0	goblet_cell	normal	CFTR	unknown	female	9ad00799d127a921b4557bd0cec3ce48
1989	51	0	goblet_cell	normal	CFTR	unknown	female	9ad00799d127a921b4557bd0cec3ce48
1990	51	0	goblet_cell	normal	CFTR	unknown	female	9ad00799d127a921b4557bd0cec3ce48
1991	51	0	goblet_cell	normal	CFTR	unknown	female	9ad00799d127a921b4557bd0cec3ce48
1992	51	0	goblet_cell	normal	CFTR	unknown	female	9ad00799d127a921b4557bd0cec3ce48
1993	51	0	goblet_cell	normal	CFTR	unknown	female	9ad00799d127a921b4557bd0cec3ce48
1994	51	0	goblet_cell	normal	CFTR	unknown	female	9ad00799d127a921b4557bd0cec3ce48
1995	51	66.2383	goblet_cell	normal	CFTR	unknown	female	9ad00799d127a921b4557bd0cec3ce48
1996	51	64.3956	goblet_cell	normal	CFTR	unknown	female	9ad00799d127a921b4557bd0cec3ce48
1997	51	0	goblet_cell	normal	CFTR	unknown	female	9ad00799d127a921b4557bd0cec3ce48
1998	51	0	goblet_cell	normal	CFTR	unknown	female	9ad00799d127a921b4557bd0cec3ce48
1999	51	0	goblet_cell	normal	CFTR	unknown	female	9ad00799d127a921b4557bd0cec3ce48
[truncated: 514 more rows]
