# Supplementary material for: CFTR expression decreases with age in several airway cell types
Source: Sci Rep. 2024 Nov 21;14:28832. doi: 10.1038/s41598-024-80108-8 (PMC11582707; doi:10.1038/s41598-024-80108-8)
Supplement: Supplementary file 5 — Supplementary Material 5. [file 41598_2024_80108_MOESM5_ESM.xls]

## Sheet: GTEX export
subjid	age	age2	cftr	lncftr
GTEX-111CU	50-59	50	4.23	1.4422
GTEX-111FC	60-69	60	0.8048	-0.217162
GTEX-111VG	60-69	60	1.058	0.0563803
GTEX-111YS	60-69	60	7.783	2.05194
GTEX-1122O	60-69	60	3.34	1.20597
GTEX-1128S	60-69	60	1.121	0.114221
GTEX-117YW	50-59	50	0.3751	-0.980563
GTEX-117YX	50-59	50	7.159	1.96837
GTEX-11DXX	60-69	60	4.384	1.47796
GTEX-11DXZ	50-59	50	7.602	2.02841
GTEX-11DZ1	50-59	50	0.336	-1.09064
GTEX-11EI6	60-69	60	0.461	-0.774357
GTEX-11EMC	60-69	60	9.785	2.28085
GTEX-11EQ9	30-39	30	7.14	1.96571
GTEX-11GSP	60-69	60	0.7981	-0.225521
GTEX-11I78	50-59	50	7.961	2.07455
GTEX-11LCK	30-39	30	5.73	1.74572
GTEX-11NSD	20-29	20	10.57	2.35802
GTEX-11NUK	50-59	50	4.507	1.50563
GTEX-11NV4	60-69	60	1.467	0.38322
GTEX-11O72	40-49	40	0.2913	-1.2334
GTEX-11OF3	60-69	60	0.8416	-0.17245
GTEX-11P7K	30-39	30	6.205	1.82536
GTEX-11P81	30-39	30	5.005	1.61044
GTEX-11PRG	50-59	50	0.2472	-1.39756
GTEX-11TT1	20-29	20	5.545	1.7129
GTEX-11TUW	60-69	60	0.5895	-0.528481
GTEX-11UD2	50-59	50	1.912	0.64815
GTEX-11WQC	60-69	60	0.744	-0.295714
GTEX-11WQK	50-59	50	2.11	0.746688
GTEX-11ZTS	60-69	60	1.472	0.386622
GTEX-11ZTT	60-69	60	4.365	1.47362
GTEX-11ZUS	30-39	30	0.7056	-0.348707
GTEX-11ZVC	50-59	50	16.11	2.77944
GTEX-1211K	60-69	60	8.406	2.12895
GTEX-1212Z	60-69	60	0.9434	-0.0582649
GTEX-12584	40-49	40	0.5085	-0.67629
GTEX-12696	60-69	60	0.6704	-0.399881
GTEX-1269C	60-69	60	1.274	0.242162
GTEX-12BJ1	60-69	60	10.41	2.34277
GTEX-12KS4	30-39	30	1.362	0.308954
GTEX-12WSA	60-69	60	1.623	0.484276
GTEX-12WSD	60-69	60	1.517	0.416735
GTEX-12WSE	20-29	20	0.7987	-0.22477
GTEX-12WSG	50-59	50	0.366	-1.00512
GTEX-12WSH	50-59	50	1.411	0.344299
GTEX-12WSI	50-59	50	3.247	1.17773
GTEX-12WSJ	40-49	40	15.51	2.74148
GTEX-12WSK	40-49	40	1.474	0.38798
GTEX-12WSL	50-59	50	1.547	0.436318
GTEX-12WSN	40-49	40	2.849	1.04697
GTEX-12ZZW	50-59	50	0.5191	-0.655659
GTEX-12ZZY	60-69	60	0.3992	-0.918293
GTEX-13111	50-59	50	7.575	2.02485
GTEX-13113	60-69	60	3.265	1.18326
GTEX-1313W	50-59	50	4.936	1.59656
GTEX-131XE	50-59	50	0.8306	-0.185607
GTEX-131XF	60-69	60	3.903	1.36175
GTEX-131XH	50-59	50	3.161	1.15089
GTEX-131XW	50-59	50	0.2033	-1.59307
GTEX-131YS	60-69	60	1.706	0.534151
GTEX-132NY	60-69	60	4.084	1.40708
GTEX-132QS	60-69	60	4.72	1.55181
GTEX-1339X	40-49	40	4.748	1.55772
GTEX-133LE	20-29	20	4.874	1.58391
GTEX-1399S	30-39	30	4.895	1.58821
GTEX-1399U	50-59	50	6.92	1.93442
GTEX-139T6	50-59	50	3.225	1.17093
GTEX-139TT	60-69	60	1.169	0.156149
GTEX-139UW	60-69	60	1.238	0.213497
GTEX-139YR	50-59	50	5.876	1.77088
GTEX-13CF3	60-69	60	2.264	0.817133
GTEX-13D11	50-59	50	6.104	1.80894
GTEX-13FH7	50-59	50	4.06	1.40118
GTEX-13FHO	60-69	60	0.652	-0.427711
GTEX-13FHP	50-59	50	0.2452	-1.40568
GTEX-13FLV	50-59	50	1.172	0.158712
GTEX-13FTX	20-29	20	4.553	1.51579
GTEX-13FTY	40-49	40	2.577	0.946626
GTEX-13FTZ	60-69	60	0.82	-0.198451
GTEX-13G51	60-69	60	1.81	0.593327
GTEX-13JUV	40-49	40	1.432	0.359072
GTEX-13JVG	60-69	60	0.4749	-0.744651
GTEX-13N11	50-59	50	3.706	1.30995
GTEX-13N1W	70-79	70	5.178	1.64442
GTEX-13N2G	60-69	60	12.14	2.49651
GTEX-13NYB	40-49	40	0.482	-0.729811
GTEX-13NYS	60-69	60	1.587	0.461845
GTEX-13NZ8	60-69	60	0.1909	-1.65601
GTEX-13NZ9	50-59	50	0.1466	-1.92005
GTEX-13NZA	60-69	60	0.5018	-0.689554
GTEX-13O21	50-59	50	5.045	1.6184
GTEX-13O3O	60-69	60	1.215	0.194744
GTEX-13O3P	50-59	50	0.524	-0.646264
GTEX-13O3Q	50-59	50	0.4977	-0.697758
GTEX-13O61	60-69	60	5.032	1.61582
GTEX-13OVG	60-69	60	4.14	1.4207
GTEX-13OVH	70-79	70	3.881	1.35609
GTEX-13OVJ	50-59	50	0.5665	-0.568278
GTEX-13OVL	50-59	50	0.1424	-1.94912
GTEX-13OW5	60-69	60	0.1154	-2.15935
GTEX-13OW6	50-59	50	19.22	2.95595
GTEX-13OW7	50-59	50	0.1481	-1.90987
GTEX-13OW8	60-69	60	2.551	0.936485
GTEX-13PL7	60-69	60	6.394	1.85536
GTEX-13PVQ	50-59	50	0.3486	-1.05383
GTEX-13QBU	40-49	40	2.577	0.946626
GTEX-13QJ3	50-59	50	0.5589	-0.581785
GTEX-13QJC	60-69	60	2.496	0.914689
GTEX-13RTJ	60-69	60	2.073	0.728997
GTEX-13S7M	60-69	60	10.51	2.35233
GTEX-13S86	40-49	40	12.07	2.49072
GTEX-13SLW	70-79	70	0.3883	-0.945977
GTEX-13U4I	40-49	40	7.58	2.02551
GTEX-13VXT	20-29	20	11.39	2.43274
GTEX-13VXU	50-59	50	0.5529	-0.592578
GTEX-13W3W	60-69	60	5.408	1.68788
GTEX-13X6K	60-69	60	1.115	0.108854
GTEX-13YAN	60-69	60	1.926	0.655445
GTEX-144GM	20-29	20	3.698	1.30779
GTEX-144GN	50-59	50	7.006	1.94677
GTEX-144GO	60-69	60	0.9111	-0.0931026
GTEX-145LS	60-69	60	12.34	2.51285
GTEX-145LT	40-49	40	4.587	1.52323
GTEX-145LU	50-59	50	0.4337	-0.835402
GTEX-145ME	40-49	40	5.197	1.64808
GTEX-145MF	50-59	50	16.92	2.8285
GTEX-145MH	50-59	50	1.557	0.442761
GTEX-145MN	30-39	30	5.824	1.76199
GTEX-145MO	60-69	60	0.6761	-0.391414
GTEX-146FH	50-59	50	0.2578	-1.35557
GTEX-146FQ	30-39	30	3.846	1.34703
GTEX-1477Z	60-69	60	0.1756	-1.73955
GTEX-147F3	50-59	50	5.511	1.70675
GTEX-147F4	50-59	50	0.226	-1.48722
GTEX-147GR	60-69	60	13.68	2.61593
GTEX-147JS	60-69	60	0.4994	-0.694348
GTEX-148VI	60-69	60	3.254	1.17989
GTEX-148VJ	70-79	70	0.8365	-0.178529
GTEX-1497J	60-69	60	1.647	0.498955
GTEX-14A6H	30-39	30	2.369	0.862468
GTEX-14ABY	50-59	50	1.557	0.442761
GTEX-14AS3	40-49	40	1.98	0.683097
GTEX-14BIL	50-59	50	0.2775	-1.28193
GTEX-14BMU	20-29	20	5.647	1.73112
GTEX-14BMV	50-59	50	5.281	1.66412
GTEX-14C39	40-49	40	1.886	0.634458
GTEX-14C5O	60-69	60	0.1561	-1.85726
GTEX-14DAQ	60-69	60	4.422	1.48659
GTEX-14DAR	50-59	50	8.708	2.16424
GTEX-14E1K	50-59	50	7.513	2.01663
GTEX-14E6C	40-49	40	0.1924	-1.64818
GTEX-14E6D	50-59	50	3.023	1.10625
GTEX-14E6E	30-39	30	10.66	2.3665
GTEX-14E7W	70-79	70	4.159	1.42527
GTEX-14JG1	40-49	40	1.403	0.338613
GTEX-14JG6	30-39	30	12.89	2.55645
GTEX-14JIY	60-69	60	0.3275	-1.11627
GTEX-14LLW	70-79	70	0.1408	-1.96041
GTEX-14LZ3	60-69	60	0.0908	-2.3991
GTEX-14PHY	60-69	60	1.154	0.143234
GTEX-14PJ4	60-69	60	5.984	1.78909
GTEX-14PJ5	60-69	60	3.394	1.22201
GTEX-14PJM	50-59	50	11.44	2.43712
GTEX-14PJO	60-69	60	0.9878	-0.012275
GTEX-14PK6	70-79	70	6.193	1.82342
GTEX-14PQA	50-59	50	0.1469	-1.918
GTEX-14XAO	60-69	60	9.204	2.21964
GTEX-15CHC	60-69	60	8.49	2.13889
GTEX-15CHR	50-59	50	4.506	1.50541
GTEX-15D1Q	40-49	40	0.743	-0.297059
GTEX-15EOM	20-29	20	5.192	1.64712
GTEX-15ER7	20-29	20	1.099	0.0944007
GTEX-15EU6	50-59	50	2.975	1.09024
GTEX-15FZZ	30-39	30	13.68	2.61593
GTEX-15G1A	30-39	30	4.059	1.40094
GTEX-15RIE	60-69	60	1.169	0.156149
GTEX-15RJ7	40-49	40	11.72	2.4613
GTEX-15RJE	40-49	40	0.1652	-1.8006
GTEX-15SB6	50-59	50	1.133	0.124869
GTEX-15SHV	60-69	60	5.385	1.68362
GTEX-15SHW	60-69	60	0.6208	-0.476746
GTEX-15SKB	60-69	60	0.7018	-0.354107
GTEX-15UKP	20-29	20	4.161	1.42576
GTEX-169BO	50-59	50	2.368	0.862046
GTEX-16AAH	50-59	50	5.383	1.68325
GTEX-16GPK	60-69	60	0.2052	-1.58377
GTEX-16MT8	60-69	60	0.3349	-1.09392
GTEX-16MTA	50-59	50	5.026	1.61462
GTEX-16NGA	40-49	40	5.414	1.68899
GTEX-16XZZ	60-69	60	6.355	1.84924
GTEX-16Z82	60-69	60	0.4975	-0.69816
GTEX-178AV	40-49	40	2.463	0.90138
GTEX-17EVP	40-49	40	1.129	0.121332
GTEX-17EVQ	70-79	70	1.237	0.212689
GTEX-17F96	70-79	70	0.7814	-0.246668
GTEX-17F98	40-49	40	7.41	2.00283
GTEX-17F9Y	70-79	70	0.3244	-1.12578
GTEX-17GQL	60-69	60	1.467	0.38322
GTEX-17HG3	30-39	30	2.811	1.03354
GTEX-17HGU	50-59	50	0.31	-1.17118
GTEX-17HHE	50-59	50	5.638	1.72953
GTEX-17HII	50-59	50	0.4552	-0.787018
GTEX-17JCI	60-69	60	1.753	0.561329
GTEX-17KNJ	50-59	50	1.64	0.494696
GTEX-17MF6	40-49	40	0.5542	-0.59023
GTEX-183FY	20-29	20	3.258	1.18111
GTEX-18465	50-59	50	9.203	2.21953
GTEX-18A66	60-69	60	2.76	1.01523
GTEX-18A67	50-59	50	11.06	2.40334
GTEX-18A6Q	60-69	60	2.012	0.699129
GTEX-18A7A	50-59	50	9.429	2.24379
GTEX-18D9A	30-39	30	6.621	1.89025
GTEX-18D9B	60-69	60	0.5935	-0.521718
GTEX-18D9U	40-49	40	2.743	1.00905
GTEX-18QFQ	30-39	30	6.714	1.9042
GTEX-1A32A	50-59	50	3.526	1.26016
GTEX-1A3MV	30-39	30	4.15	1.42311
GTEX-1A8FM	50-59	50	7.398	2.00121
GTEX-1A8G6	60-69	60	7.974	2.07619
GTEX-1AX8Z	60-69	60	8.395	2.12764
GTEX-1AX9I	60-69	60	0.5667	-0.567925
GTEX-1AX9J	60-69	60	10.82	2.3814
GTEX-1AX9K	50-59	50	2.095	0.739554
GTEX-1AYCT	50-59	50	5.917	1.77783
GTEX-1AYD5	50-59	50	1.378	0.320633
GTEX-1B8KZ	50-59	50	4.226	1.44126
GTEX-1B8L1	60-69	60	0.8274	-0.189467
GTEX-1B8SF	60-69	60	0.3865	-0.950623
GTEX-1B932	40-49	40	7.321	1.99075
GTEX-1B933	50-59	50	2.799	1.02926
GTEX-1B97I	40-49	40	4.803	1.56924
GTEX-1B996	60-69	60	2.855	1.04907
GTEX-1BAJH	70-79	70	0.1661	-1.79517
GTEX-1C4CL	30-39	30	1.938	0.661656
GTEX-1C64O	60-69	60	3.492	1.25047
GTEX-1C6VR	60-69	60	2.846	1.04591
GTEX-1C6VS	60-69	60	2.469	0.903813
GTEX-1C6WA	60-69	60	0.6797	-0.386104
GTEX-1CAMQ	40-49	40	0.1564	-1.85534
GTEX-1CAV2	40-49	40	0.3537	-1.03931
GTEX-1CB4F	60-69	60	2.21	0.792993
GTEX-1CB4I	50-59	50	9.533	2.25476
GTEX-1CB4J	60-69	60	2.282	0.825052
GTEX-1E1VI	50-59	50	4.504	1.50497
GTEX-1E2YA	50-59	50	1.305	0.266203
GTEX-1EKGG	60-69	60	0.3244	-1.12578
GTEX-1EMGI	60-69	60	1.041	0.0401818
GTEX-1EN7A	40-49	40	0.4468	-0.805644
GTEX-1EWIQ	70-79	70	0.3874	-0.948298
GTEX-1EX96	50-59	50	0.4341	-0.83448
GTEX-1F48J	50-59	50	0.8146	-0.205058
GTEX-1F5PK	50-59	50	3.912	1.36405
GTEX-1F6I4	60-69	60	1.808	0.592221
GTEX-1F6RS	60-69	60	0.219	-1.51868
GTEX-1F75B	50-59	50	1.177	0.162969
GTEX-1F75W	60-69	60	0.4622	-0.771758
GTEX-1F7RK	20-29	20	0.6448	-0.438815
GTEX-1F88F	60-69	60	0.6323	-0.458391
GTEX-1FIGZ	40-49	40	4.813	1.57132
GTEX-1GF9V	60-69	60	0.4536	-0.79054
GTEX-1GF9X	40-49	40	1.985	0.685619
GTEX-1GL5R	50-59	50	7.105	1.9608
GTEX-1GMR2	50-59	50	4.769	1.56214
GTEX-1GMR3	40-49	40	1.56	0.444686
GTEX-1GMR8	50-59	50	0.8041	-0.218032
GTEX-1GMRU	50-59	50	9.535	2.25497
GTEX-1GN1U	50-59	50	0.07	-2.65926
GTEX-1GN1W	50-59	50	7.107	1.96108
GTEX-1GN2E	60-69	60	0.5521	-0.594026
GTEX-1GN73	60-69	60	1.269	0.238229
GTEX-1GPI7	20-29	20	10.39	2.34084
GTEX-1GTWX	60-69	60	0.2467	-1.39958
GTEX-1GZ2Q	40-49	40	0.2548	-1.36728
GTEX-1GZ4H	50-59	50	6.868	1.92687
GTEX-1GZ4I	50-59	50	1.105	0.0998453
GTEX-1GZHY	50-59	50	0.7243	-0.32255
GTEX-1H11D	40-49	40	5.835	1.76387
GTEX-1H1CY	60-69	60	0.5698	-0.56247
GTEX-1H1DG	70-79	70	1.45	0.371564
GTEX-1H1E6	30-39	30	8.676	2.16056
GTEX-1H1ZS	70-79	70	1.031	0.0305292
GTEX-1H23P	60-69	60	0.1416	-1.95475
GTEX-1H2FU	60-69	60	0.6009	-0.509327
GTEX-1H3O1	60-69	60	0.3996	-0.917291
GTEX-1H3VY	50-59	50	4.386	1.47842
GTEX-1HB9E	50-59	50	5.528	1.70983
GTEX-1HBPH	40-49	40	0.3675	-1.00103
GTEX-1HBPM	60-69	60	0.1217	-2.1062
GTEX-1HCU7	50-59	50	0.1356	-1.99805
GTEX-1HCUA	50-59	50	5.816	1.76061
GTEX-1HCVE	50-59	50	0.2791	-1.27619
GTEX-1HFI6	40-49	40	1.169	0.156149
GTEX-1HSKV	60-69	60	2.17	0.774727
GTEX-1HSMO	60-69	60	0.4155	-0.878273
GTEX-1HSMP	70-79	70	1.731	0.548699
GTEX-1HSMQ	50-59	50	8.145	2.0974
GTEX-1HT8W	30-39	30	0.3505	-1.04839
GTEX-1I19N	70-79	70	0.387	-0.949331
GTEX-1I1CD	60-69	60	0.9785	-0.0217345
GTEX-1I1GP	50-59	50	0.5099	-0.673541
GTEX-1I1GQ	50-59	50	10.75	2.37491
GTEX-1I1GR	60-69	60	0.7408	-0.300025
GTEX-1I1GS	60-69	60	0.2868	-1.24897
GTEX-1I1GU	40-49	40	4.991	1.60764
GTEX-1I1GV	60-69	60	0.6581	-0.418398
GTEX-1I4MK	50-59	50	6.593	1.88601
GTEX-1I6K6	30-39	30	3.191	1.16033
GTEX-1I6K7	40-49	40	12.07	2.49072
GTEX-1ICLZ	60-69	60	0.2005	-1.60694
GTEX-1IDJH	70-79	70	2.387	0.870037
GTEX-1IDJI	50-59	50	1.025	0.0246926
GTEX-1IDJU	60-69	60	4.217	1.43912
GTEX-1IKJJ	60-69	60	0.3758	-0.978698
GTEX-1IKK5	60-69	60	5.649	1.73148
GTEX-1IL2U	60-69	60	1.161	0.149282
GTEX-1IL2V	70-79	70	0.6167	-0.483373
GTEX-1IOXB	50-59	50	0.5014	-0.690351
GTEX-1IY9M	60-69	60	0.4344	-0.83379
GTEX-1J1OQ	40-49	40	0.339	-1.08176
GTEX-1J1R8	40-49	40	5.918	1.778
GTEX-1J8EW	60-69	60	3.055	1.11678
GTEX-1J8JJ	60-69	60	0.4164	-0.876109
GTEX-1J8QM	60-69	60	6.246	1.83194
GTEX-1JJE9	70-79	70	0.8648	-0.145257
GTEX-1JJEA	60-69	60	0.6006	-0.509826
GTEX-1JK1U	60-69	60	5.159	1.64074
GTEX-1JKYN	30-39	30	12.09	2.49238
GTEX-1JMLX	50-59	50	3.441	1.23576
GTEX-1JMOU	60-69	60	0.0998	-2.30459
GTEX-1JMPZ	30-39	30	0.814	-0.205795
GTEX-1JMQI	50-59	50	0.1966	-1.62658
GTEX-1JMQJ	50-59	50	0.7378	-0.304082
GTEX-1JMQL	50-59	50	0.1987	-1.61596
GTEX-1JN6P	60-69	60	0.7045	-0.350267
GTEX-1JN76	20-29	20	9.406	2.24135
GTEX-1K2DU	20-29	20	2.071	0.728032
GTEX-1K9T9	50-59	50	8.139	2.09667
GTEX-1KAFJ	50-59	50	0.2143	-1.54038
GTEX-1KANB	50-59	50	2.614	0.960882
GTEX-1KD4Q	40-49	40	0.4908	-0.711719
GTEX-1KD5A	50-59	50	1.059	0.0573251
GTEX-1KWVE	30-39	30	2.458	0.899348
GTEX-1KXAM	60-69	60	4.885	1.58617
GTEX-1L5NE	50-59	50	2.332	0.846726
GTEX-1LB8K	50-59	50	0.6026	-0.506502
GTEX-1LC47	60-69	60	0.1373	-1.98559
GTEX-1LG7Y	50-59	50	0.8725	-0.136393
GTEX-1LGRB	50-59	50	3.781	1.32999
GTEX-1LSVX	60-69	60	0.6332	-0.456969
GTEX-1LVAN	50-59	50	1.35	0.300105
GTEX-1LVAO	60-69	60	0.6932	-0.366437
GTEX-1M4P7	60-69	60	0.5243	-0.645691
GTEX-1MA7X	60-69	60	0.1731	-1.75389
GTEX-1MCC2	30-39	30	6.497	1.87134
GTEX-1MGNQ	40-49	40	3.066	1.12037
GTEX-1MJIX	40-49	40	4.474	1.49828
GTEX-1MJK2	50-59	50	0.9408	-0.0610247
GTEX-1N2DW	50-59	50	0.1248	-2.08104
GTEX-1NSGN	50-59	50	24.41	3.19499
GTEX-1NV5F	60-69	60	0.0429	-3.14888
GTEX-1OJC3	20-29	20	7.239	1.97948
GTEX-1OJC4	50-59	50	3.814	1.33868
GTEX-1P4AB	50-59	50	0.4796	-0.734803
GTEX-1PIIG	30-39	30	0.4684	-0.758433
GTEX-1PPGY	60-69	60	1.014	0.013903
GTEX-1PPH7	40-49	40	0.1562	-1.85662
GTEX-1PWST	70-79	70	0.4323	-0.838635
GTEX-1QAET	50-59	50	2.209	0.79254
GTEX-1QCLY	30-39	30	6.833	1.92176
GTEX-1QEPI	60-69	60	1.234	0.210261
GTEX-1QMI2	60-69	60	1.366	0.311887
GTEX-1QP29	50-59	50	4.478	1.49918
GTEX-1QP2A	50-59	50	2.505	0.918289
GTEX-1R9PM	20-29	20	7.281	1.98527
GTEX-1RAZQ	30-39	30	1.636	0.492254
GTEX-1RAZR	40-49	40	2.118	0.750472
GTEX-1RAZS	50-59	50	0.1357	-1.99731
GTEX-1RDX4	50-59	50	0.7042	-0.350693
GTEX-1RLM8	50-59	50	0.9407	-0.061131
GTEX-1RNSC	60-69	60	0.2248	-1.49254
GTEX-1RQED	60-69	60	1.137	0.128393
GTEX-1S5VW	60-69	60	0.1739	-1.74927
GTEX-1S82P	60-69	60	4.748	1.55772
